# Supplementary material for: Loss of the flagellar regulator FlhC changes the transcriptional response of plant-associated Acidovorax delafieldii strains to metabolites from Rhizophagus irregularis-colonized Lotus japonicus roots
Source: ISME Commun. 2026 Jan 19;6(1):ycaf235. doi: 10.1093/ismeco/ycaf235 (PMC12888815; doi:10.1093/ismeco/ycaf235)
Supplement: ycaf235_Supplemental_Files [file ycaf235_supplemental_files.zip]

Archive with 5 entries (5 files):
- SupplementaryData1_ycaf235.csv
- SupplementaryData3_ycaf235.csv
- SupplementaryData4_ycaf235.csv
- SupplementaryTable1_ycaf235.docx
- SupplementaryTable2_ycaf235.docx
