# Supplementary material for: Loss of the flagellar regulator FlhC changes the transcriptional response of plant-associated Acidovorax delafieldii strains to metabolites from Rhizophagus irregularis-colonized Lotus japonicus roots
Source: ISME Commun. 2026 Jan 19;6(1):ycaf235. doi: 10.1093/ismeco/ycaf235 (PMC12888815; doi:10.1093/ismeco/ycaf235)
Supplement: ycaf235_Supplemental_Files [file ycaf235_supplemental_files.zip › SupplementaryData1_ycaf235.csv]

target_id	Type	Gene	Product	PGP	PGP1	PGP2	PGP3	PGP4	PGP5	PGP6	InterPro	Pfam	Description	IDX	descr
LR124_01005	cds	yggT	YggT family protein	pgpt0013730	indirect effects	colonizing plant system; competitive exclusion, ce; stress control, biocontrol	colonization-motility, chemotaxis; ce-bacterial secretion; neutralizing abiotic stress	motility-pilus, fimbriae system; ce-type ii secretion systems; neutralizing osmotic stress	motility-type iva pilus homologous system; ce-t2ss-type iva pilus homolog protein; osmotic stress-secretion system	yggt, ylmg	IPR003425	PF02325	YGGT family	1	yggt family proteinyggt family
LR140_01005	cds	yggT	YggT family protein	pgpt0013730	indirect effects	colonizing plant system; competitive exclusion, ce; stress control, biocontrol	colonization-motility, chemotaxis; ce-bacterial secretion; neutralizing abiotic stress	motility-pilus, fimbriae system; ce-type ii secretion systems; neutralizing osmotic stress	motility-type iva pilus homologous system; ce-t2ss-type iva pilus homolog protein; osmotic stress-secretion system	yggt, ylmg	IPR003425	PF02325	YGGT family	1	yggt family proteinyggt family
LR124_01915	cds	mmbrnpr	Membrane protein	NA	NA	NA	NA	NA	NA	NA	IPR019886	PF13937	Domain of unknown function (DUF4212)	2	membrane proteindomain of unknown function (duf4212)
LR140_01915	cds	mmbrnpr	Membrane protein	NA	NA	NA	NA	NA	NA	NA	IPR019886	PF13937	Domain of unknown function (DUF4212)	2	membrane proteindomain of unknown function (duf4212)
LR124_01950	cds	ldapf	L-carnitine dehydratase/bile acid-inducible protein F	pgpt0014505	indirect effects	colonizing plant system; competitive exclusion, ce; stress control, biocontrol	colonization-plant derived substrate usage; ce-quorum sensing response, biofilm formation; neutralizing abiotic stress	plant derived organic acid utilization; ce-environmental qsr, bf signalling; neutralizing acidic stress	plant derived oxalic acid derivate utilization; ce-qsr, bf-acidic stress signalling; acidic stress-soxalate-induced acid tolerance	uctc, yfde	IPR003673	PF02515	CoA-transferase family III	3	l-carnitine dehydratase/bile acid-inducible protein fcoa-transferase family iii
LR140_01950	cds	ldapf	L-carnitine dehydratase/bile acid-inducible protein F	pgpt0014505	indirect effects	colonizing plant system; competitive exclusion, ce; stress control, biocontrol	colonization-plant derived substrate usage; ce-quorum sensing response, biofilm formation; neutralizing abiotic stress	plant derived organic acid utilization; ce-environmental qsr, bf signalling; neutralizing acidic stress	plant derived oxalic acid derivate utilization; ce-qsr, bf-acidic stress signalling; acidic stress-soxalate-induced acid tolerance	uctc, yfde	IPR003673	PF02515	CoA-transferase family III	3	l-carnitine dehydratase/bile acid-inducible protein fcoa-transferase family iii
LR124_02085	cds	pm23	Peptidase M23	pgpt0023860	indirect effects	competitive exclusion, ce	ce-cell envelope remodelling	ce-other cell membrane remodelling proteins; ce-peptidoglycan remodelling	ce-remodelling lipoprotein metabolsim; ce-pg remodelling-murein-endopeptidase activity, lipoprotein	nlpd	IPR018392; IPR016047	PF01476; PF01551	LysM domain; Peptidase family M23	4	peptidase m23lysm domain; peptidase family m23
LR140_02085	cds	pm23	Peptidase M23	pgpt0023860	indirect effects	competitive exclusion, ce	ce-cell envelope remodelling	ce-other cell membrane remodelling proteins; ce-peptidoglycan remodelling	ce-remodelling lipoprotein metabolsim; ce-pg remodelling-murein-endopeptidase activity, lipoprotein	nlpd	IPR018392; IPR016047	PF01476; PF01551	LysM domain; Peptidase family M23	4	peptidase m23lysm domain; peptidase family m23
LR124_02170	cds	hp5	hp.5	NA	NA	NA	NA	NA	NA	NA	NA	NA	NA	5	NA
LR140_02170	cds	hp5	hp.5	NA	NA	NA	NA	NA	NA	NA	NA	NA	NA	5	NA
LR124_02605	cds	lmzp	Lumazine-binding protein	pgpt0015010	indirect effects	competitive exclusion, ce; stress control, biocontrol	ce-bacterial fitness; universal stress response	ce-bacterial fitness-resistance to antimicrobial, toxic compounds; stress signalling proteins	ce-bacterial fitness-methylglyoxal detoxification; other stress response proteins	yfkm, pfpi, yraa	IPR039437	PF12893	Putative lumazine-binding	6	lumazine-binding proteinputative lumazine-binding
LR140_02605	cds	lmzp	Lumazine-binding protein	pgpt0015010	indirect effects	competitive exclusion, ce; stress control, biocontrol	ce-bacterial fitness; universal stress response	ce-bacterial fitness-resistance to antimicrobial, toxic compounds; stress signalling proteins	ce-bacterial fitness-methylglyoxal detoxification; other stress response proteins	yfkm, pfpi, yraa	IPR039437	PF12893	Putative lumazine-binding	6	lumazine-binding proteinputative lumazine-binding
LR124_02645	cds	abctrnsprtrpr	ABC transporter permease	pgpt0004450	direct effects; indirect effects	bio-remediation; colonizing plant system; competitive exclusion, ce	heavy metal detoxification; colonization-plant derived substrate usage; ce-quorum sensing response, biofilm formation	heavy metal nickel resistance; plant derived amino acid dependent pathways; ce-qsr-autoinducer perception	nickel resistance-ddp transport system; plant derived peptide metabolism; ce-qsr-unknown ai percipitation-dpp-mediated pathway	ddpc, appc	IPR000515	PF00528	Binding-protein-dependent transport system inner membrane component	7	abc transporter permeasebinding-protein-dependent transport system inner membrane component
LR140_02645	cds	abctrnsprtrpr	ABC transporter permease	pgpt0004450	direct effects; indirect effects	bio-remediation; colonizing plant system; competitive exclusion, ce	heavy metal detoxification; colonization-plant derived substrate usage; ce-quorum sensing response, biofilm formation	heavy metal nickel resistance; plant derived amino acid dependent pathways; ce-qsr-autoinducer perception	nickel resistance-ddp transport system; plant derived peptide metabolism; ce-qsr-unknown ai percipitation-dpp-mediated pathway	ddpc, appc	IPR000515	PF00528	Binding-protein-dependent transport system inner membrane component	7	abc transporter permeasebinding-protein-dependent transport system inner membrane component
LR124_07385	cds	prdp	Prim-Pol domain-containing protein	NA	NA	NA	NA	NA	NA	NA	NA	NA	NA	8	NA
LR140_07390	cds	prdp	Prim-Pol domain-containing protein	NA	NA	NA	NA	NA	NA	NA	NA	NA	NA	8	NA
LR124_10720	cds	citB	DNA-binding response regulator, NarL/FixJ family, contains REC and HTH domains	pgpt0012935	indirect effects	competitive exclusion, ce; stress control, biocontrol	ce-quorum sensing response, biofilm formation; neutralizing abiotic stress; universal stress response	ce-other qsr, bf related systems; nitrosative, oxidative stress, ros scavenging; stress signalling proteins	ce-qsr, bf-bara, uvry-csr system; ce-qsr, bf-gac, rsm pathway; ce-qsr, bf-vara, vars signalling system; nitrosative, oxidative stress, ros regulatory proteins; stress signal-carbon starvation response	gaca, uvry, vara	IPR000792; IPR001789	PF00196; PF00072	Bacterial regulatory proteins, luxR family; Response regulator receiver domain	9	dna-binding response regulator, narl/fixj family, contains rec and hth domainsbacterial regulatory proteins, luxr family; response regulator receiver domain
LR140_10725	cds	citB	DNA-binding response regulator, NarL/FixJ family, contains REC and HTH domains	pgpt0012935	indirect effects	competitive exclusion, ce; stress control, biocontrol	ce-quorum sensing response, biofilm formation; neutralizing abiotic stress; universal stress response	ce-other qsr, bf related systems; nitrosative, oxidative stress, ros scavenging; stress signalling proteins	ce-qsr, bf-bara, uvry-csr system; ce-qsr, bf-gac, rsm pathway; ce-qsr, bf-vara, vars signalling system; nitrosative, oxidative stress, ros regulatory proteins; stress signal-carbon starvation response	gaca, uvry, vara	IPR000792; IPR001789	PF00196; PF00072	Bacterial regulatory proteins, luxR family; Response regulator receiver domain	9	dna-binding response regulator, narl/fixj family, contains rec and hth domainsbacterial regulatory proteins, luxr family; response regulator receiver domain
LR124_11040	cds	livH	High-affinity branched-chain amino acid transport system permease protein LivH	pgpt0020770	indirect effects	colonizing plant system; competitive exclusion, ce	colonization-plant derived substrate usage; ce-quorum sensing response, biofilm formation	plant derived amino acid transport; ce-qsr-autoinducer perception	plant derived branched-chain amino acid transport; ce-qsr-gaba percipitation, signalling	livh	IPR001851	PF02653	Branched-chain amino acid transport system / permease component	10	high-affinity branched-chain amino acid transport system permease protein livhbranched-chain amino acid transport system / permease component
LR140_11045	cds	livH	High-affinity branched-chain amino acid transport system permease protein LivH	pgpt0020770	indirect effects	colonizing plant system; competitive exclusion, ce	colonization-plant derived substrate usage; ce-quorum sensing response, biofilm formation	plant derived amino acid transport; ce-qsr-autoinducer perception	plant derived branched-chain amino acid transport; ce-qsr-gaba percipitation, signalling	livh	IPR001851	PF02653	Branched-chain amino acid transport system / permease component	10	high-affinity branched-chain amino acid transport system permease protein livhbranched-chain amino acid transport system / permease component
LR124_01165	cds	mlym	Molybdopterin molybdenumtransferase	pgpt0008430	direct effects	phytohormone, plant signal production	plant vitamin production	plant vitamin-molybdenum cofactor metabolism	plant vitamin-molybdenum cofactor biosynthesis	moea	IPR001453; IPR005111; IPR005110	PF00994; PF03454; PF03453	Probable molybdopterin binding domain; MoeA C-terminal region (domain IV); MoeA N-terminal region (domain I and II)	11	molybdopterin molybdenumtransferaseprobable molybdopterin binding domain; moea c-terminal region (domain iv); moea n-terminal region (domain i and ii)
LR140_01165	cds	mlym	Molybdopterin molybdenumtransferase	pgpt0008430	direct effects	phytohormone, plant signal production	plant vitamin production	plant vitamin-molybdenum cofactor metabolism	plant vitamin-molybdenum cofactor biosynthesis	moea	IPR001453; IPR005111; IPR005110	PF00994; PF03454; PF03453	Probable molybdopterin binding domain; MoeA C-terminal region (domain IV); MoeA N-terminal region (domain I and II)	11	molybdopterin molybdenumtransferaseprobable molybdopterin binding domain; moea c-terminal region (domain iv); moea n-terminal region (domain i and ii)
LR124_01175	cds	dapA	4-hydroxy-tetrahydrodipicolinate synthase	pgpt0002080	direct effects; indirect effects	bio-fertilization; competitive exclusion, ce	phosphate solubilization; potassium solubilization; ce-bacterial fitness	p-solubilisation-organic acid metabolism; k-solubilization-organic acid metabolism; ce-bacterial fitness-rhizopine metabolism	p-solubilisation-pyruvic acid biosynthesis; k-solubilisation-pyruvic acid biosynthesis; ce-bacterial fitness-rhizopine biosynthesis	dapa, mosa	IPR002220	PF00701	Dihydrodipicolinate synthetase family	12	4-hydroxy-tetrahydrodipicolinate synthasedihydrodipicolinate synthetase family
LR140_01175	cds	dapA	4-hydroxy-tetrahydrodipicolinate synthase	pgpt0002080	direct effects; indirect effects	bio-fertilization; competitive exclusion, ce	phosphate solubilization; potassium solubilization; ce-bacterial fitness	p-solubilisation-organic acid metabolism; k-solubilization-organic acid metabolism; ce-bacterial fitness-rhizopine metabolism	p-solubilisation-pyruvic acid biosynthesis; k-solubilisation-pyruvic acid biosynthesis; ce-bacterial fitness-rhizopine biosynthesis	dapa, mosa	IPR002220	PF00701	Dihydrodipicolinate synthetase family	12	4-hydroxy-tetrahydrodipicolinate synthasedihydrodipicolinate synthetase family
LR124_01195	cds	mscs	Molybdopterin synthase catalytic subunit	pgpt0008415	direct effects	phytohormone, plant signal production	plant vitamin production	plant vitamin-molybdenum cofactor metabolism	plant vitamin-molybdenum cofactor biosynthesis	moax	IPR003448	PF02391	MoaE protein	13	molybdopterin synthase catalytic subunitmoae protein
LR140_01195	cds	mscs	Molybdopterin synthase catalytic subunit	pgpt0008415	direct effects	phytohormone, plant signal production	plant vitamin production	plant vitamin-molybdenum cofactor metabolism	plant vitamin-molybdenum cofactor biosynthesis	moax	IPR003448	PF02391	MoaE protein	13	molybdopterin synthase catalytic subunitmoae protein
LR124_01525	cds	hp14	hp.14	NA	NA	NA	NA	NA	NA	NA	NA	NA	NA	14	NA
LR140_01525	cds	hp14	hp.14	NA	NA	NA	NA	NA	NA	NA	NA	NA	NA	14	NA
LR124_01535	cds	kdsA	3-deoxy-8-phosphooctulonate synthase	pgpt0023060	indirect effects	colonizing plant system; competitive exclusion, ce	colonization-surface attachment; ce-cell envelope remodelling	surface attachment-lps, lipid, iva metabolism; ce-remodellinglps, lipid, iva metabolism	surface attachment-lps-8-amino-3, 8-dideoxy d manno-octulosonic acid modification; ce-remodelling lps-8-amino-3, 8-dideoxy d manno-octulosonic acid modification	kdsa	IPR006218	PF00793	DAHP synthetase I family	15	3-deoxy-8-phosphooctulonate synthasedahp synthetase i family
LR140_01535	cds	kdsA	3-deoxy-8-phosphooctulonate synthase	pgpt0023060	indirect effects	colonizing plant system; competitive exclusion, ce	colonization-surface attachment; ce-cell envelope remodelling	surface attachment-lps, lipid, iva metabolism; ce-remodellinglps, lipid, iva metabolism	surface attachment-lps-8-amino-3, 8-dideoxy d manno-octulosonic acid modification; ce-remodelling lps-8-amino-3, 8-dideoxy d manno-octulosonic acid modification	kdsa	IPR006218	PF00793	DAHP synthetase I family	15	3-deoxy-8-phosphooctulonate synthasedahp synthetase i family
LR124_01545	cds	coaBC	bifunctional phosphopantothenoylcysteine decarboxylase/phosphopantothenate--cysteine ligase CoaBC	pgpt0008815	direct effects	phytohormone, plant signal production	plant vitamin production	plant vitamin b5, pantothenic acid, co factor metabolism	plant vitamin b5, pantothenic acid, co factor biosynthesis	coabc, dfp	IPR007085; IPR003382	PF04127; PF02441	D / pantothenate metabolism flavoprotein; Flavoprotein	16	bifunctional phosphopantothenoylcysteine decarboxylase/phosphopantothenate--cysteine ligase coabcd / pantothenate metabolism flavoprotein; flavoprotein
LR140_01545	cds	coaBC	bifunctional phosphopantothenoylcysteine decarboxylase/phosphopantothenate--cysteine ligase CoaBC	pgpt0008815	direct effects	phytohormone, plant signal production	plant vitamin production	plant vitamin b5, pantothenic acid, co factor metabolism	plant vitamin b5, pantothenic acid, co factor biosynthesis	coabc, dfp	IPR007085; IPR003382	PF04127; PF02441	D / pantothenate metabolism flavoprotein; Flavoprotein	16	bifunctional phosphopantothenoylcysteine decarboxylase/phosphopantothenate--cysteine ligase coabcd / pantothenate metabolism flavoprotein; flavoprotein
LR124_01550	cds	d304dp	DUF3040 domain-containing protein	NA	NA	NA	NA	NA	NA	NA	NA	NA	NA	17	NA
LR140_01550	cds	d304dp	DUF3040 domain-containing protein	NA	NA	NA	NA	NA	NA	NA	NA	NA	NA	17	NA
LR124_01960	cds	mcpssr	Methyl-accepting chemotaxis protein-1 (Serine sensor receptor)	NA	NA	NA	NA	NA	NA	NA	IPR004089; IPR003660	PF00015; PF00672	Methyl-accepting chemotaxis protein (MCP) signalling domain; HAMP domain	18	methyl-accepting chemotaxis protein-1 (serine sensor receptor)methyl-accepting chemotaxis protein (mcp) signalling domain; hamp domain
LR140_01960	cds	mcpssr	Methyl-accepting chemotaxis protein-1 (Serine sensor receptor)	NA	NA	NA	NA	NA	NA	NA	IPR004089; IPR003660	PF00015; PF00672	Methyl-accepting chemotaxis protein (MCP) signalling domain; HAMP domain	18	methyl-accepting chemotaxis protein-1 (serine sensor receptor)methyl-accepting chemotaxis protein (mcp) signalling domain; hamp domain
LR124_05010	cds	rsmA	16S rRNA (adenine(1518)-N(6)/adenine(1519)-N(6))-dimethyltransferase RsmA	pgpt0009165	direct effects; indirect effects	phytohormone, plant signal production; stress control, biocontrol	plant vitamin production; neutralizing abiotic stress	plant vitamin b6, pyridoxine, pyridoxal, pyridoxamine metabolism; neutralizing osmotic stress; neutralizing salinity stress; nitrosative, oxidative stress, ros scavenging	plant vitamin b6, pyridoxine, pyridoxal, pyridoxamine biosynthesis; osmotic stress-vitamin b6, pyridoxine, pyridoxal, pyridoxamine biosynthesis; salinity stress-vitamin b6, pyridoxine, pyridoxal, pyridoxamine biosynthesis; oxidative stress-vitamin b6, pyridoxine, pyridoxal, pyridoxamine biosynthesis	pdxa	IPR001737	PF00398	Ribosomal R adenine dimethylase	19	16s rrna (adenine(1518)-n(6)/adenine(1519)-n(6))-dimethyltransferase rsmaribosomal r adenine dimethylase
LR140_05010	cds	rsmA	16S rRNA (adenine(1518)-N(6)/adenine(1519)-N(6))-dimethyltransferase RsmA	pgpt0009165	direct effects; indirect effects	phytohormone, plant signal production; stress control, biocontrol	plant vitamin production; neutralizing abiotic stress	plant vitamin b6, pyridoxine, pyridoxal, pyridoxamine metabolism; neutralizing osmotic stress; neutralizing salinity stress; nitrosative, oxidative stress, ros scavenging	plant vitamin b6, pyridoxine, pyridoxal, pyridoxamine biosynthesis; osmotic stress-vitamin b6, pyridoxine, pyridoxal, pyridoxamine biosynthesis; salinity stress-vitamin b6, pyridoxine, pyridoxal, pyridoxamine biosynthesis; oxidative stress-vitamin b6, pyridoxine, pyridoxal, pyridoxamine biosynthesis	pdxa	IPR001737	PF00398	Ribosomal R adenine dimethylase	19	16s rrna (adenine(1518)-n(6)/adenine(1519)-n(6))-dimethyltransferase rsmaribosomal r adenine dimethylase
LR124_07300	cds	hstk	histidine kinase	pgpt0003985	direct effects; indirect effects	bio-fertilization; bio-remediation; stress control, biocontrol	iron acquisition; heavy metal detoxification; universal stress response	iron acquisition-other transport systems; heavy metal iron resistance; stress signalling proteins	iron acquisition-related proteins-baesr system; iron resistance-related proteins-baesr system; stress signal-envelope stress response	baes	IPR003661; IPR003594; IPR003660	PF00512; PF02518; PF00672	His Kinase A (phospho-acceptor) domain; Histidine kinase-, D gyrase B-, and HSP90-like ATPase; HAMP domain	20	histidine kinasehis kinase a (phospho-acceptor) domain; histidine kinase-, d gyrase b-, and hsp90-like atpase; hamp domain
LR140_07305	cds	hstk	histidine kinase	pgpt0003985	direct effects; indirect effects	bio-fertilization; bio-remediation; stress control, biocontrol	iron acquisition; heavy metal detoxification; universal stress response	iron acquisition-other transport systems; heavy metal iron resistance; stress signalling proteins	iron acquisition-related proteins-baesr system; iron resistance-related proteins-baesr system; stress signal-envelope stress response	baes	IPR003661; IPR003594; IPR003660	PF00512; PF02518; PF00672	His Kinase A (phospho-acceptor) domain; Histidine kinase-, D gyrase B-, and HSP90-like ATPase; HAMP domain	20	histidine kinasehis kinase a (phospho-acceptor) domain; histidine kinase-, d gyrase b-, and hsp90-like atpase; hamp domain
LR124_20670	cds	lacI	HTH lacI-type domain-containing protein	pgpt0019459	indirect effects	colonizing plant system	colonization-plant derived substrate usage	plant derived carbohydrate usage-others	plant derived carbon catebolite regulation	ccpa	IPR046335; IPR000843	PF13377; PF00356	Periplasmic binding protein-like domain; Bacterial regulatory proteins, lacI family	21	hth laci-type domain-containing proteinperiplasmic binding protein-like domain; bacterial regulatory proteins, laci family
LR140_21520	cds	lacI	HTH lacI-type domain-containing protein	pgpt0019459	indirect effects	colonizing plant system	colonization-plant derived substrate usage	plant derived carbohydrate usage-others	plant derived carbon catebolite regulation	ccpa	IPR046335; IPR000843	PF13377; PF00356	Periplasmic binding protein-like domain; Bacterial regulatory proteins, lacI family	21	hth laci-type domain-containing proteinperiplasmic binding protein-like domain; bacterial regulatory proteins, laci family
LR124_21870	cds	badH	2-hydroxycyclohexanecarboxyl-CoA dehydrogenase	pgpt0005315	direct effects; indirect effects	bio-remediation; colonizing plant system	xenobiotics biodegradation; colonization-plant derived substrate usage	xenobiotic benzoate, derivate degradation; plant derived aromatic, phenolic compound utilization	xenobiotic cyclohexanecarboxylic acid degradation; plant derived cyclohexanecarboxylic acid degradation	badh	NA	PF13561	Enoyl-(Acyl carrier protein) reductase	22	2-hydroxycyclohexanecarboxyl-coa dehydrogenaseenoyl-(acyl carrier protein) reductase
LR140_21820	cds	badH	2-hydroxycyclohexanecarboxyl-CoA dehydrogenase	pgpt0005315	direct effects; indirect effects	bio-remediation; colonizing plant system	xenobiotics biodegradation; colonization-plant derived substrate usage	xenobiotic benzoate, derivate degradation; plant derived aromatic, phenolic compound utilization	xenobiotic cyclohexanecarboxylic acid degradation; plant derived cyclohexanecarboxylic acid degradation	badh	NA	PF13561	Enoyl-(Acyl carrier protein) reductase	22	2-hydroxycyclohexanecarboxyl-coa dehydrogenaseenoyl-(acyl carrier protein) reductase
LR124_21875	cds	lacI	LacI family transcriptional regulator	pgpt0017992	indirect effects	colonizing plant system	colonization-plant derived substrate usage	plant derived carbohydrate-general usage	plant derived carbohydrate utilization regulation	laci, galr	IPR046335; IPR000843	PF13377; PF00356	Periplasmic binding protein-like domain; Bacterial regulatory proteins, lacI family	23	laci family transcriptional regulatorperiplasmic binding protein-like domain; bacterial regulatory proteins, laci family
LR140_21825	cds	lacI	LacI family transcriptional regulator	pgpt0017992	indirect effects	colonizing plant system	colonization-plant derived substrate usage	plant derived carbohydrate-general usage	plant derived carbohydrate utilization regulation	laci, galr	IPR046335; IPR000843	PF13377; PF00356	Periplasmic binding protein-like domain; Bacterial regulatory proteins, lacI family	23	laci family transcriptional regulatorperiplasmic binding protein-like domain; bacterial regulatory proteins, laci family
LR124_21880	cds	Gluconokinase	Gluconokinase	pgpt0018055	indirect effects	colonizing plant system	colonization-plant derived substrate usage	plant derived organic acid utilization; plant derived sugar acid utilization	plant derived gluconic acid utilization; plant derived gluconate metabolism; plant derived idonate degradation	gntk, idnk	IPR031322	PF01202	Shikimate kinase	24	gluconokinaseshikimate kinase
LR140_21830	cds	Gluconokinase	Gluconokinase	pgpt0018055	indirect effects	colonizing plant system	colonization-plant derived substrate usage	plant derived organic acid utilization; plant derived sugar acid utilization	plant derived gluconic acid utilization; plant derived gluconate metabolism; plant derived idonate degradation	gntk, idnk	IPR031322	PF01202	Shikimate kinase	24	gluconokinaseshikimate kinase
LR124_21885	cds	ttspp	TRAP transporter small permease protein	pgpt0018055	indirect effects	colonizing plant system	colonization-plant derived substrate usage	plant derived organic acid utilization; plant derived sugar acid utilization	plant derived gluconic acid utilization; plant derived gluconate metabolism; plant derived idonate degradation	gntk, idnk	IPR007387	PF04290	Tripartite ATP-independent periplasmic transporters, DctQ component	25	trap transporter small permease proteintripartite atp-independent periplasmic transporters, dctq component
LR140_21835	cds	ttspp	TRAP transporter small permease protein	pgpt0018055	indirect effects	colonizing plant system	colonization-plant derived substrate usage	plant derived organic acid utilization; plant derived sugar acid utilization	plant derived gluconic acid utilization; plant derived gluconate metabolism; plant derived idonate degradation	gntk, idnk	IPR007387	PF04290	Tripartite ATP-independent periplasmic transporters, DctQ component	25	trap transporter small permease proteintripartite atp-independent periplasmic transporters, dctq component
LR124_21890	cds	ttlpp	TRAP transporter large permease protein	pgpt0017335	indirect effects	colonizing plant system	colonization-plant derived substrate usage	plant derived organic acid transport	plant derived c4-dicarboxyrate transport	dctm	IPR010656	PF06808	Tripartite ATP-independent periplasmic transporter, DctM component	26	trap transporter large permease proteintripartite atp-independent periplasmic transporter, dctm component
LR140_21840	cds	ttlpp	TRAP transporter large permease protein	pgpt0017335	indirect effects	colonizing plant system	colonization-plant derived substrate usage	plant derived organic acid transport	plant derived c4-dicarboxyrate transport	dctm	IPR010656	PF06808	Tripartite ATP-independent periplasmic transporter, DctM component	26	trap transporter large permease proteintripartite atp-independent periplasmic transporter, dctm component
LR124_21900	cds	d4148dp	DUF4148 domain-containing protein	NA	NA	NA	NA	NA	NA	NA	NA	NA	NA	27	NA
LR140_21850	cds	d4148dp	DUF4148 domain-containing protein	NA	NA	NA	NA	NA	NA	NA	NA	NA	NA	27	NA
LR124_00705	cds	y1fp	YIP1 family protein	NA	NA	NA	NA	NA	NA	NA	NA	NA	NA	28	NA
LR140_00705	cds	y1fp	YIP1 family protein	NA	NA	NA	NA	NA	NA	NA	NA	NA	NA	28	NA
LR124_00715	cds	lysR	LysR family transcriptional regulator	pgpt0026360	indirect effects	competitive exclusion, ce	ce-quorum sensing response, biofilm formation	ce-environmental qsr, bf signalling	ce-qsr, bf-amino acid signalling	gcva	IPR005119; IPR000847	PF03466; PF00126	LysR substrate binding domain; Bacterial regulatory helix-turn-helix protein, lysR family	29	lysr family transcriptional regulatorlysr substrate binding domain; bacterial regulatory helix-turn-helix protein, lysr family
LR140_00715	cds	lysR	LysR family transcriptional regulator	pgpt0026360	indirect effects	competitive exclusion, ce	ce-quorum sensing response, biofilm formation	ce-environmental qsr, bf signalling	ce-qsr, bf-amino acid signalling	gcva	IPR005119; IPR000847	PF03466; PF00126	LysR substrate binding domain; Bacterial regulatory helix-turn-helix protein, lysR family	29	lysr family transcriptional regulatorlysr substrate binding domain; bacterial regulatory helix-turn-helix protein, lysr family
LR124_00720	cds	adn+	aldehyde dehydrogenase (NAD(+))	pgpt0006875	direct effects; indirect effects	bio-remediation; phytohormone, plant signal production; colonizing plant system; competitive exclusion, ce; stress control, biocontrol	xenobiotics biodegradation; phytohormone-abscisic acid degradation; phytohormone-gamma-aminobutyric acid, gaba production; plant signal-branching inhibition; plant signal-branching stimulation; plant signal-embryogenesis; colonization-plant derived substrate usage; ce-cell envelope remodelling; neutralizing abiotic stress; universal stress response	xenobiotic hydrocarbons, oil degradation; phytohormone-auxine, indole‚äê3‚äêacetic acid, iaa metabolism; phytohormone-gaba metabolism; plant debranching-spermidine, putrescine metabolism; plant branching-auxin, iaa metabolism; plant embryogenesis-spermidine, putrescine metabolism; plant derived amine usage; plant derived lipid metabolism; plant derived organic acid utilization; ce-glycerolipid re…	xenobiotic dichloroethane degradation; xenobiotic dichloropropene degradation; phytohormone-iaa related indole-3-acetaldehyde pathway; phytohormone-gaba biosynthesis; plant debranching-putrescine degradation; plant branching-iaa related indole-3-acetaldehyde metabolism; plant embryogenesis-putrescine degradation; plant derived putrescine degradation; plant derived fatty acid degradation; plant de…	aldh, dhas	IPR015590	PF00171	Aldehyde dehydrogenase family	30	aldehyde dehydrogenase (nad(+))aldehyde dehydrogenase family
LR140_00720	cds	adn+	aldehyde dehydrogenase (NAD(+))	pgpt0006875	direct effects; indirect effects	bio-remediation; phytohormone, plant signal production; colonizing plant system; competitive exclusion, ce; stress control, biocontrol	xenobiotics biodegradation; phytohormone-abscisic acid degradation; phytohormone-gamma-aminobutyric acid, gaba production; plant signal-branching inhibition; plant signal-branching stimulation; plant signal-embryogenesis; colonization-plant derived substrate usage; ce-cell envelope remodelling; neutralizing abiotic stress; universal stress response	xenobiotic hydrocarbons, oil degradation; phytohormone-auxine, indole‚äê3‚äêacetic acid, iaa metabolism; phytohormone-gaba metabolism; plant debranching-spermidine, putrescine metabolism; plant branching-auxin, iaa metabolism; plant embryogenesis-spermidine, putrescine metabolism; plant derived amine usage; plant derived lipid metabolism; plant derived organic acid utilization; ce-glycerolipid re…	xenobiotic dichloroethane degradation; xenobiotic dichloropropene degradation; phytohormone-iaa related indole-3-acetaldehyde pathway; phytohormone-gaba biosynthesis; plant debranching-putrescine degradation; plant branching-iaa related indole-3-acetaldehyde metabolism; plant embryogenesis-putrescine degradation; plant derived putrescine degradation; plant derived fatty acid degradation; plant de…	aldh, dhas	IPR015590	PF00171	Aldehyde dehydrogenase family	30	aldehyde dehydrogenase (nad(+))aldehyde dehydrogenase family
LR124_02540	cds	kdsB	3-deoxy-manno-octulosonate cytidylyltransferase	pgpt0023065	indirect effects	colonizing plant system; competitive exclusion, ce	colonization-surface attachment; ce-cell envelope remodelling	surface attachment-lps, lipid, iva metabolism; ce-remodellinglps, lipid, iva metabolism	surface attachment-lps-8-amino-3, 8-dideoxy d manno-octulosonic acid modification; ce-remodelling lps-8-amino-3, 8-dideoxy d manno-octulosonic acid modification	kdsb	IPR003329	PF02348	Cytidylyltransferase	31	3-deoxy-manno-octulosonate cytidylyltransferasecytidylyltransferase
LR140_02540	cds	kdsB	3-deoxy-manno-octulosonate cytidylyltransferase	pgpt0023065	indirect effects	colonizing plant system; competitive exclusion, ce	colonization-surface attachment; ce-cell envelope remodelling	surface attachment-lps, lipid, iva metabolism; ce-remodellinglps, lipid, iva metabolism	surface attachment-lps-8-amino-3, 8-dideoxy d manno-octulosonic acid modification; ce-remodelling lps-8-amino-3, 8-dideoxy d manno-octulosonic acid modification	kdsb	IPR003329	PF02348	Cytidylyltransferase	31	3-deoxy-manno-octulosonate cytidylyltransferasecytidylyltransferase
LR124_05305	cds	ress	restriction endonuclease subunit S	pgpt0027175	indirect effects	competitive exclusion, ce	ce-bacterial fitness	ce-bacterial fitness-restriction, modification system	ce-bacterial fitness-type i r-m system	hsds	IPR000055	PF01420	Type I restriction modification D specificity domain	32	restriction endonuclease subunit stype i restriction modification d specificity domain
LR140_05305	cds	ress	restriction endonuclease subunit S	pgpt0027175	indirect effects	competitive exclusion, ce	ce-bacterial fitness	ce-bacterial fitness-restriction, modification system	ce-bacterial fitness-type i r-m system	hsds	IPR000055	PF01420	Type I restriction modification D specificity domain	32	restriction endonuclease subunit stype i restriction modification d specificity domain
LR124_05325	cds	lngl	Long-chain-fatty-acid--CoA ligase	pgpt0008380	direct effects; indirect effects	phytohormone, plant signal production; colonizing plant system; competitive exclusion, ce; stress control, biocontrol	plant signalling volatiles; colonization-plant derived substrate usage; root colonization; ce-quorum sensing response, biofilm formation; neutralizing biotic stress	plant signal-volatile related metabolism; plant derived lipid metabolism; root colonization-vitamin b7, biotin metabolism; ce-qsr-autoinducer perception; biotic stress resistance-volatiles	plant signal-volatile related fatty acid pathway; plant derived fatty acid degradation; root colonization-vitamin b7, biotin biosynthesis; ce-qsr-dsf biosynthesis; biotic stress resistance-volatile related fatty acid metabolism	fadd	IPR025110; IPR000873	PF13193; PF00501	AMP-binding enzyme C-terminal domain; AMP-binding enzyme	33	long-chain-fatty-acid--coa ligaseamp-binding enzyme c-terminal domain; amp-binding enzyme
LR140_05325	cds	lngl	Long-chain-fatty-acid--CoA ligase	pgpt0008380	direct effects; indirect effects	phytohormone, plant signal production; colonizing plant system; competitive exclusion, ce; stress control, biocontrol	plant signalling volatiles; colonization-plant derived substrate usage; root colonization; ce-quorum sensing response, biofilm formation; neutralizing biotic stress	plant signal-volatile related metabolism; plant derived lipid metabolism; root colonization-vitamin b7, biotin metabolism; ce-qsr-autoinducer perception; biotic stress resistance-volatiles	plant signal-volatile related fatty acid pathway; plant derived fatty acid degradation; root colonization-vitamin b7, biotin biosynthesis; ce-qsr-dsf biosynthesis; biotic stress resistance-volatile related fatty acid metabolism	fadd	IPR025110; IPR000873	PF13193; PF00501	AMP-binding enzyme C-terminal domain; AMP-binding enzyme	33	long-chain-fatty-acid--coa ligaseamp-binding enzyme c-terminal domain; amp-binding enzyme
LR124_05350	cds	dnrr	DNA-binding response regulator	pgpt0012985	indirect effects	competitive exclusion, ce; stress control, biocontrol	ce-quorum sensing response, biofilm formation; neutralizing abiotic stress	ce-environmental qsr, bf signalling; neutralizing osmotic stress; nitrosative, oxidative stress, ros scavenging	ce-qsr, bf-osmolarity signalling; osmotic stress signalluing; nitrosative, oxidative stress, ros regulatory proteins	ompr	IPR001789; IPR001867	PF00072; PF00486	Response regulator receiver domain; Transcriptional regulatory protein, C terminal	34	dna-binding response regulatorresponse regulator receiver domain; transcriptional regulatory protein, c terminal
LR140_05350	cds	dnrr	DNA-binding response regulator	pgpt0012985	indirect effects	competitive exclusion, ce; stress control, biocontrol	ce-quorum sensing response, biofilm formation; neutralizing abiotic stress	ce-environmental qsr, bf signalling; neutralizing osmotic stress; nitrosative, oxidative stress, ros scavenging	ce-qsr, bf-osmolarity signalling; osmotic stress signalluing; nitrosative, oxidative stress, ros regulatory proteins	ompr	IPR001789; IPR001867	PF00072; PF00486	Response regulator receiver domain; Transcriptional regulatory protein, C terminal	34	dna-binding response regulatorresponse regulator receiver domain; transcriptional regulatory protein, c terminal
LR124_05455	cds	dalnyldlnncrbxypptds	D-alanyl-D-alanine carboxypeptidase	NA	NA	NA	NA	NA	NA	NA	IPR001466	PF00144	Beta-lactamase	35	d-alanyl-d-alanine carboxypeptidasebeta-lactamase
LR140_05455	cds	dalnyldlnncrbxypptds	D-alanyl-D-alanine carboxypeptidase	NA	NA	NA	NA	NA	NA	NA	IPR001466	PF00144	Beta-lactamase	35	d-alanyl-d-alanine carboxypeptidasebeta-lactamase
LR124_05460	cds	Exonuclease	DNA-directed DNA polymerase	NA	NA	NA	NA	NA	NA	NA	IPR013520	PF00929	Exonuclease	36	dna-directed dna polymeraseexonuclease
LR140_05460	cds	Exonuclease	DNA-directed DNA polymerase	NA	NA	NA	NA	NA	NA	NA	IPR013520	PF00929	Exonuclease	36	dna-directed dna polymeraseexonuclease
LR124_05465	cds	nnrU	NnrU domain-containing protein	NA	NA	NA	NA	NA	NA	NA	IPR009915	PF07298	NnrU protein	37	nnru domain-containing proteinnnru protein
LR140_05465	cds	nnrU	NnrU domain-containing protein	NA	NA	NA	NA	NA	NA	NA	IPR009915	PF07298	NnrU protein	37	nnru domain-containing proteinnnru protein
LR124_05470	cds	gltp	Glutathione peroxidase	NA	NA	NA	NA	NA	NA	NA	IPR021724	PF11730	Protein of unknown function (DUF3297)	38	glutathione peroxidaseprotein of unknown function (duf3297)
LR140_05470	cds	gltp	Glutathione peroxidase	NA	NA	NA	NA	NA	NA	NA	IPR021724	PF11730	Protein of unknown function (DUF3297)	38	glutathione peroxidaseprotein of unknown function (duf3297)
LR124_05475	cds	rhfp	ribonuclease HI family protein	pgpt0004575	direct effects	bio-remediation; phytohormone, plant signal production	heavy metal detoxification; plant vitamin production	heavy metal cobalt resistance; plant vitamin b12, cobalamin metabolism	cobalt resistance-cobalt homeostasis; plant vitamin b12, cobalamin biosynthesis	rhna cobc	IPR002156	PF13456	Reverse transcriptase-like	39	ribonuclease hi family proteinreverse transcriptase-like
LR140_05475	cds	rhfp	ribonuclease HI family protein	pgpt0004575	direct effects	bio-remediation; phytohormone, plant signal production	heavy metal detoxification; plant vitamin production	heavy metal cobalt resistance; plant vitamin b12, cobalamin metabolism	cobalt resistance-cobalt homeostasis; plant vitamin b12, cobalamin biosynthesis	rhna cobc	IPR002156	PF13456	Reverse transcriptase-like	39	ribonuclease hi family proteinreverse transcriptase-like
LR124_05480	cds	cnpdp	CENP-V/GFA domain-containing protein	NA	NA	NA	NA	NA	NA	NA	IPR006913	PF04828	Glutathione-dependent formaldehyde-activating enzyme	40	cenp-v/gfa domain-containing proteinglutathione-dependent formaldehyde-activating enzyme
LR140_05480	cds	cnpdp	CENP-V/GFA domain-containing protein	NA	NA	NA	NA	NA	NA	NA	IPR006913	PF04828	Glutathione-dependent formaldehyde-activating enzyme	40	cenp-v/gfa domain-containing proteinglutathione-dependent formaldehyde-activating enzyme
LR124_06755	cds	mreC	rod shape-determining protein MreC	pgpt0025445	indirect effects	competitive exclusion, ce	ce-bacterial secretion; ce-quorum sensing response, biofilm formation	ce-type iv secretion systems; ce-qsr-autoinducer perception	ce-t4ss-trb secretion system; ce-qsr-ai-1trai percipitation, signalling, ahl, nahl	trbj	IPR007221	PF04085	rod shape-determining protein MreC	41	rod shape-determining protein mrecrod shape-determining protein mrec
LR140_06760	cds	mreC	rod shape-determining protein MreC	pgpt0025445	indirect effects	competitive exclusion, ce	ce-bacterial secretion; ce-quorum sensing response, biofilm formation	ce-type iv secretion systems; ce-qsr-autoinducer perception	ce-t4ss-trb secretion system; ce-qsr-ai-1trai percipitation, signalling, ahl, nahl	trbj	IPR007221	PF04085	rod shape-determining protein MreC	41	rod shape-determining protein mrecrod shape-determining protein mrec
LR124_06770	cds	rhtA	Threonine/homoserine efflux transporter RhtA	pgpt0007765	direct effects; indirect effects	bio-fertilization; phytohormone, plant signal production; competitive exclusion, ce; stress control, biocontrol	iron acquisition; plant signal-branching inhibition; plant signal-embryogenesis; ce-quorum sensing response, biofilm formation; neutralizing abiotic stress; neutralizing biotic stress	iron acquisition-siderophores; plant debranching-spermidine, putrescine metabolism; plant embryogenesis-spermidine, putrescine metabolism; ce-environmental qsr, bf signalling; neutralizing acidic stress; neutralizing osmotic stress; nitrosative, oxidative stress, ros scavenging; bactericidal compounds, antibiotics; fungicidal compounds, antibiotics	siderophores-alcaligin metabolism; plant debranching-putrescine biosynthesis; plant embryogenesis-putrescine biosynthesis; ce-qsr, bf-acidic stress signalling; ce-qsr, bf-oxidative stress signalling; acidic stress-spermidine, putrescine metabolism; osmotic stress-spermidine, putrescine metabolism; oxidative stress-spermidine, putrescine metabolism; bactericidal-spermidine, putrescine metabolism; …	spec, spef, odc1	IPR000620	PF00892	EamA-like transporter family	42	threonine/homoserine efflux transporter rhtaeama-like transporter family
LR140_06775	cds	rhtA	Threonine/homoserine efflux transporter RhtA	pgpt0007765	direct effects; indirect effects	bio-fertilization; phytohormone, plant signal production; competitive exclusion, ce; stress control, biocontrol	iron acquisition; plant signal-branching inhibition; plant signal-embryogenesis; ce-quorum sensing response, biofilm formation; neutralizing abiotic stress; neutralizing biotic stress	iron acquisition-siderophores; plant debranching-spermidine, putrescine metabolism; plant embryogenesis-spermidine, putrescine metabolism; ce-environmental qsr, bf signalling; neutralizing acidic stress; neutralizing osmotic stress; nitrosative, oxidative stress, ros scavenging; bactericidal compounds, antibiotics; fungicidal compounds, antibiotics	siderophores-alcaligin metabolism; plant debranching-putrescine biosynthesis; plant embryogenesis-putrescine biosynthesis; ce-qsr, bf-acidic stress signalling; ce-qsr, bf-oxidative stress signalling; acidic stress-spermidine, putrescine metabolism; osmotic stress-spermidine, putrescine metabolism; oxidative stress-spermidine, putrescine metabolism; bactericidal-spermidine, putrescine metabolism; …	spec, spef, odc1	IPR000620	PF00892	EamA-like transporter family	42	threonine/homoserine efflux transporter rhtaeama-like transporter family
LR124_06785	cds	exsp	Extracellular solute-binding protein	pgpt0020800	indirect effects	colonizing plant system	colonization-plant derived substrate usage	plant derived amino acid transport	plant derived polar amino acid transport	abc pa s	IPR001638	PF00497	Bacterial extracellular solute-binding proteins, family 3	43	extracellular solute-binding proteinbacterial extracellular solute-binding proteins, family 3
LR140_06790	cds	exsp	Extracellular solute-binding protein	pgpt0020800	indirect effects	colonizing plant system	colonization-plant derived substrate usage	plant derived amino acid transport	plant derived polar amino acid transport	abc pa s	IPR001638	PF00497	Bacterial extracellular solute-binding proteins, family 3	43	extracellular solute-binding proteinbacterial extracellular solute-binding proteins, family 3
LR124_06795	cds	amt	Ammonium transporter	pgpt0000840	direct effects	bio-fertilization	nitrogen acquisition	n-aquisition-ammonium assimilation usage	n-aquisition-ammonium transport	amtb, ybag, amt	IPR024041	PF00909	Ammonium Transporter Family	44	ammonium transporterammonium transporter family
LR140_06800	cds	amt	Ammonium transporter	pgpt0000840	direct effects	bio-fertilization	nitrogen acquisition	n-aquisition-ammonium assimilation usage	n-aquisition-ammonium transport	amtb, ybag, amt	IPR024041	PF00909	Ammonium Transporter Family	44	ammonium transporterammonium transporter family
LR124_06805	cds	hmoA	Heme-degrading monooxygenase HmoA	NA	NA	NA	NA	NA	NA	NA	NA	NA	NA	45	NA
LR140_06810	cds	hmoA	Heme-degrading monooxygenase HmoA	NA	NA	NA	NA	NA	NA	NA	NA	NA	NA	45	NA
LR124_06815	cds	abctrnsprtrpr	ABC transporter permease	pgpt0007010	direct effects; indirect effects	bio-remediation; phytohormone, plant signal production; colonizing plant system	xenobiotics biodegradation; plant signal-phospholipid production; colonization-plant derived substrate usage	xenobiotic hydrocarbons, oil degradation; plant signal-phospolipid metabolism; plant derived lipid metabolism	xenobiotic hexa-, penta-chlorocyclohexane degradation; plant signal-phospholipid, cholesterol transport; plant derived phospholipid, cholesterol transport	mlae, link	IPR030802	PF02405	Permease MlaE	46	abc transporter permeasepermease mlae
LR140_06820	cds	abctrnsprtrpr	ABC transporter permease	pgpt0007010	direct effects; indirect effects	bio-remediation; phytohormone, plant signal production; colonizing plant system	xenobiotics biodegradation; plant signal-phospholipid production; colonization-plant derived substrate usage	xenobiotic hydrocarbons, oil degradation; plant signal-phospolipid metabolism; plant derived lipid metabolism	xenobiotic hexa-, penta-chlorocyclohexane degradation; plant signal-phospholipid, cholesterol transport; plant derived phospholipid, cholesterol transport	mlae, link	IPR030802	PF02405	Permease MlaE	46	abc transporter permeasepermease mlae
LR124_08320	cds	btg3	Beta-Ig-H3/fasciclin	NA	NA	NA	NA	NA	NA	NA	IPR000782	PF02469	Fasciclin domain	47	beta-ig-h3/fasciclinfasciclin domain
LR140_08325	cds	btg3	Beta-Ig-H3/fasciclin	NA	NA	NA	NA	NA	NA	NA	IPR000782	PF02469	Fasciclin domain	47	beta-ig-h3/fasciclinfasciclin domain
LR124_08330	cds	nfeD	NfeD domain-containing protein	NA	NA	NA	NA	NA	NA	NA	IPR002810	PF01957	NfeD-like C-terminal, partner-binding	48	nfed domain-containing proteinnfed-like c-terminal, partner-binding
LR140_08335	cds	nfeD	NfeD domain-containing protein	NA	NA	NA	NA	NA	NA	NA	IPR002810	PF01957	NfeD-like C-terminal, partner-binding	48	nfed domain-containing proteinnfed-like c-terminal, partner-binding
LR124_08345	cds	hp49	hp.49	NA	NA	NA	NA	NA	NA	NA	NA	NA	NA	49	NA
LR140_08350	cds	hp49	hp.49	NA	NA	NA	NA	NA	NA	NA	NA	NA	NA	49	NA
LR124_08705	cds	dcgp	Diguanylate cyclase (GGDEF)-like protein	NA	NA	NA	NA	NA	NA	NA	IPR001633; IPR000160	PF00563; PF00990	EAL domain; Diguanylate cyclase, GGDEF domain	50	diguanylate cyclase (ggdef)-like proteineal domain; diguanylate cyclase, ggdef domain
LR140_08710	cds	dcgp	Diguanylate cyclase (GGDEF)-like protein	NA	NA	NA	NA	NA	NA	NA	IPR001633; IPR000160	PF00563; PF00990	EAL domain; Diguanylate cyclase, GGDEF domain	50	diguanylate cyclase (ggdef)-like proteineal domain; diguanylate cyclase, ggdef domain
LR124_18140	cds	gbdp	GBBH-like-N domain-containing protein	NA	NA	NA	NA	NA	NA	NA	IPR010376	PF06155	Gamma-butyrobetaine hydroxylase-like, N-terminal	51	gbbh-like-n domain-containing proteingamma-butyrobetaine hydroxylase-like, n-terminal
LR140_18090	cds	gbdp	GBBH-like-N domain-containing protein	NA	NA	NA	NA	NA	NA	NA	IPR010376	PF06155	Gamma-butyrobetaine hydroxylase-like, N-terminal	51	gbbh-like-n domain-containing proteingamma-butyrobetaine hydroxylase-like, n-terminal
LR124_20945	cds	glta	Glutamine amidotransferase	pgpt0014658	indirect effects	stress control, biocontrol	universal stress response	stress signalling proteins	stress signal-transcriptional regulation	ypdc	IPR002818	PF01965	DJ-1/PfpI family	52	glutamine amidotransferasedj-1/pfpi family
LR140_18810	cds	glta	Glutamine amidotransferase	pgpt0014658	indirect effects	stress control, biocontrol	universal stress response	stress signalling proteins	stress signal-transcriptional regulation	ypdc	IPR002818	PF01965	DJ-1/PfpI family	52	glutamine amidotransferasedj-1/pfpi family
LR124_20965	cds	purM	Phosphoribosylaminoimidazole (AIR) synthetase	pgpt0021570	indirect effects	colonizing plant system	colonization-plant derived substrate usage	plant derived nucleoside metabolism	plant derived purine metabolism	purm	IPR010918; IPR016188	PF02769; PF00586	AIR synthase related protein, C-terminal domain; AIR synthase related protein, N-terminal domain	53	phosphoribosylaminoimidazole (air) synthetaseair synthase related protein, c-terminal domain; air synthase related protein, n-terminal domain
LR140_18830	cds	purM	Phosphoribosylaminoimidazole (AIR) synthetase	pgpt0021570	indirect effects	colonizing plant system	colonization-plant derived substrate usage	plant derived nucleoside metabolism	plant derived purine metabolism	purm	IPR010918; IPR016188	PF02769; PF00586	AIR synthase related protein, C-terminal domain; AIR synthase related protein, N-terminal domain	53	phosphoribosylaminoimidazole (air) synthetaseair synthase related protein, c-terminal domain; air synthase related protein, n-terminal domain
LR124_20980	cds	phsphsp	Phosphoserine phosphatase	pgpt0015285	indirect effects	colonizing plant system; plant immune response stimulation	colonization-adaption to plant immune system; root colonization; triggered immunity	adaption to pis-inhibition of salicylic acid, jasmonic acid; root colonization by nodulation; pamp, effector triggered immunity, pti	adaption to pis-regulation by nod factors; root nodulation metabolism; pti-nod factors	nodu	NA	PF12710	haloacid dehalogenase-like hydrolase	54	phosphoserine phosphatasehaloacid dehalogenase-like hydrolase
LR140_18845	cds	phsphsp	Phosphoserine phosphatase	pgpt0015285	indirect effects	colonizing plant system; plant immune response stimulation	colonization-adaption to plant immune system; root colonization; triggered immunity	adaption to pis-inhibition of salicylic acid, jasmonic acid; root colonization by nodulation; pamp, effector triggered immunity, pti	adaption to pis-regulation by nod factors; root nodulation metabolism; pti-nod factors	nodu	NA	PF12710	haloacid dehalogenase-like hydrolase	54	phosphoserine phosphatasehaloacid dehalogenase-like hydrolase
LR124_21210	cds	ur3c	Uroporphyrin-3 C-methyltransferase	pgpt0008495	direct effects	phytohormone, plant signal production	plant vitamin production	plant vitamin related heme metabolism	plant vitamin-heme, siro-biosynthesis	hemx	IPR007470	PF04375	HemX, putative uroporphyrinogen-III C-methyltransferase	55	uroporphyrin-3 c-methyltransferasehemx, putative uroporphyrinogen-iii c-methyltransferase
LR140_19070	cds	ur3c	Uroporphyrin-3 C-methyltransferase	pgpt0008495	direct effects	phytohormone, plant signal production	plant vitamin production	plant vitamin related heme metabolism	plant vitamin-heme, siro-biosynthesis	hemx	IPR007470	PF04375	HemX, putative uroporphyrinogen-III C-methyltransferase	55	uroporphyrin-3 c-methyltransferasehemx, putative uroporphyrinogen-iii c-methyltransferase
LR124_19335	cds	d96dp	DUF962 domain-containing protein	NA	NA	NA	NA	NA	NA	NA	IPR009305	PF06127	2-hydroxy-palmitic acid dioxygenase Mpo1-like	56	duf962 domain-containing protein2-hydroxy-palmitic acid dioxygenase mpo1-like
LR140_20185	cds	d96dp	DUF962 domain-containing protein	NA	NA	NA	NA	NA	NA	NA	IPR009305	PF06127	2-hydroxy-palmitic acid dioxygenase Mpo1-like	56	duf962 domain-containing protein2-hydroxy-palmitic acid dioxygenase mpo1-like
LR124_19340	cds	abctrnsprtrpr	ABC transporter permease	pgpt0006730	direct effects; indirect effects	bio-remediation; stress control, biocontrol	xenobiotics biodegradation; neutralizing biotic stress	xenobiotic detoxification by transport; bactericidal compounds, antibiotics	xenobiotics transport; bactericidal-bacteriocins, lantibioitc, nisin	ybhs, ecsb	IPR013525	PF12698	ABC-2 family transporter protein	57	abc transporter permeaseabc-2 family transporter protein
LR140_20190	cds	abctrnsprtrpr	ABC transporter permease	pgpt0006730	direct effects; indirect effects	bio-remediation; stress control, biocontrol	xenobiotics biodegradation; neutralizing biotic stress	xenobiotic detoxification by transport; bactericidal compounds, antibiotics	xenobiotics transport; bactericidal-bacteriocins, lantibioitc, nisin	ybhs, ecsb	IPR013525	PF12698	ABC-2 family transporter protein	57	abc transporter permeaseabc-2 family transporter protein
LR124_19345	cds	abct	ABC transporter	pgpt0006730	direct effects; indirect effects	bio-remediation; stress control, biocontrol	xenobiotics biodegradation; neutralizing biotic stress	xenobiotic detoxification by transport; bactericidal compounds, antibiotics	xenobiotics transport; bactericidal-bacteriocins, lantibioitc, nisin	ybhs, ecsb	IPR013525	PF12698	ABC-2 family transporter protein	58	abc transporterabc-2 family transporter protein
LR140_20195	cds	abct	ABC transporter	pgpt0006730	direct effects; indirect effects	bio-remediation; stress control, biocontrol	xenobiotics biodegradation; neutralizing biotic stress	xenobiotic detoxification by transport; bactericidal compounds, antibiotics	xenobiotics transport; bactericidal-bacteriocins, lantibioitc, nisin	ybhs, ecsb	IPR013525	PF12698	ABC-2 family transporter protein	58	abc transporterabc-2 family transporter protein
LR124_19350	cds	b2dp	Biotin-lipoyl-2 domain-containing protein	pgpt0006730	direct effects; indirect effects	bio-remediation; stress control, biocontrol	xenobiotics biodegradation; neutralizing biotic stress	xenobiotic detoxification by transport; bactericidal compounds, antibiotics	xenobiotics transport; bactericidal-bacteriocins, lantibioitc, nisin	ybhs, ecsb	IPR032317	PF16576	Barrel-sandwich domain of CusB or HlyD membrane-fusion	59	biotin-lipoyl-2 domain-containing proteinbarrel-sandwich domain of cusb or hlyd membrane-fusion
LR140_20200	cds	b2dp	Biotin-lipoyl-2 domain-containing protein	pgpt0006730	direct effects; indirect effects	bio-remediation; stress control, biocontrol	xenobiotics biodegradation; neutralizing biotic stress	xenobiotic detoxification by transport; bactericidal compounds, antibiotics	xenobiotics transport; bactericidal-bacteriocins, lantibioitc, nisin	ybhs, ecsb	IPR032317	PF16576	Barrel-sandwich domain of CusB or HlyD membrane-fusion	59	biotin-lipoyl-2 domain-containing proteinbarrel-sandwich domain of cusb or hlyd membrane-fusion
LR124_19755	cds	tttsbp	tripartite tricarboxylate transporter substrate binding protein	pgpt0017360	indirect effects	colonizing plant system	colonization-plant derived substrate usage	plant derived organic acid transport	plant derived tricarboxylate transport	tctc	IPR005064	PF03401	Tripartite tricarboxylate transporter family receptor	60	tripartite tricarboxylate transporter substrate binding proteintripartite tricarboxylate transporter family receptor
LR140_20605	cds	tttsbp	tripartite tricarboxylate transporter substrate binding protein	pgpt0017360	indirect effects	colonizing plant system	colonization-plant derived substrate usage	plant derived organic acid transport	plant derived tricarboxylate transport	tctc	IPR005064	PF03401	Tripartite tricarboxylate transporter family receptor	60	tripartite tricarboxylate transporter substrate binding proteintripartite tricarboxylate transporter family receptor
LR124_06505	cds	prqfp	ProQ/FINO family protein	pgpt0013650	indirect effects	stress control, biocontrol	neutralizing abiotic stress	neutralizing osmotic stress	osmotic stress-glycine-betaine metabolism	proq	IPR016103	PF04352	ProQ/FINO family	61	proq/fino family proteinproq/fino family
LR140_06505	cds	prqfp	ProQ/FINO family protein	pgpt0013650	indirect effects	stress control, biocontrol	neutralizing abiotic stress	neutralizing osmotic stress	osmotic stress-glycine-betaine metabolism	proq	IPR016103	PF04352	ProQ/FINO family	61	proq/fino family proteinproq/fino family
LR124_08555	tRNA	trnH	tRNA-His(gtg)	NA	NA	NA	NA	NA	NA	NA	NA	NA	NA	62	NA
LR140_08560	tRNA	trnH	tRNA-His(gtg)	NA	NA	NA	NA	NA	NA	NA	NA	NA	NA	62	NA
LR124_08830	cds	tetR	TetR family transcriptional regulator	NA	NA	NA	NA	NA	NA	NA	IPR001647	PF00440	Bacterial regulatory proteins, tetR family	63	tetr family transcriptional regulatorbacterial regulatory proteins, tetr family
LR140_08835	cds	tetR	TetR family transcriptional regulator	NA	NA	NA	NA	NA	NA	NA	IPR001647	PF00440	Bacterial regulatory proteins, tetR family	63	tetr family transcriptional regulatorbacterial regulatory proteins, tetr family
LR124_08840	cds	mocR	DNA-binding transcriptional regulator, MocR family, contains an aminotransferase domain	pgpt0007135	direct effects	phytohormone, plant signal production	phytohormone-abscisic acid degradation; plant signal-branching stimulation	phytohormone-auxine, indole‚äê3‚äêacetic acid, iaa metabolism; plant branching-auxin, iaa metabolism	phytohormone-iaa related tryptophan pathway; plant branching-iaa related tryptophan metabolism	lysn	IPR004839	PF00155	Aminotransferase class I and II	64	dna-binding transcriptional regulator, mocr family, contains an aminotransferase domainaminotransferase class i and ii
LR140_08845	cds	mocR	DNA-binding transcriptional regulator, MocR family, contains an aminotransferase domain	pgpt0007135	direct effects	phytohormone, plant signal production	phytohormone-abscisic acid degradation; plant signal-branching stimulation	phytohormone-auxine, indole‚äê3‚äêacetic acid, iaa metabolism; plant branching-auxin, iaa metabolism	phytohormone-iaa related tryptophan pathway; plant branching-iaa related tryptophan metabolism	lysn	IPR004839	PF00155	Aminotransferase class I and II	64	dna-binding transcriptional regulator, mocr family, contains an aminotransferase domainaminotransferase class i and ii
LR124_09400	cds	endpl	endopeptidase La	pgpt0014315	indirect effects	stress control, biocontrol	neutralizing abiotic stress	neutralizing salinity stress	salinity stress-halotolerance related enzymes	lon	IPR046843; IPR008269; IPR046844; IPR041699	PF20436; PF05362; PF20437; PF13654	Archaeal LonB, AAA+ ATPase LID domain; Lon protease (S16) C-terminal proteolytic domain; Lon-like LonC helical domain; LonB-like, AAA domain	65	endopeptidase laarchaeal lonb, aaa+ atpase lid domain; lon protease (s16) c-terminal proteolytic domain; lon-like lonc helical domain; lonb-like, aaa domain
LR140_09405	cds	endpl	endopeptidase La	pgpt0014315	indirect effects	stress control, biocontrol	neutralizing abiotic stress	neutralizing salinity stress	salinity stress-halotolerance related enzymes	lon	IPR046843; IPR008269; IPR046844; IPR041699	PF20436; PF05362; PF20437; PF13654	Archaeal LonB, AAA+ ATPase LID domain; Lon protease (S16) C-terminal proteolytic domain; Lon-like LonC helical domain; LonB-like, AAA domain	65	endopeptidase laarchaeal lonb, aaa+ atpase lid domain; lon protease (s16) c-terminal proteolytic domain; lon-like lonc helical domain; lonb-like, aaa domain
LR124_09405	cds	s2dp	SIR2-2 domain-containing protein	NA	NA	NA	NA	NA	NA	NA	IPR039444	PF13289	SIR2-like domain	66	sir2-2 domain-containing proteinsir2-like domain
LR140_09410	cds	s2dp	SIR2-2 domain-containing protein	NA	NA	NA	NA	NA	NA	NA	IPR039444	PF13289	SIR2-like domain	66	sir2-2 domain-containing proteinsir2-like domain
LR124_09415	cds	araC	HTH araC/xylS-type domain-containing protein	NA	NA	NA	NA	NA	NA	NA	IPR003313; IPR018060	PF02311; PF12833	AraC-like ligand binding domain; Helix-turn-helix domain	67	hth arac/xyls-type domain-containing proteinarac-like ligand binding domain; helix-turn-helix domain
LR140_09420	cds	araC	HTH araC/xylS-type domain-containing protein	NA	NA	NA	NA	NA	NA	NA	IPR003313; IPR018060	PF02311; PF12833	AraC-like ligand binding domain; Helix-turn-helix domain	67	hth arac/xyls-type domain-containing proteinarac-like ligand binding domain; helix-turn-helix domain
LR124_09425	cds	alph	Alpha/beta hydrolase	NA	NA	NA	NA	NA	NA	NA	IPR000073	PF00561	alpha/beta hydrolase fold	68	alpha/beta hydrolasealpha/beta hydrolase fold
LR140_09430	cds	alph	Alpha/beta hydrolase	NA	NA	NA	NA	NA	NA	NA	IPR000073	PF00561	alpha/beta hydrolase fold	68	alpha/beta hydrolasealpha/beta hydrolase fold
LR124_09435	cds	Methyltransferase	Methyltransferase	NA	NA	NA	NA	NA	NA	NA	IPR041698	PF13649	Methyltransferase domain	69	methyltransferasemethyltransferase domain
LR140_09440	cds	Methyltransferase	Methyltransferase	NA	NA	NA	NA	NA	NA	NA	IPR041698	PF13649	Methyltransferase domain	69	methyltransferasemethyltransferase domain
LR124_09445	cds	upt03f	Uncharacterized protein (TIGR03643 family)	NA	NA	NA	NA	NA	NA	NA	IPR019882	PF10985	Protein of unknown function (DUF2805)	70	uncharacterized protein (tigr03643 family)protein of unknown function (duf2805)
LR140_09450	cds	upt03f	Uncharacterized protein (TIGR03643 family)	NA	NA	NA	NA	NA	NA	NA	IPR019882	PF10985	Protein of unknown function (DUF2805)	70	uncharacterized protein (tigr03643 family)protein of unknown function (duf2805)
LR124_13515	cds	asacpsac	Anthranilate synthase, amidotransferase component Para-aminobenzoate synthase, amidotransferase component	pgpt0007105	direct effects; indirect effects	phytohormone, plant signal production; competitive exclusion, ce; stress control, biocontrol	phytohormone-abscisic acid degradation; plant signal-branching stimulation; ce-quorum sensing response, biofilm formation; neutralizing biotic stress	phytohormone-auxine, indole‚äê3‚äêacetic acid, iaa metabolism; plant branching-auxin, iaa metabolism; ce-qsr-autoinducer perception; biotic stress resistance-phenazine derivates	phytohormone-iaa related tryptophan pathway; plant branching-iaa related tryptophan metabolism; ce-qsr-ai-1 lasi percipitation, signalling, ahl, nahl; ce-qsr-ai-1 rhli, cepi, soli percipitation, signalling, ahl, nahl; ce-qsr-hqq, pqs biosynthesis; biotic stress resistance-phenazine biosynthesis	trpg, phnb	IPR017926	PF00117	Glutamine amidotransferase class-I	71	anthranilate synthase, amidotransferase component para-aminobenzoate synthase, amidotransferase componentglutamine amidotransferase class-i
LR140_13465	cds	asacpsac	Anthranilate synthase, amidotransferase component Para-aminobenzoate synthase, amidotransferase component	pgpt0007105	direct effects; indirect effects	phytohormone, plant signal production; competitive exclusion, ce; stress control, biocontrol	phytohormone-abscisic acid degradation; plant signal-branching stimulation; ce-quorum sensing response, biofilm formation; neutralizing biotic stress	phytohormone-auxine, indole‚äê3‚äêacetic acid, iaa metabolism; plant branching-auxin, iaa metabolism; ce-qsr-autoinducer perception; biotic stress resistance-phenazine derivates	phytohormone-iaa related tryptophan pathway; plant branching-iaa related tryptophan metabolism; ce-qsr-ai-1 lasi percipitation, signalling, ahl, nahl; ce-qsr-ai-1 rhli, cepi, soli percipitation, signalling, ahl, nahl; ce-qsr-hqq, pqs biosynthesis; biotic stress resistance-phenazine biosynthesis	trpg, phnb	IPR017926	PF00117	Glutamine amidotransferase class-I	71	anthranilate synthase, amidotransferase component para-aminobenzoate synthase, amidotransferase componentglutamine amidotransferase class-i
LR124_13520	cds	lepl	Lysine exporter protein LysE/YggA	pgpt0021036	indirect effects	competitive exclusion, ce	ce-quorum sensing response, biofilm formation	ce-quorum sensing related genes	ce-qsr-putative transporter	rhtb	IPR001123	PF01810	LysE type translocator	72	lysine exporter protein lyse/yggalyse type translocator
LR140_13470	cds	lepl	Lysine exporter protein LysE/YggA	pgpt0021036	indirect effects	competitive exclusion, ce	ce-quorum sensing response, biofilm formation	ce-quorum sensing related genes	ce-qsr-putative transporter	rhtb	IPR001123	PF01810	LysE type translocator	72	lysine exporter protein lyse/yggalyse type translocator
LR124_13525	cds	trpD	Anthranilate phosphoribosyltransferase	pgpt0007090	direct effects	phytohormone, plant signal production	phytohormone-abscisic acid degradation; plant signal-branching stimulation	phytohormone-auxine, indole‚äê3‚äêacetic acid, iaa metabolism; plant branching-auxin, iaa metabolism	phytohormone-iaa related tryptophan pathway; plant branching-iaa related tryptophan metabolism	trpd	IPR000312; IPR017459	PF00591; PF02885	Glycosyl transferase family, a/b domain; Glycosyl transferase family, helical bundle domain	73	anthranilate phosphoribosyltransferaseglycosyl transferase family, a/b domain; glycosyl transferase family, helical bundle domain
LR140_13475	cds	trpD	Anthranilate phosphoribosyltransferase	pgpt0007090	direct effects	phytohormone, plant signal production	phytohormone-abscisic acid degradation; plant signal-branching stimulation	phytohormone-auxine, indole‚äê3‚äêacetic acid, iaa metabolism; plant branching-auxin, iaa metabolism	phytohormone-iaa related tryptophan pathway; plant branching-iaa related tryptophan metabolism	trpd	IPR000312; IPR017459	PF00591; PF02885	Glycosyl transferase family, a/b domain; Glycosyl transferase family, helical bundle domain	73	anthranilate phosphoribosyltransferaseglycosyl transferase family, a/b domain; glycosyl transferase family, helical bundle domain
LR124_13530	cds	d305dp	DUF3054 domain-containing protein	NA	NA	NA	NA	NA	NA	NA	NA	NA	NA	74	NA
LR140_13480	cds	d305dp	DUF3054 domain-containing protein	NA	NA	NA	NA	NA	NA	NA	NA	NA	NA	74	NA
LR124_13540	cds	ung	uracil-DNA glycosylase	NA	NA	NA	NA	NA	NA	NA	IPR005122	PF03167	Uracil D glycosylase superfamily	75	uracil-dna glycosylaseuracil d glycosylase superfamily
LR140_13490	cds	ung	uracil-DNA glycosylase	NA	NA	NA	NA	NA	NA	NA	IPR005122	PF03167	Uracil D glycosylase superfamily	75	uracil-dna glycosylaseuracil d glycosylase superfamily
LR124_13550	cds	lysR	DNA-binding transcriptional regulator, LysR family	pgpt0021950	indirect effects	colonizing plant system	colonization-plant derived substrate usage	plant derived carnithine usage	plant derived carnithine degradation	dhcr	IPR000847; IPR005119	PF00126; PF03466	Bacterial regulatory helix-turn-helix protein, lysR family; LysR substrate binding domain	76	dna-binding transcriptional regulator, lysr familybacterial regulatory helix-turn-helix protein, lysr family; lysr substrate binding domain
LR140_13500	cds	lysR	DNA-binding transcriptional regulator, LysR family	pgpt0021950	indirect effects	colonizing plant system	colonization-plant derived substrate usage	plant derived carnithine usage	plant derived carnithine degradation	dhcr	IPR000847; IPR005119	PF00126; PF03466	Bacterial regulatory helix-turn-helix protein, lysR family; LysR substrate binding domain	76	dna-binding transcriptional regulator, lysr familybacterial regulatory helix-turn-helix protein, lysr family; lysr substrate binding domain
LR124_13855	cds	ccdp	Cytochrome c domain-containing protein	NA	NA	NA	NA	NA	NA	NA	IPR009056	PF13442	Cytochrome C oxidase, cbb3-type, subunit III	77	cytochrome c domain-containing proteincytochrome c oxidase, cbb3-type, subunit iii
LR140_13805	cds	ccdp	Cytochrome c domain-containing protein	NA	NA	NA	NA	NA	NA	NA	IPR009056	PF13442	Cytochrome C oxidase, cbb3-type, subunit III	77	cytochrome c domain-containing proteincytochrome c oxidase, cbb3-type, subunit iii
LR124_13865	cds	2k4h	2-keto-4-pentenoate hydratase	pgpt0006005	direct effects; indirect effects	bio-remediation; colonizing plant system; competitive exclusion, ce	xenobiotics biodegradation; colonization-adaption to plant immune system; colonization-plant derived substrate usage; ce-bacterial fitness	xenobiotic dioxin, derivate degradation; xenobiotic xylene, derivate degradation; adaption to pis-plant cinnamate degradation; plant derived aromatic, phenolic compound utilization; plant derived organic acid utilization; ce-bacterial fitness-resistance to antimicrobial, toxic compounds	xenobiotic oxopent-eonate, pcdd, pcdf, pcb degradation; xenobiotic methylcatechol degradation; adaption to pis-ca degradation-acetaldehyde pathway; plant derived catechol derivate utilization; plant derived cinnamate degrdation; ce-bacterial fitness-3-phenylpropionic acid, cinnamic acid resistance	mhpd	NA	NA	NA	78	NA
LR140_13815	cds	2k4h	2-keto-4-pentenoate hydratase	pgpt0006005	direct effects; indirect effects	bio-remediation; colonizing plant system; competitive exclusion, ce	xenobiotics biodegradation; colonization-adaption to plant immune system; colonization-plant derived substrate usage; ce-bacterial fitness	xenobiotic dioxin, derivate degradation; xenobiotic xylene, derivate degradation; adaption to pis-plant cinnamate degradation; plant derived aromatic, phenolic compound utilization; plant derived organic acid utilization; ce-bacterial fitness-resistance to antimicrobial, toxic compounds	xenobiotic oxopent-eonate, pcdd, pcdf, pcb degradation; xenobiotic methylcatechol degradation; adaption to pis-ca degradation-acetaldehyde pathway; plant derived catechol derivate utilization; plant derived cinnamate degrdation; ce-bacterial fitness-3-phenylpropionic acid, cinnamic acid resistance	mhpd	NA	NA	NA	78	NA
LR124_13885	cds	a1fp	ABC1 family protein	NA	NA	NA	NA	NA	NA	NA	IPR004147	PF03109	ABC1 atypical kinase-like domain	79	abc1 family proteinabc1 atypical kinase-like domain
LR140_13835	cds	a1fp	ABC1 family protein	NA	NA	NA	NA	NA	NA	NA	IPR004147	PF03109	ABC1 atypical kinase-like domain	79	abc1 family proteinabc1 atypical kinase-like domain
LR124_14420	cds	motB	flagellar motor protein MotB	pgpt0015375	indirect effects	colonizing plant system	colonization-motility, chemotaxis	motility-flagellar assembly	motility-flagellum motor, switch	motb	IPR025713; IPR006665	PF13677; PF00691	Membrane MotB of proton-channel complex MotA/MotB; OmpA family	80	flagellar motor protein motbmembrane motb of proton-channel complex mota/motb; ompa family
LR140_14370	cds	motB	flagellar motor protein MotB	pgpt0015375	indirect effects	colonizing plant system	colonization-motility, chemotaxis	motility-flagellar assembly	motility-flagellum motor, switch	motb	IPR025713; IPR006665	PF13677; PF00691	Membrane MotB of proton-channel complex MotA/MotB; OmpA family	80	flagellar motor protein motbmembrane motb of proton-channel complex mota/motb; ompa family
LR124_18945	cds	dmncdd	D-amino-acid dehydrogenase	pgpt0020315	indirect effects	colonizing plant system	colonization-plant derived substrate usage	plant derived amino acid utilization	plant derived d-amino acid degradation; plant derived phenylalanine degradation	dada	IPR006076	PF01266	FAD dependent oxidoreductase	81	d-amino-acid dehydrogenasefad dependent oxidoreductase
LR140_19795	cds	dmncdd	D-amino-acid dehydrogenase	pgpt0020315	indirect effects	colonizing plant system	colonization-plant derived substrate usage	plant derived amino acid utilization	plant derived d-amino acid degradation; plant derived phenylalanine degradation	dada	IPR006076	PF01266	FAD dependent oxidoreductase	81	d-amino-acid dehydrogenasefad dependent oxidoreductase
LR124_20575	cds	asnC	HTH asnC-type domain-containing protein	pgpt0014049	indirect effects	stress control, biocontrol	neutralizing abiotic stress	neutralizing salinity stress	salinity stress-ectoine metabolism	doex	IPR000485; IPR019887	PF13404; PF01037	AsnC-type helix-turn-helix domain; Lrp/AsnC ligand binding domain	82	hth asnc-type domain-containing proteinasnc-type helix-turn-helix domain; lrp/asnc ligand binding domain
LR140_21425	cds	asnC	HTH asnC-type domain-containing protein	pgpt0014049	indirect effects	stress control, biocontrol	neutralizing abiotic stress	neutralizing salinity stress	salinity stress-ectoine metabolism	doex	IPR000485; IPR019887	PF13404; PF01037	AsnC-type helix-turn-helix domain; Lrp/AsnC ligand binding domain	82	hth asnc-type domain-containing proteinasnc-type helix-turn-helix domain; lrp/asnc ligand binding domain
LR124_00395	cds	bcsF	Cellulose biosynthesis protein BcsF	NA	NA	NA	NA	NA	NA	NA	NA	NA	NA	83	NA
LR140_00395	cds	bcsF	Cellulose biosynthesis protein BcsF	NA	NA	NA	NA	NA	NA	NA	NA	NA	NA	83	NA
LR124_00470	cds	d2782dp	DUF2782 domain-containing protein	NA	NA	NA	NA	NA	NA	NA	NA	NA	NA	84	NA
LR140_00470	cds	d2782dp	DUF2782 domain-containing protein	NA	NA	NA	NA	NA	NA	NA	NA	NA	NA	84	NA
LR124_00495	cds	dmncdd	D-amino-acid dehydrogenase	pgpt0020315	indirect effects	colonizing plant system	colonization-plant derived substrate usage	plant derived amino acid utilization	plant derived d-amino acid degradation; plant derived phenylalanine degradation	dada	IPR006076	PF01266	FAD dependent oxidoreductase	85	d-amino-acid dehydrogenasefad dependent oxidoreductase
LR140_00495	cds	dmncdd	D-amino-acid dehydrogenase	pgpt0020315	indirect effects	colonizing plant system	colonization-plant derived substrate usage	plant derived amino acid utilization	plant derived d-amino acid degradation; plant derived phenylalanine degradation	dada	IPR006076	PF01266	FAD dependent oxidoreductase	85	d-amino-acid dehydrogenasefad dependent oxidoreductase
LR124_00510	cds	aaatsppf	Amino acid ABC transporter substrate-binding protein (PAAT family)	pgpt0000750	direct effects; indirect effects	bio-fertilization; colonizing plant system; stress control, biocontrol	nitrogen acquisition; colonization-plant derived substrate usage; neutralizing abiotic stress	n-aquisition-ammonium assimilation usage; plant derived amino acid transport; neutralizing osmotic stress	n-aquisition-glutamate transport; plant derived glutamate transport; osmotic stress-glutamate transport	glti, aatj	IPR001638	PF00497	Bacterial extracellular solute-binding proteins, family 3	86	amino acid abc transporter substrate-binding protein (paat family)bacterial extracellular solute-binding proteins, family 3
LR140_00510	cds	aaatsppf	Amino acid ABC transporter substrate-binding protein (PAAT family)	pgpt0000750	direct effects; indirect effects	bio-fertilization; colonizing plant system; stress control, biocontrol	nitrogen acquisition; colonization-plant derived substrate usage; neutralizing abiotic stress	n-aquisition-ammonium assimilation usage; plant derived amino acid transport; neutralizing osmotic stress	n-aquisition-glutamate transport; plant derived glutamate transport; osmotic stress-glutamate transport	glti, aatj	IPR001638	PF00497	Bacterial extracellular solute-binding proteins, family 3	86	amino acid abc transporter substrate-binding protein (paat family)bacterial extracellular solute-binding proteins, family 3
LR124_01505	cds	czdp	CZB domain-containing protein	pgpt0015710	indirect effects	colonizing plant system; competitive exclusion, ce	colonization-motility, chemotaxis; ce-bacterial fitness	chemotaxis proteins; ce-bacterial fitness-phage defense system	methyl-accepting chemotaxis proteins; ce-bacterial fitness-phage exclusion	mcp, tlpc, tlpa, dcra	IPR025991	PF13682	Chemoreceptor zinc-binding domain	87	czb domain-containing proteinchemoreceptor zinc-binding domain
LR140_01505	cds	czdp	CZB domain-containing protein	pgpt0015710	indirect effects	colonizing plant system; competitive exclusion, ce	colonization-motility, chemotaxis; ce-bacterial fitness	chemotaxis proteins; ce-bacterial fitness-phage defense system	methyl-accepting chemotaxis proteins; ce-bacterial fitness-phage exclusion	mcp, tlpc, tlpa, dcra	IPR025991	PF13682	Chemoreceptor zinc-binding domain	87	czb domain-containing proteinchemoreceptor zinc-binding domain
LR124_09285	cds	acrp	Acriflavin resistance protein	pgpt0028890	indirect effects	competitive exclusion, ce	ce-bacterial fitness	ce-bacterial fitness-multidrug resistance	ce-bacterial fitness-multidrug transport-efflux pump mexjk-oprm	mexk	IPR001036	PF00873	AcrB/AcrD/AcrF family	88	acriflavin resistance proteinacrb/acrd/acrf family
LR140_09290	cds	acrp	Acriflavin resistance protein	pgpt0028890	indirect effects	competitive exclusion, ce	ce-bacterial fitness	ce-bacterial fitness-multidrug resistance	ce-bacterial fitness-multidrug transport-efflux pump mexjk-oprm	mexk	IPR001036	PF00873	AcrB/AcrD/AcrF family	88	acriflavin resistance proteinacrb/acrd/acrf family
LR124_13395	cds	lysR	LysR family transcriptional regulator	pgpt0028940	indirect effects	competitive exclusion, ce	ce-bacterial fitness	ce-bacterial fitness-multidrug resistance	ce-bacterial fitness-multidrug transport-chloramphenicol, trimethoprin efflux pump bpeef-oprc	bpet	IPR000847; IPR005119	PF00126; PF03466	Bacterial regulatory helix-turn-helix protein, lysR family; LysR substrate binding domain	89	lysr family transcriptional regulatorbacterial regulatory helix-turn-helix protein, lysr family; lysr substrate binding domain
LR140_13345	cds	lysR	LysR family transcriptional regulator	pgpt0028940	indirect effects	competitive exclusion, ce	ce-bacterial fitness	ce-bacterial fitness-multidrug resistance	ce-bacterial fitness-multidrug transport-chloramphenicol, trimethoprin efflux pump bpeef-oprc	bpet	IPR000847; IPR005119	PF00126; PF03466	Bacterial regulatory helix-turn-helix protein, lysR family; LysR substrate binding domain	89	lysr family transcriptional regulatorbacterial regulatory helix-turn-helix protein, lysr family; lysr substrate binding domain
LR124_14565	cds	hkgba	Histidine kinase/DNA gyrase B/HSP90-like ATPase	pgpt0017175	indirect effects	colonizing plant system	colonization-plant derived substrate usage	plant derived carbohydrate transport	plant derived hexose phosphate uptake sensing	uhpb	IPR003594; IPR001789; IPR011712	PF02518; PF00072; PF07730	Histidine kinase-, D gyrase B-, and HSP90-like ATPase; Response regulator receiver domain; Histidine kinase	90	histidine kinase/dna gyrase b/hsp90-like atpasehistidine kinase-, d gyrase b-, and hsp90-like atpase; response regulator receiver domain; histidine kinase
LR140_14515	cds	hkgba	Histidine kinase/DNA gyrase B/HSP90-like ATPase	pgpt0017175	indirect effects	colonizing plant system	colonization-plant derived substrate usage	plant derived carbohydrate transport	plant derived hexose phosphate uptake sensing	uhpb	IPR003594; IPR001789; IPR011712	PF02518; PF00072; PF07730	Histidine kinase-, D gyrase B-, and HSP90-like ATPase; Response regulator receiver domain; Histidine kinase	90	histidine kinase/dna gyrase b/hsp90-like atpasehistidine kinase-, d gyrase b-, and hsp90-like atpase; response regulator receiver domain; histidine kinase
LR124_19930	cds	trnsmp	Transmembrane protein	NA	NA	NA	NA	NA	NA	NA	NA	NA	NA	91	NA
LR140_20780	cds	trnsmp	Transmembrane protein	NA	NA	NA	NA	NA	NA	NA	NA	NA	NA	91	NA
LR124_19935	cds	thiC	phosphomethylpyrimidine synthase ThiC	pgpt0008905	direct effects; indirect effects	phytohormone, plant signal production; competitive exclusion, ce; plant immune response stimulation	plant vitamin production; ce-bacterial fitness; induction of systemic resistance, isr	plant vitamin b1, thiamin metabolism; ce-bacterial fitness-resistance to antimicrobial, toxic compounds; isr-vitamin b1, thiamin metabolism	plant vitamin b1, thiamin biosynthesis; ce-bacterial fitness-bacimethrin, cf3-hmp detoxification; isr-vitamin b1, thiamin biosynthesis	thic	IPR025747; IPR002817	PF13667; PF01964	ThiC-associated domain; Radical SAM ThiC family	92	phosphomethylpyrimidine synthase thicthic-associated domain; radical sam thic family
LR140_20785	cds	thiC	phosphomethylpyrimidine synthase ThiC	pgpt0008905	direct effects; indirect effects	phytohormone, plant signal production; competitive exclusion, ce; plant immune response stimulation	plant vitamin production; ce-bacterial fitness; induction of systemic resistance, isr	plant vitamin b1, thiamin metabolism; ce-bacterial fitness-resistance to antimicrobial, toxic compounds; isr-vitamin b1, thiamin metabolism	plant vitamin b1, thiamin biosynthesis; ce-bacterial fitness-bacimethrin, cf3-hmp detoxification; isr-vitamin b1, thiamin biosynthesis	thic	IPR025747; IPR002817	PF13667; PF01964	ThiC-associated domain; Radical SAM ThiC family	92	phosphomethylpyrimidine synthase thicthic-associated domain; radical sam thic family
LR124_19955	cds	tisspn	Type II secretion system protein N	pgpt0026475	indirect effects	competitive exclusion, ce	ce-bacterial secretion; ce-quorum sensing response, biofilm formation	ce-type ii secretion systems; ce-biofilm related genes	ce-t2ss-general secretion pathway; ce-biofilm-general secretion pathway	gspn, epsn	IPR022792	PF01203	Type II secretion system (T2SS), protein N	93	type ii secretion system protein ntype ii secretion system (t2ss), protein n
LR140_20805	cds	tisspn	Type II secretion system protein N	pgpt0026475	indirect effects	competitive exclusion, ce	ce-bacterial secretion; ce-quorum sensing response, biofilm formation	ce-type ii secretion systems; ce-biofilm related genes	ce-t2ss-general secretion pathway; ce-biofilm-general secretion pathway	gspn, epsn	IPR022792	PF01203	Type II secretion system (T2SS), protein N	93	type ii secretion system protein ntype ii secretion system (t2ss), protein n
LR124_20010	cds	ilvA	threonine ammonia-lyase, biosynthetic	pgpt0001960	direct effects; indirect effects	bio-fertilization; colonizing plant system	phosphate solubilization; potassium solubilization; colonization-plant derived substrate usage	p-solubilisation-organic acid metabolism; k-solubilization-organic acid metabolism; plant derived amino acid utilization	p-solubilisation-pyruvic acid biosynthesis; k-solubilisation-pyruvic acid biosynthesis; plant derived threonine degradation	ilva, tdcb	IPR001721; IPR001926	PF00585; PF00291	C-terminal regulatory domain of Threonine dehydratase; Pyridoxal-phosphate dependent enzyme	94	threonine ammonia-lyase, biosyntheticc-terminal regulatory domain of threonine dehydratase; pyridoxal-phosphate dependent enzyme
LR140_20860	cds	ilvA	threonine ammonia-lyase, biosynthetic	pgpt0001960	direct effects; indirect effects	bio-fertilization; colonizing plant system	phosphate solubilization; potassium solubilization; colonization-plant derived substrate usage	p-solubilisation-organic acid metabolism; k-solubilization-organic acid metabolism; plant derived amino acid utilization	p-solubilisation-pyruvic acid biosynthesis; k-solubilisation-pyruvic acid biosynthesis; plant derived threonine degradation	ilva, tdcb	IPR001721; IPR001926	PF00585; PF00291	C-terminal regulatory domain of Threonine dehydratase; Pyridoxal-phosphate dependent enzyme	94	threonine ammonia-lyase, biosyntheticc-terminal regulatory domain of threonine dehydratase; pyridoxal-phosphate dependent enzyme
LR124_20025	cds	coq7	2-polyprenyl-3-methyl-6-methoxy-1,4-benzoquinone monooxygenase	pgpt0009541	direct effects; indirect effects	phytohormone, plant signal production; stress control, biocontrol	plant signal-ubiquinone, coenzyme q production; neutralizing abiotic stress	plant signal-ubiquinone, coenzyme q metabolism; nitrosative, oxidative stress, ros scavenging	plant signal-ubiquinone, coenzyme q biosynthesis; oxidative stress-ubiquinone, coenzyme q pathway	coq7 like	NA	PF03232	Ubiquinone biosynthesis protein COQ7	95	2-polyprenyl-3-methyl-6-methoxy-1,4-benzoquinone monooxygenaseubiquinone biosynthesis protein coq7
LR140_20875	cds	coq7	2-polyprenyl-3-methyl-6-methoxy-1,4-benzoquinone monooxygenase	pgpt0009541	direct effects; indirect effects	phytohormone, plant signal production; stress control, biocontrol	plant signal-ubiquinone, coenzyme q production; neutralizing abiotic stress	plant signal-ubiquinone, coenzyme q metabolism; nitrosative, oxidative stress, ros scavenging	plant signal-ubiquinone, coenzyme q biosynthesis; oxidative stress-ubiquinone, coenzyme q pathway	coq7 like	NA	PF03232	Ubiquinone biosynthesis protein COQ7	95	2-polyprenyl-3-methyl-6-methoxy-1,4-benzoquinone monooxygenaseubiquinone biosynthesis protein coq7
LR124_20040	cds	dppB	ABC-type dipeptide/oligopeptide/nickel transport system, permease component	pgpt0004445	direct effects; indirect effects	bio-remediation; colonizing plant system; competitive exclusion, ce	heavy metal detoxification; colonization-plant derived substrate usage; ce-quorum sensing response, biofilm formation	heavy metal nickel resistance; plant derived amino acid dependent pathways; ce-qsr-autoinducer perception	nickel resistance-ddp transport system; plant derived peptide metabolism; ce-qsr-unknown ai percipitation-dpp-mediated pathway	ddpb, appb	IPR045621; IPR000515	PF19300; PF00528	Binding-prot-dependent transport system membrane comp, N-term; Binding-protein-dependent transport system inner membrane component	96	abc-type dipeptide/oligopeptide/nickel transport system, permease componentbinding-prot-dependent transport system membrane comp, n-term; binding-protein-dependent transport system inner membrane component
LR140_20890	cds	dppB	ABC-type dipeptide/oligopeptide/nickel transport system, permease component	pgpt0004445	direct effects; indirect effects	bio-remediation; colonizing plant system; competitive exclusion, ce	heavy metal detoxification; colonization-plant derived substrate usage; ce-quorum sensing response, biofilm formation	heavy metal nickel resistance; plant derived amino acid dependent pathways; ce-qsr-autoinducer perception	nickel resistance-ddp transport system; plant derived peptide metabolism; ce-qsr-unknown ai percipitation-dpp-mediated pathway	ddpb, appb	IPR045621; IPR000515	PF19300; PF00528	Binding-prot-dependent transport system membrane comp, N-term; Binding-protein-dependent transport system inner membrane component	96	abc-type dipeptide/oligopeptide/nickel transport system, permease componentbinding-prot-dependent transport system membrane comp, n-term; binding-protein-dependent transport system inner membrane component
LR124_20050	cds	atsp	ABC transporter substrate-binding protein	pgpt0004430	direct effects; indirect effects	bio-remediation; colonizing plant system; competitive exclusion, ce	heavy metal detoxification; colonization-plant derived substrate usage; ce-quorum sensing response, biofilm formation	heavy metal nickel resistance; plant derived amino acid dependent pathways; ce-qsr-autoinducer perception	nickel resistance-ddp transport system; plant derived peptide metabolism; ce-qsr-unknown ai percipitation-dpp-mediated pathway	ddpa, abc pe s	IPR000914	PF00496	Bacterial extracellular solute-binding proteins, family 5 Middle	97	abc transporter substrate-binding proteinbacterial extracellular solute-binding proteins, family 5 middle
LR140_20900	cds	atsp	ABC transporter substrate-binding protein	pgpt0004430	direct effects; indirect effects	bio-remediation; colonizing plant system; competitive exclusion, ce	heavy metal detoxification; colonization-plant derived substrate usage; ce-quorum sensing response, biofilm formation	heavy metal nickel resistance; plant derived amino acid dependent pathways; ce-qsr-autoinducer perception	nickel resistance-ddp transport system; plant derived peptide metabolism; ce-qsr-unknown ai percipitation-dpp-mediated pathway	ddpa, abc pe s	IPR000914	PF00496	Bacterial extracellular solute-binding proteins, family 5 Middle	97	abc transporter substrate-binding proteinbacterial extracellular solute-binding proteins, family 5 middle
LR124_20115	cds	ampdpndntsynthtsl	AMP-dependent synthetase/ligase	pgpt0008380	direct effects; indirect effects	phytohormone, plant signal production; colonizing plant system; competitive exclusion, ce; stress control, biocontrol	plant signalling volatiles; colonization-plant derived substrate usage; root colonization; ce-quorum sensing response, biofilm formation; neutralizing biotic stress	plant signal-volatile related metabolism; plant derived lipid metabolism; root colonization-vitamin b7, biotin metabolism; ce-qsr-autoinducer perception; biotic stress resistance-volatiles	plant signal-volatile related fatty acid pathway; plant derived fatty acid degradation; root colonization-vitamin b7, biotin biosynthesis; ce-qsr-dsf biosynthesis; biotic stress resistance-volatile related fatty acid metabolism	fadd	IPR000873; IPR025110	PF00501; PF13193	AMP-binding enzyme; AMP-binding enzyme C-terminal domain	98	amp-dependent synthetase/ligaseamp-binding enzyme; amp-binding enzyme c-terminal domain
LR140_20965	cds	ampdpndntsynthtsl	AMP-dependent synthetase/ligase	pgpt0008380	direct effects; indirect effects	phytohormone, plant signal production; colonizing plant system; competitive exclusion, ce; stress control, biocontrol	plant signalling volatiles; colonization-plant derived substrate usage; root colonization; ce-quorum sensing response, biofilm formation; neutralizing biotic stress	plant signal-volatile related metabolism; plant derived lipid metabolism; root colonization-vitamin b7, biotin metabolism; ce-qsr-autoinducer perception; biotic stress resistance-volatiles	plant signal-volatile related fatty acid pathway; plant derived fatty acid degradation; root colonization-vitamin b7, biotin biosynthesis; ce-qsr-dsf biosynthesis; biotic stress resistance-volatile related fatty acid metabolism	fadd	IPR000873; IPR025110	PF00501; PF13193	AMP-binding enzyme; AMP-binding enzyme C-terminal domain	98	amp-dependent synthetase/ligaseamp-binding enzyme; amp-binding enzyme c-terminal domain
LR124_20130	cds	phnylctcacddgrdtnpr	Phenylacetic acid degradation protein	pgpt0001845	direct effects; indirect effects	bio-fertilization; phytohormone, plant signal production; stress control, biocontrol	phosphate solubilization; potassium solubilization; plant vitamin production; neutralizing abiotic stress	p-solubilisation-organic acid metabolism; k-solubilization-organic acid metabolism; plant vitamin k metabolism; nitrosative, oxidative stress, ros scavenging	p-solubilisation-butyric acid biosynthesis; k-solubilisation-butyric acid biosynthesis; plant vitamin k biosynthesis; oxidative stress-thioredoxines, thioesterases	meni, ydii, ydil, ydii, ybdb	IPR006683	PF03061	Thioesterase superfamily	99	phenylacetic acid degradation proteinthioesterase superfamily
LR140_20980	cds	phnylctcacddgrdtnpr	Phenylacetic acid degradation protein	pgpt0001845	direct effects; indirect effects	bio-fertilization; phytohormone, plant signal production; stress control, biocontrol	phosphate solubilization; potassium solubilization; plant vitamin production; neutralizing abiotic stress	p-solubilisation-organic acid metabolism; k-solubilization-organic acid metabolism; plant vitamin k metabolism; nitrosative, oxidative stress, ros scavenging	p-solubilisation-butyric acid biosynthesis; k-solubilisation-butyric acid biosynthesis; plant vitamin k biosynthesis; oxidative stress-thioredoxines, thioesterases	meni, ydii, ydil, ydii, ybdb	IPR006683	PF03061	Thioesterase superfamily	99	phenylacetic acid degradation proteinthioesterase superfamily
LR124_20150	cds	actylca	Acetyl-CoA acetyltransferase	pgpt0008320	direct effects; indirect effects	phytohormone, plant signal production; colonizing plant system; stress control, biocontrol	plant signalling volatiles; colonization-plant derived substrate usage; root colonization; neutralizing biotic stress	plant signal-volatile related metabolism; plant derived lipid metabolism; root colonization-vitamin b7, biotin metabolism; biotic stress resistance-volatiles	plant signal-volatile related alcohol, ketone pathway; plant derived fatty acid degradation; root colonization-vitamin b7, biotin biosynthesis; biotic stress resistance-alcohol, ketone volatile metabolism	atob	IPR020616; IPR020617	PF00108; PF02803	Thiolase, N-terminal domain; Thiolase, C-terminal domain	100	acetyl-coa acetyltransferasethiolase, n-terminal domain; thiolase, c-terminal domain
LR140_21000	cds	actylca	Acetyl-CoA acetyltransferase	pgpt0008320	direct effects; indirect effects	phytohormone, plant signal production; colonizing plant system; stress control, biocontrol	plant signalling volatiles; colonization-plant derived substrate usage; root colonization; neutralizing biotic stress	plant signal-volatile related metabolism; plant derived lipid metabolism; root colonization-vitamin b7, biotin metabolism; biotic stress resistance-volatiles	plant signal-volatile related alcohol, ketone pathway; plant derived fatty acid degradation; root colonization-vitamin b7, biotin biosynthesis; biotic stress resistance-alcohol, ketone volatile metabolism	atob	IPR020616; IPR020617	PF00108; PF02803	Thiolase, N-terminal domain; Thiolase, C-terminal domain	100	acetyl-coa acetyltransferasethiolase, n-terminal domain; thiolase, c-terminal domain
LR124_02270	cds	fliG	Flagellar motor switch protein FliG	NA	NA	NA	NA	NA	NA	NA	NA	NA	NA	101	NA
LR140_02270	cds	fliG	Flagellar motor switch protein FliG	NA	NA	NA	NA	NA	NA	NA	NA	NA	NA	101	NA
LR124_02275	cds	dn33dp	DNA-pol3-gamma3 domain-containing protein	NA	NA	NA	NA	NA	NA	NA	NA	NA	NA	102	NA
LR140_02275	cds	dn33dp	DNA-pol3-gamma3 domain-containing protein	NA	NA	NA	NA	NA	NA	NA	NA	NA	NA	102	NA
LR124_02280	cds	ggdfp	GGDEF protein	NA	NA	NA	NA	NA	NA	NA	IPR000160	PF00990	Diguanylate cyclase, GGDEF domain	103	ggdef proteindiguanylate cyclase, ggdef domain
LR140_02280	cds	ggdfp	GGDEF protein	NA	NA	NA	NA	NA	NA	NA	IPR000160	PF00990	Diguanylate cyclase, GGDEF domain	103	ggdef proteindiguanylate cyclase, ggdef domain
LR124_02285	cds	d1569dp	DUF1569 domain-containing protein	NA	NA	NA	NA	NA	NA	NA	IPR011463	PF07606	Protein of unknown function (DUF1569)	104	duf1569 domain-containing proteinprotein of unknown function (duf1569)
LR140_02285	cds	d1569dp	DUF1569 domain-containing protein	NA	NA	NA	NA	NA	NA	NA	IPR011463	PF07606	Protein of unknown function (DUF1569)	104	duf1569 domain-containing proteinprotein of unknown function (duf1569)
LR124_02290	cds	ghf4	Glycoside hydrolase family 43	NA	NA	NA	NA	NA	NA	NA	NA	PF13437; PF13533	HlyD family secretion protein; Biotin-lipoyl like	105	glycoside hydrolase family 43hlyd family secretion protein; biotin-lipoyl like
LR140_02290	cds	ghf4	Glycoside hydrolase family 43	NA	NA	NA	NA	NA	NA	NA	NA	PF13437; PF13533	HlyD family secretion protein; Biotin-lipoyl like	105	glycoside hydrolase family 43hlyd family secretion protein; biotin-lipoyl like
LR124_02295	cds	rbbA	ribosome-associated ATPase/putative transporter RbbA	pgpt0006725	direct effects; indirect effects	bio-remediation; stress control, biocontrol	xenobiotics biodegradation; neutralizing biotic stress	xenobiotic detoxification by transport; bactericidal compounds, antibiotics	xenobiotics transport; bactericidal-bacteriocins, lantibioitc, nisin	ybhf, yadg, ecsa	IPR003439; IPR013525	PF00005; PF12698	ABC transporter; ABC-2 family transporter protein	106	ribosome-associated atpase/putative transporter rbbaabc transporter; abc-2 family transporter protein
LR140_02295	cds	rbbA	ribosome-associated ATPase/putative transporter RbbA	pgpt0006725	direct effects; indirect effects	bio-remediation; stress control, biocontrol	xenobiotics biodegradation; neutralizing biotic stress	xenobiotic detoxification by transport; bactericidal compounds, antibiotics	xenobiotics transport; bactericidal-bacteriocins, lantibioitc, nisin	ybhf, yadg, ecsa	IPR003439; IPR013525	PF00005; PF12698	ABC transporter; ABC-2 family transporter protein	106	ribosome-associated atpase/putative transporter rbbaabc transporter; abc-2 family transporter protein
LR124_02300	cds	abctrnsprtrpr	ABC transporter permease	pgpt0006730	direct effects; indirect effects	bio-remediation; stress control, biocontrol	xenobiotics biodegradation; neutralizing biotic stress	xenobiotic detoxification by transport; bactericidal compounds, antibiotics	xenobiotics transport; bactericidal-bacteriocins, lantibioitc, nisin	ybhs, ecsb	IPR013525	PF12698	ABC-2 family transporter protein	107	abc transporter permeaseabc-2 family transporter protein
LR140_02300	cds	abctrnsprtrpr	ABC transporter permease	pgpt0006730	direct effects; indirect effects	bio-remediation; stress control, biocontrol	xenobiotics biodegradation; neutralizing biotic stress	xenobiotic detoxification by transport; bactericidal compounds, antibiotics	xenobiotics transport; bactericidal-bacteriocins, lantibioitc, nisin	ybhs, ecsb	IPR013525	PF12698	ABC-2 family transporter protein	107	abc transporter permeaseabc-2 family transporter protein
LR124_02455	cds	ppatap	Peptide ABC transporter ATP-binding protein	NA	NA	NA	NA	NA	NA	NA	IPR000620	PF00892	EamA-like transporter family	108	peptide abc transporter atp-binding proteineama-like transporter family
LR140_02455	cds	ppatap	Peptide ABC transporter ATP-binding protein	NA	NA	NA	NA	NA	NA	NA	IPR000620	PF00892	EamA-like transporter family	108	peptide abc transporter atp-binding proteineama-like transporter family
LR124_02460	cds	mthnnam	Methionine aminotransferase	pgpt0020025	indirect effects	colonizing plant system	colonization-plant derived substrate usage	plant derived amino acid utilization	plant derived methionine degradation	ybdl	IPR004839	PF00155	Aminotransferase class I and II	109	methionine aminotransferaseaminotransferase class i and ii
LR140_02460	cds	mthnnam	Methionine aminotransferase	pgpt0020025	indirect effects	colonizing plant system	colonization-plant derived substrate usage	plant derived amino acid utilization	plant derived methionine degradation	ybdl	IPR004839	PF00155	Aminotransferase class I and II	109	methionine aminotransferaseaminotransferase class i and ii
LR124_02465	cds	lysR	DNA-binding transcriptional regulator, LysR family	pgpt0002965	direct effects; indirect effects	bio-fertilization; phytohormone, plant signal production; stress control, biocontrol	sulfur assimilation, mineralization; plant signal-germination stimulation; plant signalling volatiles; neutralizing abiotic stress	s-asssimilation-sulfur metabolism; plant germination-h2s production; plant signal-sulfuric volatile metabolism; neutralizing salinity stress	s-metabolism-sulfur regulation; plant germination-h2s-sulfur pathway; plant signal-h2s-volatile pathway; salinity stress-h2s-volatile pathway	cysb	IPR000847; IPR005119	PF00126; PF03466	Bacterial regulatory helix-turn-helix protein, lysR family; LysR substrate binding domain	110	dna-binding transcriptional regulator, lysr familybacterial regulatory helix-turn-helix protein, lysr family; lysr substrate binding domain
LR140_02465	cds	lysR	DNA-binding transcriptional regulator, LysR family	pgpt0002965	direct effects; indirect effects	bio-fertilization; phytohormone, plant signal production; stress control, biocontrol	sulfur assimilation, mineralization; plant signal-germination stimulation; plant signalling volatiles; neutralizing abiotic stress	s-asssimilation-sulfur metabolism; plant germination-h2s production; plant signal-sulfuric volatile metabolism; neutralizing salinity stress	s-metabolism-sulfur regulation; plant germination-h2s-sulfur pathway; plant signal-h2s-volatile pathway; salinity stress-h2s-volatile pathway	cysb	IPR000847; IPR005119	PF00126; PF03466	Bacterial regulatory helix-turn-helix protein, lysR family; LysR substrate binding domain	110	dna-binding transcriptional regulator, lysr familybacterial regulatory helix-turn-helix protein, lysr family; lysr substrate binding domain
LR124_03715	cds	u0311pc	UPF0311 protein C380_11555	NA	NA	NA	NA	NA	NA	NA	NA	PF11578	Protein of unknown function (DUF3237)	111	upf0311 protein c380_11555protein of unknown function (duf3237)
LR140_03715	cds	u0311pc	UPF0311 protein C380_11555	NA	NA	NA	NA	NA	NA	NA	NA	PF11578	Protein of unknown function (DUF3237)	111	upf0311 protein c380_11555protein of unknown function (duf3237)
LR124_03745	cds	dtdp	Drug/metabolite transporter (DMT)-like permease	NA	NA	NA	NA	NA	NA	NA	IPR000620	PF00892	EamA-like transporter family	112	drug/metabolite transporter (dmt)-like permeaseeama-like transporter family
LR140_03745	cds	dtdp	Drug/metabolite transporter (DMT)-like permease	NA	NA	NA	NA	NA	NA	NA	IPR000620	PF00892	EamA-like transporter family	112	drug/metabolite transporter (dmt)-like permeaseeama-like transporter family
LR124_03755	cds	cadR	MerR family transcriptional regulator	pgpt0004288	direct effects	bio-remediation	heavy metal detoxification	heavy metal lead resistance	lead resistance-lead homeostasis	pbrr	IPR000551	PF13411	MerR HTH family regulatory protein	113	merr family transcriptional regulatormerr hth family regulatory protein
LR140_03755	cds	cadR	MerR family transcriptional regulator	pgpt0004288	direct effects	bio-remediation	heavy metal detoxification	heavy metal lead resistance	lead resistance-lead homeostasis	pbrr	IPR000551	PF13411	MerR HTH family regulatory protein	113	merr family transcriptional regulatormerr hth family regulatory protein
LR124_03770	cds	bcrC	Undecaprenyl-diphosphatase BcrC	pgpt0024170	indirect effects	competitive exclusion, ce	ce-cell envelope remodelling	ce-peptidoglycan remodelling	ce-pg remodelling-undecaprenol modification	bcrc	IPR000326	PF01569	PAP2 superfamily	114	undecaprenyl-diphosphatase bcrcpap2 superfamily
LR140_03770	cds	bcrC	Undecaprenyl-diphosphatase BcrC	pgpt0024170	indirect effects	competitive exclusion, ce	ce-cell envelope remodelling	ce-peptidoglycan remodelling	ce-pg remodelling-undecaprenol modification	bcrc	IPR000326	PF01569	PAP2 superfamily	114	undecaprenyl-diphosphatase bcrcpap2 superfamily
LR124_03785	cds	mmbrnnp	Membrane-anchored protein	NA	NA	NA	NA	NA	NA	NA	IPR007136	PF03988	Repeat of Unknown Function (DUF347)	115	membrane-anchored proteinrepeat of unknown function (duf347)
LR140_03785	cds	mmbrnnp	Membrane-anchored protein	NA	NA	NA	NA	NA	NA	NA	IPR007136	PF03988	Repeat of Unknown Function (DUF347)	115	membrane-anchored proteinrepeat of unknown function (duf347)
LR124_03800	cds	chfd	ChbG/HpnK family deacetylase	pgpt0012160	indirect effects	stress control, biocontrol	neutralizing biotic stress	fungicidal compounds, antibiotics	fungicidal-chitinolytic activities	chbg	IPR006879	PF04794	YdjC-like protein	116	chbg/hpnk family deacetylaseydjc-like protein
LR140_03800	cds	chfd	ChbG/HpnK family deacetylase	pgpt0012160	indirect effects	stress control, biocontrol	neutralizing biotic stress	fungicidal compounds, antibiotics	fungicidal-chitinolytic activities	chbg	IPR006879	PF04794	YdjC-like protein	116	chbg/hpnk family deacetylaseydjc-like protein
LR124_04515	cds	ddmp	DAO domain-containing protein	pgpt0020390	indirect effects	colonizing plant system	colonization-plant derived substrate usage	plant derived amino acid utilization	plant derived proline degradation	lhpb2	IPR006076	PF01266	FAD dependent oxidoreductase	117	dao domain-containing proteinfad dependent oxidoreductase
LR140_04515	cds	ddmp	DAO domain-containing protein	pgpt0020390	indirect effects	colonizing plant system	colonization-plant derived substrate usage	plant derived amino acid utilization	plant derived proline degradation	lhpb2	IPR006076	PF01266	FAD dependent oxidoreductase	117	dao domain-containing proteinfad dependent oxidoreductase
LR124_04530	cds	ttspp	TRAP transporter small permease protein	NA	NA	NA	NA	NA	NA	NA	IPR007387	PF04290	Tripartite ATP-independent periplasmic transporters, DctQ component	118	trap transporter small permease proteintripartite atp-independent periplasmic transporters, dctq component
LR140_04530	cds	ttspp	TRAP transporter small permease protein	NA	NA	NA	NA	NA	NA	NA	IPR007387	PF04290	Tripartite ATP-independent periplasmic transporters, DctQ component	118	trap transporter small permease proteintripartite atp-independent periplasmic transporters, dctq component
LR124_05055	cds	atlspp	ABC transporter leu/Ile/val-binding signal peptide protein	pgpt0020765	indirect effects	colonizing plant system; competitive exclusion, ce	colonization-plant derived substrate usage; ce-quorum sensing response, biofilm formation	plant derived amino acid transport; ce-qsr-autoinducer perception	plant derived branched-chain amino acid transport; ce-qsr-gaba percipitation, signalling	livk	IPR028081	PF13458	Periplasmic binding protein	119	abc transporter leu/ile/val-binding signal peptide proteinperiplasmic binding protein
LR140_05055	cds	atlspp	ABC transporter leu/Ile/val-binding signal peptide protein	pgpt0020765	indirect effects	colonizing plant system; competitive exclusion, ce	colonization-plant derived substrate usage; ce-quorum sensing response, biofilm formation	plant derived amino acid transport; ce-qsr-autoinducer perception	plant derived branched-chain amino acid transport; ce-qsr-gaba percipitation, signalling	livk	IPR028081	PF13458	Periplasmic binding protein	119	abc transporter leu/ile/val-binding signal peptide proteinperiplasmic binding protein
LR124_05060	cds	asal	AMP-dependent synthetase and ligase	pgpt0002895	direct effects	bio-fertilization	sulfur assimilation, mineralization	s-asssimilation-sulfur metabolism	s-metabolism-dms degradation	dmdb	IPR025110; IPR000873	PF13193; PF00501	AMP-binding enzyme C-terminal domain; AMP-binding enzyme	120	amp-dependent synthetase and ligaseamp-binding enzyme c-terminal domain; amp-binding enzyme
LR140_05060	cds	asal	AMP-dependent synthetase and ligase	pgpt0002895	direct effects	bio-fertilization	sulfur assimilation, mineralization	s-asssimilation-sulfur metabolism	s-metabolism-dms degradation	dmdb	IPR025110; IPR000873	PF13193; PF00501	AMP-binding enzyme C-terminal domain; AMP-binding enzyme	120	amp-dependent synthetase and ligaseamp-binding enzyme c-terminal domain; amp-binding enzyme
LR124_11520	cds	Redoxin	Thiol-disulfide isomerase/thioredoxin	NA	NA	NA	NA	NA	NA	NA	IPR013740	PF08534	Redoxin	121	thiol-disulfide isomerase/thioredoxinredoxin
LR140_11525	cds	Redoxin	Thiol-disulfide isomerase/thioredoxin	NA	NA	NA	NA	NA	NA	NA	IPR013740	PF08534	Redoxin	121	thiol-disulfide isomerase/thioredoxinredoxin
LR124_11655	cds	gspF	type II secretion system inner membrane protein GspF	pgpt0026435	indirect effects	competitive exclusion, ce	ce-bacterial secretion; ce-quorum sensing response, biofilm formation	ce-type ii secretion systems; ce-biofilm related genes	ce-t2ss-general secretion pathway; ce-biofilm-general secretion pathway	gspf, epsf	IPR018076	PF00482	Type II secretion system (T2SS), protein F	122	type ii secretion system inner membrane protein gspftype ii secretion system (t2ss), protein f
LR140_11660	cds	gspF	type II secretion system inner membrane protein GspF	pgpt0026435	indirect effects	competitive exclusion, ce	ce-bacterial secretion; ce-quorum sensing response, biofilm formation	ce-type ii secretion systems; ce-biofilm related genes	ce-t2ss-general secretion pathway; ce-biofilm-general secretion pathway	gspf, epsf	IPR018076	PF00482	Type II secretion system (T2SS), protein F	122	type ii secretion system inner membrane protein gspftype ii secretion system (t2ss), protein f
LR124_11670	cds	Transglycosylase	Transglycosylase	NA	NA	NA	NA	NA	NA	NA	NA	NA	NA	123	NA
LR140_11675	cds	Transglycosylase	Transglycosylase	NA	NA	NA	NA	NA	NA	NA	NA	NA	NA	123	NA
LR124_11680	cds	abtfp	ABC transporter family protein	NA	NA	NA	NA	NA	NA	NA	IPR011527; IPR003439	PF00664; PF00005	ABC transporter transmembrane region; ABC transporter	124	abc transporter family proteinabc transporter transmembrane region; abc transporter
LR140_11685	cds	abtfp	ABC transporter family protein	NA	NA	NA	NA	NA	NA	NA	IPR011527; IPR003439	PF00664; PF00005	ABC transporter transmembrane region; ABC transporter	124	abc transporter family proteinabc transporter transmembrane region; abc transporter
LR124_11690	cds	cphA	cyanophycin synthetase	NA	NA	NA	NA	NA	NA	NA	IPR013221; IPR004101; IPR044019; IPR005479	PF08245; PF02875; PF18921; PF02786	Mur ligase middle domain; Mur ligase family, glutamate ligase domain; Cyanophycin synthase-like N-terminal domain; Carbamoyl-phosphate synthase L chain, ATP binding domain	125	cyanophycin synthetasemur ligase middle domain; mur ligase family, glutamate ligase domain; cyanophycin synthase-like n-terminal domain; carbamoyl-phosphate synthase l chain, atp binding domain
LR140_11695	cds	cphA	cyanophycin synthetase	NA	NA	NA	NA	NA	NA	NA	IPR013221; IPR004101; IPR044019; IPR005479	PF08245; PF02875; PF18921; PF02786	Mur ligase middle domain; Mur ligase family, glutamate ligase domain; Cyanophycin synthase-like N-terminal domain; Carbamoyl-phosphate synthase L chain, ATP binding domain	125	cyanophycin synthetasemur ligase middle domain; mur ligase family, glutamate ligase domain; cyanophycin synthase-like n-terminal domain; carbamoyl-phosphate synthase l chain, atp binding domain
LR124_11955	cds	ilvB	acetolactate synthase 3 catalytic subunit	pgpt0008185	direct effects; indirect effects	phytohormone, plant signal production; competitive exclusion, ce; plant immune response stimulation; stress control, biocontrol	plant signalling volatiles; plant vitamin production; ce-bacterial fitness; induction of systemic resistance, isr; neutralizing biotic stress	plant signal-acetoin, 2, 3-butanediol volatile metabolism; plant vitamin b5, pantothenic acid, co factor metabolism; ce-bacterial fitness-resistance to antimicrobial, toxic compounds; isr-volatiles; biotic stress resistance-volatiles	plant signal-acetoin, 2, 3-butanediol volatile biosynthesis; plant vitamin b5, pantothenic acid, co factor biosynthesis; ce-bacterial fitness-antimicrobial compund ressitance-acetoin, 2, 3-butanediol synthesis; isr-acetoin, 2, 3-butanediol biosynthesis; biotic stress resistance-acetoin, 2, 3-butanediol volatile biosynthesis	budb, ilvk, alss, ilvb, ilvg, ilvi	IPR012000; IPR012001; IPR011766	PF00205; PF02776; PF02775	Thiamine pyrophosphate enzyme, central domain; Thiamine pyrophosphate enzyme, N-terminal TPP binding domain; Thiamine pyrophosphate enzyme, C-terminal TPP binding domain	126	acetolactate synthase 3 catalytic subunitthiamine pyrophosphate enzyme, central domain; thiamine pyrophosphate enzyme, n-terminal tpp binding domain; thiamine pyrophosphate enzyme, c-terminal tpp binding domain
LR140_11905	cds	ilvB	acetolactate synthase 3 catalytic subunit	pgpt0008185	direct effects; indirect effects	phytohormone, plant signal production; competitive exclusion, ce; plant immune response stimulation; stress control, biocontrol	plant signalling volatiles; plant vitamin production; ce-bacterial fitness; induction of systemic resistance, isr; neutralizing biotic stress	plant signal-acetoin, 2, 3-butanediol volatile metabolism; plant vitamin b5, pantothenic acid, co factor metabolism; ce-bacterial fitness-resistance to antimicrobial, toxic compounds; isr-volatiles; biotic stress resistance-volatiles	plant signal-acetoin, 2, 3-butanediol volatile biosynthesis; plant vitamin b5, pantothenic acid, co factor biosynthesis; ce-bacterial fitness-antimicrobial compund ressitance-acetoin, 2, 3-butanediol synthesis; isr-acetoin, 2, 3-butanediol biosynthesis; biotic stress resistance-acetoin, 2, 3-butanediol volatile biosynthesis	budb, ilvk, alss, ilvb, ilvg, ilvi	IPR012000; IPR012001; IPR011766	PF00205; PF02776; PF02775	Thiamine pyrophosphate enzyme, central domain; Thiamine pyrophosphate enzyme, N-terminal TPP binding domain; Thiamine pyrophosphate enzyme, C-terminal TPP binding domain	126	acetolactate synthase 3 catalytic subunitthiamine pyrophosphate enzyme, central domain; thiamine pyrophosphate enzyme, n-terminal tpp binding domain; thiamine pyrophosphate enzyme, c-terminal tpp binding domain
LR124_11965	cds	ilvC	ketol-acid reductoisomerase	pgpt0008735	direct effects	phytohormone, plant signal production	plant vitamin production	plant vitamin b5, pantothenic acid, co factor metabolism	plant vitamin b5, pantothenic acid, co factor biosynthesis	ilvc	IPR013116; IPR000506	PF07991; PF01450	Acetohydroxy acid isomeroreductase, DPH-binding domain; Acetohydroxy acid isomeroreductase, catalytic domain	127	ketol-acid reductoisomeraseacetohydroxy acid isomeroreductase, dph-binding domain; acetohydroxy acid isomeroreductase, catalytic domain
LR140_11915	cds	ilvC	ketol-acid reductoisomerase	pgpt0008735	direct effects	phytohormone, plant signal production	plant vitamin production	plant vitamin b5, pantothenic acid, co factor metabolism	plant vitamin b5, pantothenic acid, co factor biosynthesis	ilvc	IPR013116; IPR000506	PF07991; PF01450	Acetohydroxy acid isomeroreductase, DPH-binding domain; Acetohydroxy acid isomeroreductase, catalytic domain	127	ketol-acid reductoisomeraseacetohydroxy acid isomeroreductase, dph-binding domain; acetohydroxy acid isomeroreductase, catalytic domain
LR124_11970	cds	pssA	CDP-diacylglycerol--serine O-phosphatidyltransferase	pgpt0007695	direct effects; indirect effects	phytohormone, plant signal production; competitive exclusion, ce	plant signal-phospholipid production; ce-cell envelope remodelling; ce-exopolysaccharide production, eps	plant signal-phospolipid metabolism; ce-glycerophospholipid remodelling; ce-eps-pss-related exopolysaccharide metabolism	plant signal-phospolipid-phosphatidylserine biosynthesis; ce-remodelling gpl phosphatidyltransferase activity; ce-eps-pss-related exopolysaccharide biosynthesis	cho1, pssa	IPR000462	PF01066	CDP-alcohol phosphatidyltransferase	128	cdp-diacylglycerol--serine o-phosphatidyltransferasecdp-alcohol phosphatidyltransferase
LR140_11920	cds	pssA	CDP-diacylglycerol--serine O-phosphatidyltransferase	pgpt0007695	direct effects; indirect effects	phytohormone, plant signal production; competitive exclusion, ce	plant signal-phospholipid production; ce-cell envelope remodelling; ce-exopolysaccharide production, eps	plant signal-phospolipid metabolism; ce-glycerophospholipid remodelling; ce-eps-pss-related exopolysaccharide metabolism	plant signal-phospolipid-phosphatidylserine biosynthesis; ce-remodelling gpl phosphatidyltransferase activity; ce-eps-pss-related exopolysaccharide biosynthesis	cho1, pssa	IPR000462	PF01066	CDP-alcohol phosphatidyltransferase	128	cdp-diacylglycerol--serine o-phosphatidyltransferasecdp-alcohol phosphatidyltransferase
LR124_11980	cds	pbpG	D-alanyl-D-alanine endopeptidase	pgpt0024065	indirect effects	competitive exclusion, ce	ce-cell envelope remodelling	ce-peptidoglycan remodelling	ce-pg remodelling-carboxypeptidase activity	pbpg	IPR001967	PF00768	D-alanyl-D-alanine carboxypeptidase	129	d-alanyl-d-alanine endopeptidased-alanyl-d-alanine carboxypeptidase
LR140_11930	cds	pbpG	D-alanyl-D-alanine endopeptidase	pgpt0024065	indirect effects	competitive exclusion, ce	ce-cell envelope remodelling	ce-peptidoglycan remodelling	ce-pg remodelling-carboxypeptidase activity	pbpg	IPR001967	PF00768	D-alanyl-D-alanine carboxypeptidase	129	d-alanyl-d-alanine endopeptidased-alanyl-d-alanine carboxypeptidase
LR124_11990	cds	arginyltransferase	arginyltransferase	NA	NA	NA	NA	NA	NA	NA	IPR007471; IPR007472	PF04376; PF04377	Arginine-tR-protein transferase, N terminus; Arginine-tR-protein transferase, C terminus	130	arginyltransferasearginine-tr-protein transferase, n terminus; arginine-tr-protein transferase, c terminus
LR140_11940	cds	arginyltransferase	arginyltransferase	NA	NA	NA	NA	NA	NA	NA	IPR007471; IPR007472	PF04376; PF04377	Arginine-tR-protein transferase, N terminus; Arginine-tR-protein transferase, C terminus	130	arginyltransferasearginine-tr-protein transferase, n terminus; arginine-tr-protein transferase, c terminus
LR124_18725	cds	ntrC	nitrogen regulation protein NR(I)	pgpt0000685	direct effects; indirect effects	bio-fertilization; stress control, biocontrol	nitrogen acquisition; neutralizing abiotic stress	n-aquisition-ammonium assimilation usage; n-aquisition-regulation; neutralizing salinity stress	n-aquisition-glutamate, glutamine metabolism; gln-nitrogen regulatory system; ntr-nitrogen regulatory system; salinity stress-glutamate, glutamine synthase, glts pathway	ntrc, glng	IPR002197; IPR002078; IPR001789	PF02954; PF00158; PF00072	Bacterial regulatory protein, Fis family; Sigma-54 interaction domain; Response regulator receiver domain	131	nitrogen regulation protein nr(i)bacterial regulatory protein, fis family; sigma-54 interaction domain; response regulator receiver domain
LR140_19575	cds	ntrC	nitrogen regulation protein NR(I)	pgpt0000685	direct effects; indirect effects	bio-fertilization; stress control, biocontrol	nitrogen acquisition; neutralizing abiotic stress	n-aquisition-ammonium assimilation usage; n-aquisition-regulation; neutralizing salinity stress	n-aquisition-glutamate, glutamine metabolism; gln-nitrogen regulatory system; ntr-nitrogen regulatory system; salinity stress-glutamate, glutamine synthase, glts pathway	ntrc, glng	IPR002197; IPR002078; IPR001789	PF02954; PF00158; PF00072	Bacterial regulatory protein, Fis family; Sigma-54 interaction domain; Response regulator receiver domain	131	nitrogen regulation protein nr(i)bacterial regulatory protein, fis family; sigma-54 interaction domain; response regulator receiver domain
LR124_18845	cds	u07mpc	UPF0761 membrane protein C380_08995	pgpt0014525	indirect effects	stress control, biocontrol	neutralizing abiotic stress; universal stress response	neutralizing herbicidial stress; stress signalling proteins	herbicidial stress-paraquat stress reduction; other stress response proteins	yfkh	IPR017039	PF03631	Virulence factor BrkB	132	upf0761 membrane protein c380_08995virulence factor brkb
LR140_19695	cds	u07mpc	UPF0761 membrane protein C380_08995	pgpt0014525	indirect effects	stress control, biocontrol	neutralizing abiotic stress; universal stress response	neutralizing herbicidial stress; stress signalling proteins	herbicidial stress-paraquat stress reduction; other stress response proteins	yfkh	IPR017039	PF03631	Virulence factor BrkB	132	upf0761 membrane protein c380_08995virulence factor brkb
LR124_19160	cds	phoR	phosphate regulon sensor histidine kinase PhoR	pgpt0002705	direct effects	bio-fertilization	phosphate solubilization	p-solubilisation-phosphate metabolism	p-solubilisation-phospahte homeostasis, regulation	phor	IPR000014; IPR003661; IPR003594; IPR021766	PF13188; PF00512; PF02518; PF11808	PAS domain; His Kinase A (phospho-acceptor) domain; Histidine kinase-, D gyrase B-, and HSP90-like ATPase; Phosphate regulon sensor protein PhoR	133	phosphate regulon sensor histidine kinase phorpas domain; his kinase a (phospho-acceptor) domain; histidine kinase-, d gyrase b-, and hsp90-like atpase; phosphate regulon sensor protein phor
LR140_20010	cds	phoR	phosphate regulon sensor histidine kinase PhoR	pgpt0002705	direct effects	bio-fertilization	phosphate solubilization	p-solubilisation-phosphate metabolism	p-solubilisation-phospahte homeostasis, regulation	phor	IPR000014; IPR003661; IPR003594; IPR021766	PF13188; PF00512; PF02518; PF11808	PAS domain; His Kinase A (phospho-acceptor) domain; Histidine kinase-, D gyrase B-, and HSP90-like ATPase; Phosphate regulon sensor protein PhoR	133	phosphate regulon sensor histidine kinase phorpas domain; his kinase a (phospho-acceptor) domain; histidine kinase-, d gyrase b-, and hsp90-like atpase; phosphate regulon sensor protein phor
LR124_19175	cds	rpmE	type B 50S ribosomal protein L31	pgpt0014325	indirect effects	stress control, biocontrol	neutralizing abiotic stress	neutralizing salinity stress	salinity stress-halotolerance related enzymes	rpmeb	IPR002150	PF01197	Ribosomal protein L31	134	type b 50s ribosomal protein l31ribosomal protein l31
LR140_20025	cds	rpmE	type B 50S ribosomal protein L31	pgpt0014325	indirect effects	stress control, biocontrol	neutralizing abiotic stress	neutralizing salinity stress	salinity stress-halotolerance related enzymes	rpmeb	IPR002150	PF01197	Ribosomal protein L31	134	type b 50s ribosomal protein l31ribosomal protein l31
LR124_19190	cds	ahsb	ATP-dependent helicase/nuclease subunit B	NA	NA	NA	NA	NA	NA	NA	IPR038726	PF12705	PD-(D/E)XK nuclease superfamily	135	atp-dependent helicase/nuclease subunit bpd-(d/e)xk nuclease superfamily
LR140_20040	cds	ahsb	ATP-dependent helicase/nuclease subunit B	NA	NA	NA	NA	NA	NA	NA	IPR038726	PF12705	PD-(D/E)XK nuclease superfamily	135	atp-dependent helicase/nuclease subunit bpd-(d/e)xk nuclease superfamily
LR124_19360	cds	mtlh	Metal-dependent hydrolase	NA	NA	NA	NA	NA	NA	NA	IPR016516	PF10118	Predicted metal-dependent hydrolase	136	metal-dependent hydrolasepredicted metal-dependent hydrolase
LR140_20210	cds	mtlh	Metal-dependent hydrolase	NA	NA	NA	NA	NA	NA	NA	IPR016516	PF10118	Predicted metal-dependent hydrolase	136	metal-dependent hydrolasepredicted metal-dependent hydrolase
LR124_19845	cds	mraZ	division/cell wall cluster transcriptional repressor MraZ	NA	NA	NA	NA	NA	NA	NA	IPR020603	PF02381	MraZ protein, putative antitoxin-like	137	division/cell wall cluster transcriptional repressor mrazmraz protein, putative antitoxin-like
LR140_20695	cds	mraZ	division/cell wall cluster transcriptional repressor MraZ	NA	NA	NA	NA	NA	NA	NA	IPR020603	PF02381	MraZ protein, putative antitoxin-like	137	division/cell wall cluster transcriptional repressor mrazmraz protein, putative antitoxin-like
LR124_20355	cds	exlr	Extracellular ligand-binding receptor	pgpt0020765	indirect effects	colonizing plant system; competitive exclusion, ce	colonization-plant derived substrate usage; ce-quorum sensing response, biofilm formation	plant derived amino acid transport; ce-qsr-autoinducer perception	plant derived branched-chain amino acid transport; ce-qsr-gaba percipitation, signalling	livk	IPR028081	PF13458	Periplasmic binding protein	138	extracellular ligand-binding receptorperiplasmic binding protein
LR140_21205	cds	exlr	Extracellular ligand-binding receptor	pgpt0020765	indirect effects	colonizing plant system; competitive exclusion, ce	colonization-plant derived substrate usage; ce-quorum sensing response, biofilm formation	plant derived amino acid transport; ce-qsr-autoinducer perception	plant derived branched-chain amino acid transport; ce-qsr-gaba percipitation, signalling	livk	IPR028081	PF13458	Periplasmic binding protein	138	extracellular ligand-binding receptorperiplasmic binding protein
LR124_20360	cds	uvrA	excinuclease ABC subunit UvrA	pgpt0014915	indirect effects	stress control, biocontrol	universal stress response	stress signalling proteins	stress signal-dna damage defense, repair	uvra	IPR041102; IPR041552	PF17760; PF17755	UvrA interaction domain; UvrA D-binding domain	139	excinuclease abc subunit uvrauvra interaction domain; uvra d-binding domain
LR140_21210	cds	uvrA	excinuclease ABC subunit UvrA	pgpt0014915	indirect effects	stress control, biocontrol	universal stress response	stress signalling proteins	stress signal-dna damage defense, repair	uvra	IPR041102; IPR041552	PF17760; PF17755	UvrA interaction domain; UvrA D-binding domain	139	excinuclease abc subunit uvrauvra interaction domain; uvra d-binding domain
LR124_20370	cds	4fdp	4Fe-4S ferredoxin-type domain-containing protein	NA	NA	NA	NA	NA	NA	NA	NA	NA	NA	140	NA
LR140_21220	cds	4fdp	4Fe-4S ferredoxin-type domain-containing protein	NA	NA	NA	NA	NA	NA	NA	NA	NA	NA	140	NA
LR124_07275	cds	hstdnam	Histidine ammonia-lyase	pgpt0020230	indirect effects	colonizing plant system	colonization-plant derived substrate usage	plant derived amino acid utilization	plant derived histidine degradation	huth	IPR001106	PF00221	Aromatic amino acid lyase	141	histidine ammonia-lyasearomatic amino acid lyase
LR140_07280	cds	hstdnam	Histidine ammonia-lyase	pgpt0020230	indirect effects	colonizing plant system	colonization-plant derived substrate usage	plant derived amino acid utilization	plant derived histidine degradation	huth	IPR001106	PF00221	Aromatic amino acid lyase	141	histidine ammonia-lyasearomatic amino acid lyase
LR124_07290	cds	nftspp	NitT/TauT family transport system permease protein	pgpt0001145	direct effects	bio-fertilization	nitrogen acquisition	n-aquisition-related functions	n-aquisition-nitt, taut family transporter	abc sn p	IPR000515	PF00528	Binding-protein-dependent transport system inner membrane component	142	nitt/taut family transport system permease proteinbinding-protein-dependent transport system inner membrane component
LR140_07295	cds	nftspp	NitT/TauT family transport system permease protein	pgpt0001145	direct effects	bio-fertilization	nitrogen acquisition	n-aquisition-related functions	n-aquisition-nitt, taut family transporter	abc sn p	IPR000515	PF00528	Binding-protein-dependent transport system inner membrane component	142	nitt/taut family transport system permease proteinbinding-protein-dependent transport system inner membrane component
LR124_07405	tmRNA	ssrA	transfer-messenger RNA, SsrA	NA	NA	NA	NA	NA	NA	NA	NA	NA	NA	143	NA
LR140_07410	tmRNA	ssrA	transfer-messenger RNA, SsrA	NA	NA	NA	NA	NA	NA	NA	NA	NA	NA	143	NA
LR124_07420	cds	ompldp	OmpA-like domain-containing protein	pgpt0022215	indirect effects	colonizing plant system	colonization-surface attachment	surface adhesion	other surface adhesion proteins	ompa ompf porin, oprf	IPR006665	PF00691	OmpA family	144	ompa-like domain-containing proteinompa family
LR140_07425	cds	ompldp	OmpA-like domain-containing protein	pgpt0022215	indirect effects	colonizing plant system	colonization-surface attachment	surface adhesion	other surface adhesion proteins	ompa ompf porin, oprf	IPR006665	PF00691	OmpA family	144	ompa-like domain-containing proteinompa family
LR124_07435	cds	pheA	prephenate dehydratase	NA	NA	NA	NA	NA	NA	NA	IPR002912; IPR001086; IPR002701	PF01842; PF00800; PF01817	ACT domain; Prephenate dehydratase; Chorismate mutase type II	145	prephenate dehydrataseact domain; prephenate dehydratase; chorismate mutase type ii
LR140_07440	cds	pheA	prephenate dehydratase	NA	NA	NA	NA	NA	NA	NA	IPR002912; IPR001086; IPR002701	PF01842; PF00800; PF01817	ACT domain; Prephenate dehydratase; Chorismate mutase type II	145	prephenate dehydrataseact domain; prephenate dehydratase; chorismate mutase type ii
LR124_07440	cds	prddp	Prephenate/arogenate dehydrogenase domain-containing protein	pgpt0012870	indirect effects	colonizing plant system; stress control, biocontrol	colonization-plant derived substrate usage; neutralizing biotic stress	plant derived organic acid utilization; biotic stress resistance-phenazine derivates	plant derived shikimate degradation; biotic stress resistance-phenazine-1-carboxylic acid biosynthesis	cyclohexadieny, prephenate dehydrogenase, 3 phosphoshikimate 1 carboxyvinyltransferase	IPR046825; IPR046826	PF20463; PF02153	Prephenate dehydrogenase, dimerization domain; Prephenate dehydrogenase, nucleotide-binding domain	146	prephenate/arogenate dehydrogenase domain-containing proteinprephenate dehydrogenase, dimerization domain; prephenate dehydrogenase, nucleotide-binding domain
LR140_07445	cds	prddp	Prephenate/arogenate dehydrogenase domain-containing protein	pgpt0012870	indirect effects	colonizing plant system; stress control, biocontrol	colonization-plant derived substrate usage; neutralizing biotic stress	plant derived organic acid utilization; biotic stress resistance-phenazine derivates	plant derived shikimate degradation; biotic stress resistance-phenazine-1-carboxylic acid biosynthesis	cyclohexadieny, prephenate dehydrogenase, 3 phosphoshikimate 1 carboxyvinyltransferase	IPR046825; IPR046826	PF20463; PF02153	Prephenate dehydrogenase, dimerization domain; Prephenate dehydrogenase, nucleotide-binding domain	146	prephenate/arogenate dehydrogenase domain-containing proteinprephenate dehydrogenase, dimerization domain; prephenate dehydrogenase, nucleotide-binding domain
LR124_07550	cds	mfsp	Major facilitator superfamily protein	NA	NA	NA	NA	NA	NA	NA	IPR011701	PF07690	Major Facilitator Superfamily	147	major facilitator superfamily proteinmajor facilitator superfamily
LR140_07555	cds	mfsp	Major facilitator superfamily protein	NA	NA	NA	NA	NA	NA	NA	IPR011701	PF07690	Major Facilitator Superfamily	147	major facilitator superfamily proteinmajor facilitator superfamily
LR124_07560	cds	dgld	D-glycerate dehydrogenase	pgpt0001310	direct effects; indirect effects	bio-fertilization; colonizing plant system; competitive exclusion, ce	phosphate solubilization; potassium solubilization; colonization-plant derived substrate usage; ce-bacterial fitness	p-solubilisation-organic acid metabolism; k-solubilization-organic acid metabolism; plant derived organic acid utilization; ce-bacterial fitness-resistance to antimicrobial, toxic compounds	p-solubilisation-keto-gluconate biosynthesis; k-solubilisation-keto-gluconate biosynthesis; plant derived glyoxulate utilization; ce-bacterial fitness-methylglyoxal detoxification	ghrb	IPR006140; IPR006139	PF02826; PF00389	D-isomer specific 2-hydroxyacid dehydrogenase, D binding domain; D-isomer specific 2-hydroxyacid dehydrogenase, catalytic domain	148	d-glycerate dehydrogenased-isomer specific 2-hydroxyacid dehydrogenase, d binding domain; d-isomer specific 2-hydroxyacid dehydrogenase, catalytic domain
LR140_07565	cds	dgld	D-glycerate dehydrogenase	pgpt0001310	direct effects; indirect effects	bio-fertilization; colonizing plant system; competitive exclusion, ce	phosphate solubilization; potassium solubilization; colonization-plant derived substrate usage; ce-bacterial fitness	p-solubilisation-organic acid metabolism; k-solubilization-organic acid metabolism; plant derived organic acid utilization; ce-bacterial fitness-resistance to antimicrobial, toxic compounds	p-solubilisation-keto-gluconate biosynthesis; k-solubilisation-keto-gluconate biosynthesis; plant derived glyoxulate utilization; ce-bacterial fitness-methylglyoxal detoxification	ghrb	IPR006140; IPR006139	PF02826; PF00389	D-isomer specific 2-hydroxyacid dehydrogenase, D binding domain; D-isomer specific 2-hydroxyacid dehydrogenase, catalytic domain	148	d-glycerate dehydrogenased-isomer specific 2-hydroxyacid dehydrogenase, d binding domain; d-isomer specific 2-hydroxyacid dehydrogenase, catalytic domain
LR124_07575	cds	acyth	Acyl-CoA thioester hydrolase	pgpt0001850	direct effects; indirect effects	bio-fertilization; stress control, biocontrol	phosphate solubilization; potassium solubilization; neutralizing abiotic stress; neutralizing biotic stress	p-solubilisation-organic acid metabolism; k-solubilization-organic acid metabolism; nitrosative, oxidative stress, ros scavenging; fungicidal compounds, antibiotics	p-solubilisation-butyric acid biosynthesis; k-solubilisation-butyric acid biosynthesis; oxidative stress-arylpolyene biosynthesis; fungicidal-motility-mediated defense signalling	ybgc	NA	PF13279	Thioesterase-like superfamily	149	acyl-coa thioester hydrolasethioesterase-like superfamily
LR140_07580	cds	acyth	Acyl-CoA thioester hydrolase	pgpt0001850	direct effects; indirect effects	bio-fertilization; stress control, biocontrol	phosphate solubilization; potassium solubilization; neutralizing abiotic stress; neutralizing biotic stress	p-solubilisation-organic acid metabolism; k-solubilization-organic acid metabolism; nitrosative, oxidative stress, ros scavenging; fungicidal compounds, antibiotics	p-solubilisation-butyric acid biosynthesis; k-solubilisation-butyric acid biosynthesis; oxidative stress-arylpolyene biosynthesis; fungicidal-motility-mediated defense signalling	ybgc	NA	PF13279	Thioesterase-like superfamily	149	acyl-coa thioester hydrolasethioesterase-like superfamily
LR124_09560	cds	tctA	Tripartite tricarboxylate transporter TctA	pgpt0017350	indirect effects	colonizing plant system	colonization-plant derived substrate usage	plant derived organic acid transport	plant derived tricarboxylate transport	tcta	IPR002823	PF01970	Tripartite tricarboxylate transporter TctA family	150	tripartite tricarboxylate transporter tctatripartite tricarboxylate transporter tcta family
LR140_09565	cds	tctA	Tripartite tricarboxylate transporter TctA	pgpt0017350	indirect effects	colonizing plant system	colonization-plant derived substrate usage	plant derived organic acid transport	plant derived tricarboxylate transport	tcta	IPR002823	PF01970	Tripartite tricarboxylate transporter TctA family	150	tripartite tricarboxylate transporter tctatripartite tricarboxylate transporter tcta family
LR124_08365	cds	mlaD	MlaD domain-containing protein	pgpt0007005	direct effects; indirect effects	bio-remediation; phytohormone, plant signal production; colonizing plant system	xenobiotics biodegradation; plant signal-phospholipid production; colonization-plant derived substrate usage	xenobiotic hydrocarbons, oil degradation; plant signal-phospolipid metabolism; plant derived lipid metabolism	xenobiotic hexa-, penta-chlorocyclohexane degradation; plant signal-phospholipid, cholesterol transport; plant derived phospholipid, cholesterol transport	mlad, linm	IPR003399	PF02470	MlaD protein	151	mlad domain-containing proteinmlad protein
LR140_08370	cds	mlaD	MlaD domain-containing protein	pgpt0007005	direct effects; indirect effects	bio-remediation; phytohormone, plant signal production; colonizing plant system	xenobiotics biodegradation; plant signal-phospholipid production; colonization-plant derived substrate usage	xenobiotic hydrocarbons, oil degradation; plant signal-phospolipid metabolism; plant derived lipid metabolism	xenobiotic hexa-, penta-chlorocyclohexane degradation; plant signal-phospholipid, cholesterol transport; plant derived phospholipid, cholesterol transport	mlad, linm	IPR003399	PF02470	MlaD protein	151	mlad domain-containing proteinmlad protein
LR124_08370	cds	abctrnsprtrpr	ABC transporter permease	pgpt0007010	direct effects; indirect effects	bio-remediation; phytohormone, plant signal production; colonizing plant system	xenobiotics biodegradation; plant signal-phospholipid production; colonization-plant derived substrate usage	xenobiotic hydrocarbons, oil degradation; plant signal-phospolipid metabolism; plant derived lipid metabolism	xenobiotic hexa-, penta-chlorocyclohexane degradation; plant signal-phospholipid, cholesterol transport; plant derived phospholipid, cholesterol transport	mlae, link	IPR030802	PF02405	Permease MlaE	152	abc transporter permeasepermease mlae
LR140_08375	cds	abctrnsprtrpr	ABC transporter permease	pgpt0007010	direct effects; indirect effects	bio-remediation; phytohormone, plant signal production; colonizing plant system	xenobiotics biodegradation; plant signal-phospholipid production; colonization-plant derived substrate usage	xenobiotic hydrocarbons, oil degradation; plant signal-phospolipid metabolism; plant derived lipid metabolism	xenobiotic hexa-, penta-chlorocyclohexane degradation; plant signal-phospholipid, cholesterol transport; plant derived phospholipid, cholesterol transport	mlae, link	IPR030802	PF02405	Permease MlaE	152	abc transporter permeasepermease mlae
LR124_08380	cds	cesc	Co/Zn/Cd efflux system component	pgpt0004255	direct effects	bio-remediation	heavy metal detoxification	heavy metal cadmium resistance; heavy metal cobalt resistance; heavy metal zink resistance	cadmium resistance-cadmium transport; cobalt resistance-cobalt transport; zink resistance-zink-nickel transport	czcd, zitb, yrdo	IPR002524	PF01545	Cation efflux family	153	co/zn/cd efflux system componentcation efflux family
LR140_08385	cds	cesc	Co/Zn/Cd efflux system component	pgpt0004255	direct effects	bio-remediation	heavy metal detoxification	heavy metal cadmium resistance; heavy metal cobalt resistance; heavy metal zink resistance	cadmium resistance-cadmium transport; cobalt resistance-cobalt transport; zink resistance-zink-nickel transport	czcd, zitb, yrdo	IPR002524	PF01545	Cation efflux family	153	co/zn/cd efflux system componentcation efflux family
LR124_08395	cds	dignyltcycls	Diguanylate cyclase	pgpt0023624	indirect effects	colonizing plant system	other colonization related proteins	colonization-host invasion factors	host invasion-ggdef, eal, pac, pas-domain-containing protein	ggdef, eal, pac, pas domain containing protein	IPR000014; IPR001633; IPR033479; IPR000160; IPR003660; IPR013656	PF13426; PF00563; PF02743; PF00990; PF00672; PF08448	PAS domain; EAL domain; Cache domain; Diguanylate cyclase, GGDEF domain; HAMP domain; PAS fold	154	diguanylate cyclasepas domain; eal domain; cache domain; diguanylate cyclase, ggdef domain; hamp domain; pas fold
LR140_08400	cds	dignyltcycls	Diguanylate cyclase	pgpt0023624	indirect effects	colonizing plant system	other colonization related proteins	colonization-host invasion factors	host invasion-ggdef, eal, pac, pas-domain-containing protein	ggdef, eal, pac, pas domain containing protein	IPR000014; IPR001633; IPR033479; IPR000160; IPR003660; IPR013656	PF13426; PF00563; PF02743; PF00990; PF00672; PF08448	PAS domain; EAL domain; Cache domain; Diguanylate cyclase, GGDEF domain; HAMP domain; PAS fold	154	diguanylate cyclasepas domain; eal domain; cache domain; diguanylate cyclase, ggdef domain; hamp domain; pas fold
LR124_09985	cds	dmft	DMT family transporter	pgpt0023680	indirect effects	colonizing plant system	other colonization related proteins	colonization-host invasion factors	host invasion-sam, queuosine, lipid metabolism	sam	IPR000620	PF00892	EamA-like transporter family	155	dmt family transportereama-like transporter family
LR140_09990	cds	dmft	DMT family transporter	pgpt0023680	indirect effects	colonizing plant system	other colonization related proteins	colonization-host invasion factors	host invasion-sam, queuosine, lipid metabolism	sam	IPR000620	PF00892	EamA-like transporter family	155	dmt family transportereama-like transporter family
LR124_10725	cds	rrrdp	Response regulator receiver domain-containing protein	NA	NA	NA	NA	NA	NA	NA	IPR001789	PF00072	Response regulator receiver domain	156	response regulator receiver domain-containing proteinresponse regulator receiver domain
LR140_10730	cds	rrrdp	Response regulator receiver domain-containing protein	NA	NA	NA	NA	NA	NA	NA	IPR001789	PF00072	Response regulator receiver domain	156	response regulator receiver domain-containing proteinresponse regulator receiver domain
LR124_10730	cds	mlba	Molybdopterin/thiamine biosynthesis adenylyltransferase	pgpt0008935	direct effects; indirect effects	phytohormone, plant signal production; plant immune response stimulation	plant vitamin production; induction of systemic resistance, isr	plant vitamin b1, thiamin metabolism; isr-vitamin b1, thiamin metabolism	plant vitamin b1, thiamin biosynthesis; isr-vitamin b1, thiamin biosynthesis	thif	IPR000594	PF00899	ThiF family	157	molybdopterin/thiamine biosynthesis adenylyltransferasethif family
LR140_10735	cds	mlba	Molybdopterin/thiamine biosynthesis adenylyltransferase	pgpt0008935	direct effects; indirect effects	phytohormone, plant signal production; plant immune response stimulation	plant vitamin production; induction of systemic resistance, isr	plant vitamin b1, thiamin metabolism; isr-vitamin b1, thiamin metabolism	plant vitamin b1, thiamin biosynthesis; isr-vitamin b1, thiamin biosynthesis	thif	IPR000594	PF00899	ThiF family	157	molybdopterin/thiamine biosynthesis adenylyltransferasethif family
LR124_10735	cds	ctpA	C-terminal processing protease CtpA/Prc, contains a PDZ domain	pgpt0015095	indirect effects	stress control, biocontrol	universal stress response	stress signalling proteins	stress signal-chaperone, proteases	prc, ctpa	IPR001478; IPR005151	PF13180; PF03572	PDZ domain; Peptidase family S41	158	c-terminal processing protease ctpa/prc, contains a pdz domainpdz domain; peptidase family s41
LR140_10740	cds	ctpA	C-terminal processing protease CtpA/Prc, contains a PDZ domain	pgpt0015095	indirect effects	stress control, biocontrol	universal stress response	stress signalling proteins	stress signal-chaperone, proteases	prc, ctpa	IPR001478; IPR005151	PF13180; PF03572	PDZ domain; Peptidase family S41	158	c-terminal processing protease ctpa/prc, contains a pdz domainpdz domain; peptidase family s41
LR124_10740	cds	gpmA	2,3-diphosphoglycerate-dependent phosphoglycerate mutase	pgpt0018030	indirect effects	colonizing plant system	colonization-plant derived substrate usage	plant derived carbohydrate-general usage	plant derived carbohydrates-glycolysis, gluconeogenesis	gpma	IPR013078	PF00300	Histidine phosphatase superfamily (branch 1)	159	2,3-diphosphoglycerate-dependent phosphoglycerate mutasehistidine phosphatase superfamily (branch 1)
LR140_10745	cds	gpmA	2,3-diphosphoglycerate-dependent phosphoglycerate mutase	pgpt0018030	indirect effects	colonizing plant system	colonization-plant derived substrate usage	plant derived carbohydrate-general usage	plant derived carbohydrates-glycolysis, gluconeogenesis	gpma	IPR013078	PF00300	Histidine phosphatase superfamily (branch 1)	159	2,3-diphosphoglycerate-dependent phosphoglycerate mutasehistidine phosphatase superfamily (branch 1)
LR124_10745	cds	rhds	Rhodanese-related sulfurtransferase	NA	NA	NA	NA	NA	NA	NA	IPR001763	PF00581	Rhodanese-like domain	160	rhodanese-related sulfurtransferaserhodanese-like domain
LR140_10750	cds	rhds	Rhodanese-related sulfurtransferase	NA	NA	NA	NA	NA	NA	NA	IPR001763	PF00581	Rhodanese-like domain	160	rhodanese-related sulfurtransferaserhodanese-like domain
LR124_04205	cds	hscA	Fe-S protein assembly chaperone HscA	pgpt0014555	indirect effects	stress control, biocontrol	neutralizing abiotic stress	high temperature tolerance	heat shock prtoeins	dnak	IPR013126	PF00012	Hsp70 protein	161	fe-s protein assembly chaperone hscahsp70 protein
LR140_04205	cds	hscA	Fe-S protein assembly chaperone HscA	pgpt0014555	indirect effects	stress control, biocontrol	neutralizing abiotic stress	high temperature tolerance	heat shock prtoeins	dnak	IPR013126	PF00012	Hsp70 protein	161	fe-s protein assembly chaperone hscahsp70 protein
LR124_04215	cds	iscA	iron-sulfur cluster assembly protein IscA	pgpt0000075	direct effects	bio-fertilization	nitrogen acquisition	n-aquisition-atmoshpheric nitrogen fixation	n-fix-nitrogenase biosynthesis	nifu, iscu	IPR000361	PF01521	Iron-sulphur cluster biosynthesis	162	iron-sulfur cluster assembly protein iscairon-sulphur cluster biosynthesis
LR140_04215	cds	iscA	iron-sulfur cluster assembly protein IscA	pgpt0000075	direct effects	bio-fertilization	nitrogen acquisition	n-aquisition-atmoshpheric nitrogen fixation	n-fix-nitrogenase biosynthesis	nifu, iscu	IPR000361	PF01521	Iron-sulphur cluster biosynthesis	162	iron-sulfur cluster assembly protein iscairon-sulphur cluster biosynthesis
LR124_04230	cds	iscR	Fe-S cluster assembly transcriptional regulator IscR	pgpt0004960	direct effects	bio-remediation	heavy metal detoxification	heavy metal antimony resistance	antimony resistance-antimony homeostasis	iscr	IPR000944	PF02082	Iron-dependent Transcriptional regulator	163	fe-s cluster assembly transcriptional regulator iscriron-dependent transcriptional regulator
LR140_04230	cds	iscR	Fe-S cluster assembly transcriptional regulator IscR	pgpt0004960	direct effects	bio-remediation	heavy metal detoxification	heavy metal antimony resistance	antimony resistance-antimony homeostasis	iscr	IPR000944	PF02082	Iron-dependent Transcriptional regulator	163	fe-s cluster assembly transcriptional regulator iscriron-dependent transcriptional regulator
LR124_04240	cds	tyrB	Aspartate/aromatic aminotransferase	pgpt0020310	indirect effects	colonizing plant system	colonization-plant derived substrate usage	plant derived amino acid utilization	plant derived phenylalanine degradation; plant derived tyrosine degradation	tyrb	IPR004839	PF00155	Aminotransferase class I and II	164	aspartate/aromatic aminotransferaseaminotransferase class i and ii
LR140_04240	cds	tyrB	Aspartate/aromatic aminotransferase	pgpt0020310	indirect effects	colonizing plant system	colonization-plant derived substrate usage	plant derived amino acid utilization	plant derived phenylalanine degradation; plant derived tyrosine degradation	tyrb	IPR004839	PF00155	Aminotransferase class I and II	164	aspartate/aromatic aminotransferaseaminotransferase class i and ii
LR124_04250	cds	ygiD	4,5-DOPA dioxygenase extradiol	NA	NA	NA	NA	NA	NA	NA	IPR004183	PF02900	Catalytic LigB subunit of aromatic ring-opening dioxygenase	165	4,5-dopa dioxygenase extradiolcatalytic ligb subunit of aromatic ring-opening dioxygenase
LR140_04250	cds	ygiD	4,5-DOPA dioxygenase extradiol	NA	NA	NA	NA	NA	NA	NA	IPR004183	PF02900	Catalytic LigB subunit of aromatic ring-opening dioxygenase	165	4,5-dopa dioxygenase extradiolcatalytic ligb subunit of aromatic ring-opening dioxygenase
LR124_04265	cds	pnapcpd	putative nucleic acid-binding protein, contains PIN domain	NA	NA	NA	NA	NA	NA	NA	NA	NA	NA	166	NA
LR140_04265	cds	pnapcpd	putative nucleic acid-binding protein, contains PIN domain	NA	NA	NA	NA	NA	NA	NA	NA	NA	NA	166	NA
LR124_04270	cds	30rps11	30S ribosomal protein S11	NA	NA	NA	NA	NA	NA	NA	NA	NA	NA	167	NA
LR140_04270	cds	30rps11	30S ribosomal protein S11	NA	NA	NA	NA	NA	NA	NA	NA	NA	NA	167	NA
LR124_04280	cds	ygiQ	YgiQ family radical SAM protein	NA	NA	NA	NA	NA	NA	NA	IPR024560; IPR013704; IPR007197	PF11842; PF08497; PF04055	Domain of unknown function (DUF3362); Radical SAM N-terminal; Radical SAM superfamily	168	ygiq family radical sam proteindomain of unknown function (duf3362); radical sam n-terminal; radical sam superfamily
LR140_04280	cds	ygiQ	YgiQ family radical SAM protein	NA	NA	NA	NA	NA	NA	NA	IPR024560; IPR013704; IPR007197	PF11842; PF08497; PF04055	Domain of unknown function (DUF3362); Radical SAM N-terminal; Radical SAM superfamily	168	ygiq family radical sam proteindomain of unknown function (duf3362); radical sam n-terminal; radical sam superfamily
LR124_04290	cds	rpsare	Ribosomal protein S18 acetylase RimI-like enzyme	NA	NA	NA	NA	NA	NA	NA	IPR000182	PF00583	Acetyltransferase (GT) family	169	ribosomal protein s18 acetylase rimi-like enzymeacetyltransferase (gt) family
LR140_04290	cds	rpsare	Ribosomal protein S18 acetylase RimI-like enzyme	NA	NA	NA	NA	NA	NA	NA	IPR000182	PF00583	Acetyltransferase (GT) family	169	ribosomal protein s18 acetylase rimi-like enzymeacetyltransferase (gt) family
LR124_04300	cds	imfp	IMPACT family protein	pgpt0006760	direct effects; indirect effects	bio-remediation; colonizing plant system; stress control, biocontrol	xenobiotics biodegradation; colonization-plant derived substrate usage; neutralizing abiotic stress	xenobiotic degradation of organo-phosphorus insecticides; plant derived amino acid dependent pathways; neutralizing herbicidial stress	xenobiotic organophosphate degradtion; plant derived peptide metabolism; herbicidial stress-organophosphate degradtion	opaa, pepq	IPR001498; IPR015269	PF01205; PF09186	Uncharacterized protein family UPF0029; Domain of unknown function (DUF1949)	170	impact family proteinuncharacterized protein family upf0029; domain of unknown function (duf1949)
LR140_04300	cds	imfp	IMPACT family protein	pgpt0006760	direct effects; indirect effects	bio-remediation; colonizing plant system; stress control, biocontrol	xenobiotics biodegradation; colonization-plant derived substrate usage; neutralizing abiotic stress	xenobiotic degradation of organo-phosphorus insecticides; plant derived amino acid dependent pathways; neutralizing herbicidial stress	xenobiotic organophosphate degradtion; plant derived peptide metabolism; herbicidial stress-organophosphate degradtion	opaa, pepq	IPR001498; IPR015269	PF01205; PF09186	Uncharacterized protein family UPF0029; Domain of unknown function (DUF1949)	170	impact family proteinuncharacterized protein family upf0029; domain of unknown function (duf1949)
LR124_18010	cds	abctrnsprtrlp	ABC transporter-like protein	pgpt0004440	direct effects; indirect effects	bio-remediation; colonizing plant system; competitive exclusion, ce	heavy metal detoxification; colonization-plant derived substrate usage; ce-quorum sensing response, biofilm formation	heavy metal nickel resistance; plant derived amino acid dependent pathways; ce-qsr-autoinducer perception	nickel resistance-ddp transport system; plant derived peptide metabolism; ce-qsr-unknown ai percipitation-dpp-mediated pathway	ddpf	IPR003439	PF00005	ABC transporter	171	abc transporter-like proteinabc transporter
LR140_17960	cds	abctrnsprtrlp	ABC transporter-like protein	pgpt0004440	direct effects; indirect effects	bio-remediation; colonizing plant system; competitive exclusion, ce	heavy metal detoxification; colonization-plant derived substrate usage; ce-quorum sensing response, biofilm formation	heavy metal nickel resistance; plant derived amino acid dependent pathways; ce-qsr-autoinducer perception	nickel resistance-ddp transport system; plant derived peptide metabolism; ce-qsr-unknown ai percipitation-dpp-mediated pathway	ddpf	IPR003439	PF00005	ABC transporter	171	abc transporter-like proteinabc transporter
LR124_18380	cds	psed	Periplasmic serine endoprotease DegP-like	pgpt0014286	indirect effects	stress control, biocontrol	neutralizing abiotic stress	neutralizing salinity stress	salinity stress signalling	degq, hhoa	NA	PF13180; PF13365	PDZ domain; Trypsin-like peptidase domain	172	periplasmic serine endoprotease degp-likepdz domain; trypsin-like peptidase domain
LR140_18330	cds	psed	Periplasmic serine endoprotease DegP-like	pgpt0014286	indirect effects	stress control, biocontrol	neutralizing abiotic stress	neutralizing salinity stress	salinity stress signalling	degq, hhoa	NA	PF13180; PF13365	PDZ domain; Trypsin-like peptidase domain	172	periplasmic serine endoprotease degp-likepdz domain; trypsin-like peptidase domain
LR124_18390	cds	tatB	Sec-independent protein translocase protein TatB	pgpt0014360	indirect effects	competitive exclusion, ce; stress control, biocontrol	ce-bacterial secretion; neutralizing abiotic stress	ce-tat-twin-arginine translocation pathway; neutralizing salinity stress	ce-tat-twin-arginine translocation proteins; salinity stress-halotolerance related enzymes	tatb	IPR003369	PF02416	mttA/Hcf106 family	173	sec-independent protein translocase protein tatbmtta/hcf106 family
LR140_18340	cds	tatB	Sec-independent protein translocase protein TatB	pgpt0014360	indirect effects	competitive exclusion, ce; stress control, biocontrol	ce-bacterial secretion; neutralizing abiotic stress	ce-tat-twin-arginine translocation pathway; neutralizing salinity stress	ce-tat-twin-arginine translocation proteins; salinity stress-halotolerance related enzymes	tatb	IPR003369	PF02416	mttA/Hcf106 family	173	sec-independent protein translocase protein tatbmtta/hcf106 family
LR124_18400	cds	hinT	Purine nucleoside phosphoramidase/Ap4A hydrolase, histidine triade (HIT) family	pgpt0021690	indirect effects	colonizing plant system	colonization-plant derived substrate usage	plant derived nucleoside metabolism	plant derived purine metabolism	hit	NA	PF11969	Scavenger mR decapping enzyme C-term binding	174	purine nucleoside phosphoramidase/ap4a hydrolase, histidine triade (hit) familyscavenger mr decapping enzyme c-term binding
LR140_18350	cds	hinT	Purine nucleoside phosphoramidase/Ap4A hydrolase, histidine triade (HIT) family	pgpt0021690	indirect effects	colonizing plant system	colonization-plant derived substrate usage	plant derived nucleoside metabolism	plant derived purine metabolism	hit	NA	PF11969	Scavenger mR decapping enzyme C-term binding	174	purine nucleoside phosphoramidase/ap4a hydrolase, histidine triade (hit) familyscavenger mr decapping enzyme c-term binding
LR124_18505	cds	phtssp	Phospholipid transport system substrate-binding protein	pgpt0007670	direct effects; indirect effects	phytohormone, plant signal production; colonizing plant system	plant signal-phospholipid production; colonization-plant derived substrate usage	plant signal-phospolipid metabolism; plant derived lipid metabolism	plant signal-phospholipid, cholesterol transport; plant derived phospholipid, cholesterol transport	mlac	IPR008869	PF05494	MlaC protein	175	phospholipid transport system substrate-binding proteinmlac protein
LR140_18455	cds	phtssp	Phospholipid transport system substrate-binding protein	pgpt0007670	direct effects; indirect effects	phytohormone, plant signal production; colonizing plant system	plant signal-phospholipid production; colonization-plant derived substrate usage	plant signal-phospolipid metabolism; plant derived lipid metabolism	plant signal-phospholipid, cholesterol transport; plant derived phospholipid, cholesterol transport	mlac	IPR008869	PF05494	MlaC protein	175	phospholipid transport system substrate-binding proteinmlac protein
LR124_18515	cds	mlaD	outer membrane lipid asymmetry maintenance protein MlaD	pgpt0007005	direct effects; indirect effects	bio-remediation; phytohormone, plant signal production; colonizing plant system	xenobiotics biodegradation; plant signal-phospholipid production; colonization-plant derived substrate usage	xenobiotic hydrocarbons, oil degradation; plant signal-phospolipid metabolism; plant derived lipid metabolism	xenobiotic hexa-, penta-chlorocyclohexane degradation; plant signal-phospholipid, cholesterol transport; plant derived phospholipid, cholesterol transport	mlad, linm	IPR003399	PF02470	MlaD protein	176	outer membrane lipid asymmetry maintenance protein mladmlad protein
LR140_18465	cds	mlaD	outer membrane lipid asymmetry maintenance protein MlaD	pgpt0007005	direct effects; indirect effects	bio-remediation; phytohormone, plant signal production; colonizing plant system	xenobiotics biodegradation; plant signal-phospholipid production; colonization-plant derived substrate usage	xenobiotic hydrocarbons, oil degradation; plant signal-phospolipid metabolism; plant derived lipid metabolism	xenobiotic hexa-, penta-chlorocyclohexane degradation; plant signal-phospholipid, cholesterol transport; plant derived phospholipid, cholesterol transport	mlad, linm	IPR003399	PF02470	MlaD protein	176	outer membrane lipid asymmetry maintenance protein mladmlad protein
LR124_18525	cds	atap	ABC transporter ATP-binding protein	pgpt0007015	direct effects; indirect effects	bio-remediation; phytohormone, plant signal production; colonizing plant system	xenobiotics biodegradation; plant signal-phospholipid production; colonization-plant derived substrate usage	xenobiotic hydrocarbons, oil degradation; plant signal-phospolipid metabolism; plant derived lipid metabolism	xenobiotic hexa-, penta-chlorocyclohexane degradation; plant signal-phospholipid, cholesterol transport; plant derived phospholipid, cholesterol transport	mlaf, linl, mkl	IPR003439	PF00005	ABC transporter	177	abc transporter atp-binding proteinabc transporter
LR140_18475	cds	atap	ABC transporter ATP-binding protein	pgpt0007015	direct effects; indirect effects	bio-remediation; phytohormone, plant signal production; colonizing plant system	xenobiotics biodegradation; plant signal-phospholipid production; colonization-plant derived substrate usage	xenobiotic hydrocarbons, oil degradation; plant signal-phospolipid metabolism; plant derived lipid metabolism	xenobiotic hexa-, penta-chlorocyclohexane degradation; plant signal-phospholipid, cholesterol transport; plant derived phospholipid, cholesterol transport	mlaf, linl, mkl	IPR003439	PF00005	ABC transporter	177	abc transporter atp-binding proteinabc transporter
LR124_18535	cds	gltB	glutamate synthase large subunit	pgpt0000635	direct effects; indirect effects	bio-fertilization; colonizing plant system; stress control, biocontrol	nitrogen acquisition; colonization-plant derived substrate usage; neutralizing abiotic stress	n-aquisition-ammonium assimilation usage; plant derived amino acid utilization; neutralizing salinity stress	n-aquisition-glutamate, glutamine metabolism; plant derived glutamine degradation; salinity stress-glutamate, glutamine synthase, glts pathway	gltb	IPR017932; IPR002932; IPR006982; IPR002489	PF00310; PF01645; PF04898; PF01493	Glutamine amidotransferases class-II; Conserved region in glutamate synthase; Glutamate synthase central domain; GXGXG motif	178	glutamate synthase large subunitglutamine amidotransferases class-ii; conserved region in glutamate synthase; glutamate synthase central domain; gxgxg motif
LR140_18485	cds	gltB	glutamate synthase large subunit	pgpt0000635	direct effects; indirect effects	bio-fertilization; colonizing plant system; stress control, biocontrol	nitrogen acquisition; colonization-plant derived substrate usage; neutralizing abiotic stress	n-aquisition-ammonium assimilation usage; plant derived amino acid utilization; neutralizing salinity stress	n-aquisition-glutamate, glutamine metabolism; plant derived glutamine degradation; salinity stress-glutamate, glutamine synthase, glts pathway	gltb	IPR017932; IPR002932; IPR006982; IPR002489	PF00310; PF01645; PF04898; PF01493	Glutamine amidotransferases class-II; Conserved region in glutamate synthase; Glutamate synthase central domain; GXGXG motif	178	glutamate synthase large subunitglutamine amidotransferases class-ii; conserved region in glutamate synthase; glutamate synthase central domain; gxgxg motif
LR124_18540	cds	pttt	Putative transposase	pgpt0030655	indirect effects	competitive exclusion, ce	ce-bacterial fitness	ce-bacterial fitness-mobile elements	ce-bacterial fitness-transposases	yafm, rayt, tnpa	IPR002686	PF01797	Transposase IS200 like	179	putative transposasetransposase is200 like
LR140_18490	cds	pttt	Putative transposase	pgpt0030655	indirect effects	competitive exclusion, ce	ce-bacterial fitness	ce-bacterial fitness-mobile elements	ce-bacterial fitness-transposases	yafm, rayt, tnpa	IPR002686	PF01797	Transposase IS200 like	179	putative transposasetransposase is200 like
LR124_18550	cds	Peptidase	Peptidase	NA	NA	NA	NA	NA	NA	NA	IPR009858	PF07209	Protein of unknown function (DUF1415)	180	peptidaseprotein of unknown function (duf1415)
LR140_18500	cds	Peptidase	Peptidase	NA	NA	NA	NA	NA	NA	NA	IPR009858	PF07209	Protein of unknown function (DUF1415)	180	peptidaseprotein of unknown function (duf1415)
LR124_14875	cds	hftvsse	Hcp1 family type VI secretion system effector	pgpt0025980	indirect effects	competitive exclusion, ce	ce-bacterial secretion; ce-quorum sensing response, biofilm formation	ce-type vi secretion systems; ce-other qsr, bf related systems	ce-type vi secretion proteins; ce-qsr, bf-gac, rsm pathway	hcp	IPR008514	PF05638	Type VI secretion system effector, Hcp	181	hcp1 family type vi secretion system effectortype vi secretion system effector, hcp
LR140_14825	cds	hftvsse	Hcp1 family type VI secretion system effector	pgpt0025980	indirect effects	competitive exclusion, ce	ce-bacterial secretion; ce-quorum sensing response, biofilm formation	ce-type vi secretion systems; ce-other qsr, bf related systems	ce-type vi secretion proteins; ce-qsr, bf-gac, rsm pathway	hcp	IPR008514	PF05638	Type VI secretion system effector, Hcp	181	hcp1 family type vi secretion system effectortype vi secretion system effector, hcp
LR124_14885	cds	pgdp	PEGA domain-containing protein	NA	NA	NA	NA	NA	NA	NA	IPR013229	PF08308	PEGA domain	182	pega domain-containing proteinpega domain
LR140_14835	cds	pgdp	PEGA domain-containing protein	NA	NA	NA	NA	NA	NA	NA	IPR013229	PF08308	PEGA domain	182	pega domain-containing proteinpega domain
LR124_14900	cds	srnpp	Serine/threonine protein phosphatase	pgpt0002605	direct effects; indirect effects	bio-fertilization; competitive exclusion, ce	phosphate solubilization; ce-bacterial secretion; ce-quorum sensing response, biofilm formation	p-solubilisation-phosphatase activity; ce-type vi secretion systems; ce-quorum sensing related genes	p-solubilisation-inorganic phosphatase; ce-type vi secretion regulation; ce-type vi secretion system biosynthesis; ce-qsr-inorganic phosphatase	stp1, pppa	NA	PF13672	Protein phosphatase 2C	183	serine/threonine protein phosphataseprotein phosphatase 2c
LR140_14850	cds	srnpp	Serine/threonine protein phosphatase	pgpt0002605	direct effects; indirect effects	bio-fertilization; competitive exclusion, ce	phosphate solubilization; ce-bacterial secretion; ce-quorum sensing response, biofilm formation	p-solubilisation-phosphatase activity; ce-type vi secretion systems; ce-quorum sensing related genes	p-solubilisation-inorganic phosphatase; ce-type vi secretion regulation; ce-type vi secretion system biosynthesis; ce-qsr-inorganic phosphatase	stp1, pppa	NA	PF13672	Protein phosphatase 2C	183	serine/threonine protein phosphataseprotein phosphatase 2c
LR124_15115	cds	d130dp	DUF1304 domain-containing protein	NA	NA	NA	NA	NA	NA	NA	IPR009732	PF06993	Protein of unknown function (DUF1304)	184	duf1304 domain-containing proteinprotein of unknown function (duf1304)
LR140_15065	cds	d130dp	DUF1304 domain-containing protein	NA	NA	NA	NA	NA	NA	NA	IPR009732	PF06993	Protein of unknown function (DUF1304)	184	duf1304 domain-containing proteinprotein of unknown function (duf1304)
LR124_15140	cds	ompR	DNA-binding response OmpR family regulator	pgpt0002660	direct effects; indirect effects	bio-fertilization; competitive exclusion, ce	phosphate solubilization; ce-exopolysaccharide production, eps	p-solubilisation-phosphate metabolism; ce-eps-glycan metabolism	p-solubilisation-phospahte homeostasis, regulation; ce-eps-galactoglucan metabolic pathway	phob	IPR001867; IPR001789	PF00486; PF00072	Transcriptional regulatory protein, C terminal; Response regulator receiver domain	185	dna-binding response ompr family regulatortranscriptional regulatory protein, c terminal; response regulator receiver domain
LR140_15090	cds	ompR	DNA-binding response OmpR family regulator	pgpt0002660	direct effects; indirect effects	bio-fertilization; competitive exclusion, ce	phosphate solubilization; ce-exopolysaccharide production, eps	p-solubilisation-phosphate metabolism; ce-eps-glycan metabolism	p-solubilisation-phospahte homeostasis, regulation; ce-eps-galactoglucan metabolic pathway	phob	IPR001867; IPR001789	PF00486; PF00072	Transcriptional regulatory protein, C terminal; Response regulator receiver domain	185	dna-binding response ompr family regulatortranscriptional regulatory protein, c terminal; response regulator receiver domain
LR124_15355	cds	gc5n	Gcn5-like n-acetyltransferase	pgpt0002475	direct effects	bio-fertilization	phosphate solubilization	p-solubilisation-other acid metabolism	p-solubilisation-phosphonate degradation	phno	IPR000182	PF00583	Acetyltransferase (GT) family	186	gcn5-like n-acetyltransferaseacetyltransferase (gt) family
LR140_15305	cds	gc5n	Gcn5-like n-acetyltransferase	pgpt0002475	direct effects	bio-fertilization	phosphate solubilization	p-solubilisation-other acid metabolism	p-solubilisation-phosphonate degradation	phno	IPR000182	PF00583	Acetyltransferase (GT) family	186	gcn5-like n-acetyltransferaseacetyltransferase (gt) family
LR124_15370	cds	phnH	phosphonate C-P lyase system protein PhnH	pgpt0002440	direct effects	bio-fertilization	phosphate solubilization	p-solubilisation-other acid metabolism	p-solubilisation-phosphonate degradation	phnh	IPR008772	PF05845	Bacterial phosphonate metabolism protein (PhnH)	187	phosphonate c-p lyase system protein phnhbacterial phosphonate metabolism protein (phnh)
LR140_15320	cds	phnH	phosphonate C-P lyase system protein PhnH	pgpt0002440	direct effects	bio-fertilization	phosphate solubilization	p-solubilisation-other acid metabolism	p-solubilisation-phosphonate degradation	phnh	IPR008772	PF05845	Bacterial phosphonate metabolism protein (PhnH)	187	phosphonate c-p lyase system protein phnhbacterial phosphonate metabolism protein (phnh)
LR124_15390	cds	phnN	phosphonate metabolism protein/1,5-bisphosphokinase (PRPP-forming) PhnN	pgpt0002470	direct effects	bio-fertilization	phosphate solubilization	p-solubilisation-other acid metabolism	p-solubilisation-phosphonate degradation	phnn	NA	NA	NA	188	NA
LR140_15340	cds	phnN	phosphonate metabolism protein/1,5-bisphosphokinase (PRPP-forming) PhnN	pgpt0002470	direct effects	bio-fertilization	phosphate solubilization	p-solubilisation-other acid metabolism	p-solubilisation-phosphonate degradation	phnn	NA	NA	NA	188	NA
LR124_15460	cds	lysR	LysR family transcriptional regulator	pgpt0019505	indirect effects	colonizing plant system	colonization-plant derived substrate usage	plant derived organic acid utilization	plant derived citrate sensing, utilization	citr	IPR005119; IPR000847	PF03466; PF00126	LysR substrate binding domain; Bacterial regulatory helix-turn-helix protein, lysR family	189	lysr family transcriptional regulatorlysr substrate binding domain; bacterial regulatory helix-turn-helix protein, lysr family
LR140_15410	cds	lysR	LysR family transcriptional regulator	pgpt0019505	indirect effects	colonizing plant system	colonization-plant derived substrate usage	plant derived organic acid utilization	plant derived citrate sensing, utilization	citr	IPR005119; IPR000847	PF03466; PF00126	LysR substrate binding domain; Bacterial regulatory helix-turn-helix protein, lysR family	189	lysr family transcriptional regulatorlysr substrate binding domain; bacterial regulatory helix-turn-helix protein, lysr family
LR124_15465	cds	dapA	4-hydroxy-tetrahydrodipicolinate synthase/N-acetylneuraminate lyase	pgpt0002080	direct effects; indirect effects	bio-fertilization; competitive exclusion, ce	phosphate solubilization; potassium solubilization; ce-bacterial fitness	p-solubilisation-organic acid metabolism; k-solubilization-organic acid metabolism; ce-bacterial fitness-rhizopine metabolism	p-solubilisation-pyruvic acid biosynthesis; k-solubilisation-pyruvic acid biosynthesis; ce-bacterial fitness-rhizopine biosynthesis	dapa, mosa	IPR002220	PF00701	Dihydrodipicolinate synthetase family	190	4-hydroxy-tetrahydrodipicolinate synthase/n-acetylneuraminate lyasedihydrodipicolinate synthetase family
LR140_15415	cds	dapA	4-hydroxy-tetrahydrodipicolinate synthase/N-acetylneuraminate lyase	pgpt0002080	direct effects; indirect effects	bio-fertilization; competitive exclusion, ce	phosphate solubilization; potassium solubilization; ce-bacterial fitness	p-solubilisation-organic acid metabolism; k-solubilization-organic acid metabolism; ce-bacterial fitness-rhizopine metabolism	p-solubilisation-pyruvic acid biosynthesis; k-solubilisation-pyruvic acid biosynthesis; ce-bacterial fitness-rhizopine biosynthesis	dapa, mosa	IPR002220	PF00701	Dihydrodipicolinate synthetase family	190	4-hydroxy-tetrahydrodipicolinate synthase/n-acetylneuraminate lyasedihydrodipicolinate synthetase family
LR124_17150	cds	padR	PadR family transcriptional regulator	pgpt0002660	direct effects; indirect effects	bio-fertilization; competitive exclusion, ce	phosphate solubilization; ce-exopolysaccharide production, eps	p-solubilisation-phosphate metabolism; ce-eps-glycan metabolism	p-solubilisation-phospahte homeostasis, regulation; ce-eps-galactoglucan metabolic pathway	phob	IPR001867; IPR001789	PF00486; PF00072	Transcriptional regulatory protein, C terminal; Response regulator receiver domain	191	padr family transcriptional regulatortranscriptional regulatory protein, c terminal; response regulator receiver domain
LR140_17100	cds	padR	PadR family transcriptional regulator	pgpt0002660	direct effects; indirect effects	bio-fertilization; competitive exclusion, ce	phosphate solubilization; ce-exopolysaccharide production, eps	p-solubilisation-phosphate metabolism; ce-eps-glycan metabolism	p-solubilisation-phospahte homeostasis, regulation; ce-eps-galactoglucan metabolic pathway	phob	IPR001867; IPR001789	PF00486; PF00072	Transcriptional regulatory protein, C terminal; Response regulator receiver domain	191	padr family transcriptional regulatortranscriptional regulatory protein, c terminal; response regulator receiver domain
LR124_17165	cds	mnmH	tRNA 2-selenouridine(34) synthase MnmH	pgpt0004830	direct effects	bio-remediation	heavy metal detoxification	heavy metal selenium resistance	selenium resistance-selenium homeostasis	selu, mnmh	NA	NA	NA	192	NA
LR140_17115	cds	mnmH	tRNA 2-selenouridine(34) synthase MnmH	pgpt0004830	direct effects	bio-remediation	heavy metal detoxification	heavy metal selenium resistance	selenium resistance-selenium homeostasis	selu, mnmh	NA	NA	NA	192	NA
LR124_17170	cds	selD	selenide, water dikinase SelD	pgpt0004820	direct effects	bio-remediation	heavy metal detoxification	heavy metal selenium resistance	selenium resistance-selenium homeostasis	seld	IPR010918; IPR016188	PF02769; PF00586	AIR synthase related protein, C-terminal domain; AIR synthase related protein, N-terminal domain	193	selenide, water dikinase seldair synthase related protein, c-terminal domain; air synthase related protein, n-terminal domain
LR140_17120	cds	selD	selenide, water dikinase SelD	pgpt0004820	direct effects	bio-remediation	heavy metal detoxification	heavy metal selenium resistance	selenium resistance-selenium homeostasis	seld	IPR010918; IPR016188	PF02769; PF00586	AIR synthase related protein, C-terminal domain; AIR synthase related protein, N-terminal domain	193	selenide, water dikinase seldair synthase related protein, c-terminal domain; air synthase related protein, n-terminal domain
LR124_17185	cds	thrnd	Threonine dehydratase	pgpt0001960	direct effects; indirect effects	bio-fertilization; colonizing plant system	phosphate solubilization; potassium solubilization; colonization-plant derived substrate usage	p-solubilisation-organic acid metabolism; k-solubilization-organic acid metabolism; plant derived amino acid utilization	p-solubilisation-pyruvic acid biosynthesis; k-solubilisation-pyruvic acid biosynthesis; plant derived threonine degradation	ilva, tdcb	IPR001926	PF00291	Pyridoxal-phosphate dependent enzyme	194	threonine dehydratasepyridoxal-phosphate dependent enzyme
LR140_17135	cds	thrnd	Threonine dehydratase	pgpt0001960	direct effects; indirect effects	bio-fertilization; colonizing plant system	phosphate solubilization; potassium solubilization; colonization-plant derived substrate usage	p-solubilisation-organic acid metabolism; k-solubilization-organic acid metabolism; plant derived amino acid utilization	p-solubilisation-pyruvic acid biosynthesis; k-solubilisation-pyruvic acid biosynthesis; plant derived threonine degradation	ilva, tdcb	IPR001926	PF00291	Pyridoxal-phosphate dependent enzyme	194	threonine dehydratasepyridoxal-phosphate dependent enzyme
LR124_17200	cds	pptci	Peptidyl-prolyl cis-trans isomerase	NA	NA	NA	NA	NA	NA	NA	IPR001179	PF00254	FKBP-type peptidyl-prolyl cis-trans isomerase	195	peptidyl-prolyl cis-trans isomerasefkbp-type peptidyl-prolyl cis-trans isomerase
LR140_17150	cds	pptci	Peptidyl-prolyl cis-trans isomerase	NA	NA	NA	NA	NA	NA	NA	IPR001179	PF00254	FKBP-type peptidyl-prolyl cis-trans isomerase	195	peptidyl-prolyl cis-trans isomerasefkbp-type peptidyl-prolyl cis-trans isomerase
LR124_17470	cds	3hydrxysd	3-hydroxyisobutyrate dehydrogenase	pgpt0018135	indirect effects	colonizing plant system	colonization-plant derived substrate usage	plant derived sugar acid utilization	plant derived threonate degradation	ltnd, ygbj	IPR006115; IPR029154	PF03446; PF14833	D binding domain of 6-phosphogluconate dehydrogenase; D-binding of DP-dependent 3-hydroxyisobutyrate dehydrogenase	196	3-hydroxyisobutyrate dehydrogenased binding domain of 6-phosphogluconate dehydrogenase; d-binding of dp-dependent 3-hydroxyisobutyrate dehydrogenase
LR140_17420	cds	3hydrxysd	3-hydroxyisobutyrate dehydrogenase	pgpt0018135	indirect effects	colonizing plant system	colonization-plant derived substrate usage	plant derived sugar acid utilization	plant derived threonate degradation	ltnd, ygbj	IPR006115; IPR029154	PF03446; PF14833	D binding domain of 6-phosphogluconate dehydrogenase; D-binding of DP-dependent 3-hydroxyisobutyrate dehydrogenase	196	3-hydroxyisobutyrate dehydrogenased binding domain of 6-phosphogluconate dehydrogenase; d-binding of dp-dependent 3-hydroxyisobutyrate dehydrogenase
LR124_17960	cds	lolB	Outer-membrane lipoprotein LolB	pgpt0024480	indirect effects	competitive exclusion, ce	ce-cell envelope remodelling	ce-other cell membrane remodelling proteins	ce-remodelling lipoprotein metabolsim	lolb	IPR004565	PF03550	Outer membrane lipoprotein LolB	197	outer-membrane lipoprotein lolbouter membrane lipoprotein lolb
LR140_17910	cds	lolB	Outer-membrane lipoprotein LolB	pgpt0024480	indirect effects	competitive exclusion, ce	ce-cell envelope remodelling	ce-other cell membrane remodelling proteins	ce-remodelling lipoprotein metabolsim	lolb	IPR004565	PF03550	Outer membrane lipoprotein LolB	197	outer-membrane lipoprotein lolbouter membrane lipoprotein lolb
LR124_18295	cds	zapD	cell division protein ZapD	NA	NA	NA	NA	NA	NA	NA	IPR009777	PF07072	Cell division protein	198	cell division protein zapdcell division protein
LR140_18245	cds	zapD	cell division protein ZapD	NA	NA	NA	NA	NA	NA	NA	IPR009777	PF07072	Cell division protein	198	cell division protein zapdcell division protein
LR124_18495	cds	atap	ABC transporter ATP-binding protein	pgpt0006725	direct effects; indirect effects	bio-remediation; stress control, biocontrol	xenobiotics biodegradation; neutralizing biotic stress	xenobiotic detoxification by transport; bactericidal compounds, antibiotics	xenobiotics transport; bactericidal-bacteriocins, lantibioitc, nisin	ybhf, yadg, ecsa	IPR003439	PF00005	ABC transporter	199	abc transporter atp-binding proteinabc transporter
LR140_18445	cds	atap	ABC transporter ATP-binding protein	pgpt0006725	direct effects; indirect effects	bio-remediation; stress control, biocontrol	xenobiotics biodegradation; neutralizing biotic stress	xenobiotic detoxification by transport; bactericidal compounds, antibiotics	xenobiotics transport; bactericidal-bacteriocins, lantibioitc, nisin	ybhf, yadg, ecsa	IPR003439	PF00005	ABC transporter	199	abc transporter atp-binding proteinabc transporter
LR124_18655	cds	u03mpc	UPF0391 membrane protein C380_04200	NA	NA	NA	NA	NA	NA	NA	IPR009760	PF07043	Protein of unknown function (DUF1328)	200	upf0391 membrane protein c380_04200protein of unknown function (duf1328)
LR140_18605	cds	u03mpc	UPF0391 membrane protein C380_04200	NA	NA	NA	NA	NA	NA	NA	IPR009760	PF07043	Protein of unknown function (DUF1328)	200	upf0391 membrane protein c380_04200protein of unknown function (duf1328)
LR124_12120	cds	addp	Acyl-CoA dehydrogenase domain protein	pgpt0008385	direct effects; indirect effects	phytohormone, plant signal production; colonizing plant system; stress control, biocontrol	plant signalling volatiles; colonization-plant derived substrate usage; neutralizing biotic stress	plant signal-volatile related metabolism; plant derived lipid metabolism; biotic stress resistance-volatiles	plant signal-volatile related fatty acid pathway; plant derived fatty acid degradation; biotic stress resistance-volatile related fatty acid metabolism	acd	IPR013786; IPR009075; IPR006091	PF02771; PF00441; PF02770	Acyl-CoA dehydrogenase, N-terminal domain; Acyl-CoA dehydrogenase, C-terminal domain; Acyl-CoA dehydrogenase, middle domain	201	acyl-coa dehydrogenase domain proteinacyl-coa dehydrogenase, n-terminal domain; acyl-coa dehydrogenase, c-terminal domain; acyl-coa dehydrogenase, middle domain
LR140_12070	cds	addp	Acyl-CoA dehydrogenase domain protein	pgpt0008385	direct effects; indirect effects	phytohormone, plant signal production; colonizing plant system; stress control, biocontrol	plant signalling volatiles; colonization-plant derived substrate usage; neutralizing biotic stress	plant signal-volatile related metabolism; plant derived lipid metabolism; biotic stress resistance-volatiles	plant signal-volatile related fatty acid pathway; plant derived fatty acid degradation; biotic stress resistance-volatile related fatty acid metabolism	acd	IPR013786; IPR009075; IPR006091	PF02771; PF00441; PF02770	Acyl-CoA dehydrogenase, N-terminal domain; Acyl-CoA dehydrogenase, C-terminal domain; Acyl-CoA dehydrogenase, middle domain	201	acyl-coa dehydrogenase domain proteinacyl-coa dehydrogenase, n-terminal domain; acyl-coa dehydrogenase, c-terminal domain; acyl-coa dehydrogenase, middle domain
LR124_12125	cds	pkapaf	putative kinase, aminoglycoside phosphotransferase (APT) family	pgpt0028740	indirect effects	competitive exclusion, ce	ce-bacterial fitness	ce-bacterial fitness-resistance to antimicrobial, toxic compounds	ce-bacterial fitness-aminoglycosides resistance-streptomycin, kanamycin, amikacin	apha	IPR002575	PF01636	Phosphotransferase enzyme family	202	putative kinase, aminoglycoside phosphotransferase (apt) familyphosphotransferase enzyme family
LR140_12075	cds	pkapaf	putative kinase, aminoglycoside phosphotransferase (APT) family	pgpt0028740	indirect effects	competitive exclusion, ce	ce-bacterial fitness	ce-bacterial fitness-resistance to antimicrobial, toxic compounds	ce-bacterial fitness-aminoglycosides resistance-streptomycin, kanamycin, amikacin	apha	IPR002575	PF01636	Phosphotransferase enzyme family	202	putative kinase, aminoglycoside phosphotransferase (apt) familyphosphotransferase enzyme family
LR124_12130	cds	crp	cAMP-binding domain of CRP or a regulatory subunit of cAMP-dependent protein kinases	pgpt0015075	indirect effects	competitive exclusion, ce; stress control, biocontrol	ce-quorum sensing response, biofilm formation; universal stress response	ce-environmental qsr, bf signalling; ce-other qsr, bf related systems; ce-qsr-autoinducer perception; stress signalling proteins	ce-qsr, bf-carbohydrate limitation signalling; ce-qsr, bf-camp, crp signalling pathway; ce-qsr, bf-camp, vfr signalling pathway; ce-qsr-dsf percipitation, signalling; stress signal-carbohydrate starvation response	clp, crp	IPR000595; IPR012318	PF00027; PF13545	Cyclic nucleotide-binding domain; Crp-like helix-turn-helix domain	203	camp-binding domain of crp or a regulatory subunit of camp-dependent protein kinasescyclic nucleotide-binding domain; crp-like helix-turn-helix domain
LR140_12080	cds	crp	cAMP-binding domain of CRP or a regulatory subunit of cAMP-dependent protein kinases	pgpt0015075	indirect effects	competitive exclusion, ce; stress control, biocontrol	ce-quorum sensing response, biofilm formation; universal stress response	ce-environmental qsr, bf signalling; ce-other qsr, bf related systems; ce-qsr-autoinducer perception; stress signalling proteins	ce-qsr, bf-carbohydrate limitation signalling; ce-qsr, bf-camp, crp signalling pathway; ce-qsr, bf-camp, vfr signalling pathway; ce-qsr-dsf percipitation, signalling; stress signal-carbohydrate starvation response	clp, crp	IPR000595; IPR012318	PF00027; PF13545	Cyclic nucleotide-binding domain; Crp-like helix-turn-helix domain	203	camp-binding domain of crp or a regulatory subunit of camp-dependent protein kinasescyclic nucleotide-binding domain; crp-like helix-turn-helix domain
LR124_12135	cds	enoylchydrts	Enoyl-CoA hydratase	pgpt0006070	direct effects	bio-remediation	xenobiotics biodegradation	xenobiotic styrene, derivate degradation	xenobiotic phenylacetate degradation	paag	IPR001753	PF00378	Enoyl-CoA hydratase/isomerase	204	enoyl-coa hydrataseenoyl-coa hydratase/isomerase
LR140_12085	cds	enoylchydrts	Enoyl-CoA hydratase	pgpt0006070	direct effects	bio-remediation	xenobiotics biodegradation	xenobiotic styrene, derivate degradation	xenobiotic phenylacetate degradation	paag	IPR001753	PF00378	Enoyl-CoA hydratase/isomerase	204	enoyl-coa hydrataseenoyl-coa hydratase/isomerase
LR124_12140	cds	3hydrxycd	3-hydroxy-acyl-CoA dehydrogenase	pgpt0006075	direct effects	bio-remediation	xenobiotics biodegradation	xenobiotic styrene, derivate degradation	xenobiotic phenylacetate degradation	paah, hbd, fadb, mmgb	IPR006176; IPR006108	PF02737; PF00725	3-hydroxyacyl-CoA dehydrogenase, D binding domain; 3-hydroxyacyl-CoA dehydrogenase, C-terminal domain	205	3-hydroxy-acyl-coa dehydrogenase3-hydroxyacyl-coa dehydrogenase, d binding domain; 3-hydroxyacyl-coa dehydrogenase, c-terminal domain
LR140_12090	cds	3hydrxycd	3-hydroxy-acyl-CoA dehydrogenase	pgpt0006075	direct effects	bio-remediation	xenobiotics biodegradation	xenobiotic styrene, derivate degradation	xenobiotic phenylacetate degradation	paah, hbd, fadb, mmgb	IPR006176; IPR006108	PF02737; PF00725	3-hydroxyacyl-CoA dehydrogenase, D binding domain; 3-hydroxyacyl-CoA dehydrogenase, C-terminal domain	205	3-hydroxy-acyl-coa dehydrogenase3-hydroxyacyl-coa dehydrogenase, d binding domain; 3-hydroxyacyl-coa dehydrogenase, c-terminal domain
LR124_12145	cds	fimV	Pilus assembly protein FimV	pgpt0016075	indirect effects	colonizing plant system	colonization-motility, chemotaxis; colonization-surface attachment	motility-pilus, fimbriae system; surface adhesion	motility-fimbriae system; surface adhesive fimbriae	fimv	NA	NA	NA	206	NA
LR140_12095	cds	fimV	Pilus assembly protein FimV	pgpt0016075	indirect effects	colonizing plant system	colonization-motility, chemotaxis; colonization-surface attachment	motility-pilus, fimbriae system; surface adhesion	motility-fimbriae system; surface adhesive fimbriae	fimv	NA	NA	NA	206	NA
LR124_12455	cds	pzip	Putative zinc-or iron-chelating protein	NA	NA	NA	NA	NA	NA	NA	IPR005358	PF03692	Putative zinc- or iron-chelating domain	207	putative zinc-or iron-chelating proteinputative zinc- or iron-chelating domain
LR140_12405	cds	pzip	Putative zinc-or iron-chelating protein	NA	NA	NA	NA	NA	NA	NA	IPR005358	PF03692	Putative zinc- or iron-chelating domain	207	putative zinc-or iron-chelating proteinputative zinc- or iron-chelating domain
LR124_12465	cds	tctr	Two component transcriptional regulator	pgpt0017365	indirect effects	colonizing plant system; competitive exclusion, ce	colonization-plant derived substrate usage; ce-bacterial fitness; ce-quorum sensing response, biofilm formation	plant derived organic acid transport; ce-bacterial fitness-resistance to antimicrobial, toxic compounds; ce-biofilm regulators	plant derived tricarboxylate transport; ce-bacterial fitness-aminoglycosides resistance-gentamicin, tobramycin, kanamycin resistence; ce-other biofilm regulators	tctd	IPR001789; IPR001867	PF00072; PF00486	Response regulator receiver domain; Transcriptional regulatory protein, C terminal	208	two component transcriptional regulatorresponse regulator receiver domain; transcriptional regulatory protein, c terminal
LR140_12415	cds	tctr	Two component transcriptional regulator	pgpt0017365	indirect effects	colonizing plant system; competitive exclusion, ce	colonization-plant derived substrate usage; ce-bacterial fitness; ce-quorum sensing response, biofilm formation	plant derived organic acid transport; ce-bacterial fitness-resistance to antimicrobial, toxic compounds; ce-biofilm regulators	plant derived tricarboxylate transport; ce-bacterial fitness-aminoglycosides resistance-gentamicin, tobramycin, kanamycin resistence; ce-other biofilm regulators	tctd	IPR001789; IPR001867	PF00072; PF00486	Response regulator receiver domain; Transcriptional regulatory protein, C terminal	208	two component transcriptional regulatorresponse regulator receiver domain; transcriptional regulatory protein, c terminal
LR124_12475	cds	tctA	TctA family transporter	pgpt0017350	indirect effects	colonizing plant system	colonization-plant derived substrate usage	plant derived organic acid transport	plant derived tricarboxylate transport	tcta	IPR002823	PF01970	Tripartite tricarboxylate transporter TctA family	209	tcta family transportertripartite tricarboxylate transporter tcta family
LR140_12425	cds	tctA	TctA family transporter	pgpt0017350	indirect effects	colonizing plant system	colonization-plant derived substrate usage	plant derived organic acid transport	plant derived tricarboxylate transport	tcta	IPR002823	PF01970	Tripartite tricarboxylate transporter TctA family	209	tcta family transportertripartite tricarboxylate transporter tcta family
LR124_12485	cds	brdp	Bro-N domain-containing protein	NA	NA	NA	NA	NA	NA	NA	NA	NA	NA	210	NA
LR140_12435	cds	brdp	Bro-N domain-containing protein	NA	NA	NA	NA	NA	NA	NA	NA	NA	NA	210	NA
LR124_12795	cds	d4148dp	DUF4148 domain-containing protein	NA	NA	NA	NA	NA	NA	NA	NA	NA	NA	211	NA
LR140_12745	cds	d4148dp	DUF4148 domain-containing protein	NA	NA	NA	NA	NA	NA	NA	NA	NA	NA	211	NA
LR124_15545	cds	zadp	Zinc-type alcohol dehydrogenase-like protein	pgpt0019417	indirect effects	colonizing plant system	colonization-plant derived substrate usage	plant derived carbohydrate usage-others	plant derived alginate degradation	putative alginate lyase 2	NA	PF13602; PF08240	Zinc-binding dehydrogenase; Alcohol dehydrogenase GroES-like domain	212	zinc-type alcohol dehydrogenase-like proteinzinc-binding dehydrogenase; alcohol dehydrogenase groes-like domain
LR140_15495	cds	zadp	Zinc-type alcohol dehydrogenase-like protein	pgpt0019417	indirect effects	colonizing plant system	colonization-plant derived substrate usage	plant derived carbohydrate usage-others	plant derived alginate degradation	putative alginate lyase 2	NA	PF13602; PF08240	Zinc-binding dehydrogenase; Alcohol dehydrogenase GroES-like domain	212	zinc-type alcohol dehydrogenase-like proteinzinc-binding dehydrogenase; alcohol dehydrogenase groes-like domain
LR124_16710	cds	abaatsac	ABC-type branched-chain amino acid transport system, ATPase component	pgpt0020780	indirect effects	colonizing plant system; competitive exclusion, ce	colonization-plant derived substrate usage; ce-quorum sensing response, biofilm formation	plant derived amino acid transport; ce-qsr-autoinducer perception	plant derived branched-chain amino acid transport; ce-qsr-gaba percipitation, signalling	livg	IPR003439; IPR032823	PF00005; PF12399	ABC transporter; Branched-chain amino acid ATP-binding cassette transporter	213	abc-type branched-chain amino acid transport system, atpase componentabc transporter; branched-chain amino acid atp-binding cassette transporter
LR140_16660	cds	abaatsac	ABC-type branched-chain amino acid transport system, ATPase component	pgpt0020780	indirect effects	colonizing plant system; competitive exclusion, ce	colonization-plant derived substrate usage; ce-quorum sensing response, biofilm formation	plant derived amino acid transport; ce-qsr-autoinducer perception	plant derived branched-chain amino acid transport; ce-qsr-gaba percipitation, signalling	livg	IPR003439; IPR032823	PF00005; PF12399	ABC transporter; Branched-chain amino acid ATP-binding cassette transporter	213	abc-type branched-chain amino acid transport system, atpase componentabc transporter; branched-chain amino acid atp-binding cassette transporter
LR124_16730	cds	lysR	LysR family transcriptional regulator	NA	NA	NA	NA	NA	NA	NA	IPR005119; IPR000847	PF03466; PF00126	LysR substrate binding domain; Bacterial regulatory helix-turn-helix protein, lysR family	214	lysr family transcriptional regulatorlysr substrate binding domain; bacterial regulatory helix-turn-helix protein, lysr family
LR140_16680	cds	lysR	LysR family transcriptional regulator	NA	NA	NA	NA	NA	NA	NA	IPR005119; IPR000847	PF03466; PF00126	LysR substrate binding domain; Bacterial regulatory helix-turn-helix protein, lysR family	214	lysr family transcriptional regulatorlysr substrate binding domain; bacterial regulatory helix-turn-helix protein, lysr family
LR124_16745	cds	ligK	4-carboxy-4-hydroxy-2-oxoadipate aldolase/oxaloacetate decarboxylase	pgpt0002085	direct effects; indirect effects	bio-fertilization; colonizing plant system; competitive exclusion, ce	phosphate solubilization; potassium solubilization; colonization-adaption to plant immune system; colonization-plant derived substrate usage; ce-bacterial fitness	p-solubilisation-organic acid metabolism; k-solubilization-organic acid metabolism; adaption to pis-gallate, tannine degradation; plant derived aromatic, phenolic compound utilization; ce-bacterial fitness-resistance to antimicrobial, toxic compounds	p-solubilisation-pyruvic acid biosynthesis; k-solubilisation-pyruvic acid biosynthesis; adaption to pis-gallate degradation pathway; plant derived gallate catabolism; ce-bacterial fitness-gallate resistance	ligk, galc	IPR005493	PF03737	Aldolase/RraA	215	4-carboxy-4-hydroxy-2-oxoadipate aldolase/oxaloacetate decarboxylasealdolase/rraa
LR140_16695	cds	ligK	4-carboxy-4-hydroxy-2-oxoadipate aldolase/oxaloacetate decarboxylase	pgpt0002085	direct effects; indirect effects	bio-fertilization; colonizing plant system; competitive exclusion, ce	phosphate solubilization; potassium solubilization; colonization-adaption to plant immune system; colonization-plant derived substrate usage; ce-bacterial fitness	p-solubilisation-organic acid metabolism; k-solubilization-organic acid metabolism; adaption to pis-gallate, tannine degradation; plant derived aromatic, phenolic compound utilization; ce-bacterial fitness-resistance to antimicrobial, toxic compounds	p-solubilisation-pyruvic acid biosynthesis; k-solubilisation-pyruvic acid biosynthesis; adaption to pis-gallate degradation pathway; plant derived gallate catabolism; ce-bacterial fitness-gallate resistance	ligk, galc	IPR005493	PF03737	Aldolase/RraA	215	4-carboxy-4-hydroxy-2-oxoadipate aldolase/oxaloacetate decarboxylasealdolase/rraa
LR124_16965	cds	5crs	5-(carboxyamino)imidazole ribonucleotide synthase	pgpt0021550	indirect effects	colonizing plant system	colonization-plant derived substrate usage	plant derived nucleoside metabolism	plant derived purine metabolism	purk	IPR040686; IPR003135	PF17769; PF02222	Phosphoribosylaminoimidazole carboxylase C-terminal domain; ATP-grasp domain	216	5-(carboxyamino)imidazole ribonucleotide synthasephosphoribosylaminoimidazole carboxylase c-terminal domain; atp-grasp domain
LR140_16915	cds	5crs	5-(carboxyamino)imidazole ribonucleotide synthase	pgpt0021550	indirect effects	colonizing plant system	colonization-plant derived substrate usage	plant derived nucleoside metabolism	plant derived purine metabolism	purk	IPR040686; IPR003135	PF17769; PF02222	Phosphoribosylaminoimidazole carboxylase C-terminal domain; ATP-grasp domain	216	5-(carboxyamino)imidazole ribonucleotide synthasephosphoribosylaminoimidazole carboxylase c-terminal domain; atp-grasp domain
LR124_16980	cds	pttl	Putative lipoprotein	NA	NA	NA	NA	NA	NA	NA	IPR039366; IPR005184	PF09619; PF03724	Type III secretion system lipoprotein chaperone (YscW); META domain	217	putative lipoproteintype iii secretion system lipoprotein chaperone (yscw); meta domain
LR140_16930	cds	pttl	Putative lipoprotein	NA	NA	NA	NA	NA	NA	NA	IPR039366; IPR005184	PF09619; PF03724	Type III secretion system lipoprotein chaperone (YscW); META domain	217	putative lipoproteintype iii secretion system lipoprotein chaperone (yscw); meta domain
LR124_16995	cds	s5mpps	Sigma 54 modulation protein/ribosomal protein S30EA	pgpt0021995	indirect effects	colonizing plant system; competitive exclusion, ce	root colonization; ce-bacterial fitness	root colonization facilitating protein; ce-bacterial fitness-mobile elements	root colonization-site-specific recombination; ce-bacterial fitness-integrases, recombinases	xerc	IPR003489	PF02482	Sigma 54 modulation protein / S30EA ribosomal protein	218	sigma 54 modulation protein/ribosomal protein s30easigma 54 modulation protein / s30ea ribosomal protein
LR140_16945	cds	s5mpps	Sigma 54 modulation protein/ribosomal protein S30EA	pgpt0021995	indirect effects	colonizing plant system; competitive exclusion, ce	root colonization; ce-bacterial fitness	root colonization facilitating protein; ce-bacterial fitness-mobile elements	root colonization-site-specific recombination; ce-bacterial fitness-integrases, recombinases	xerc	IPR003489	PF02482	Sigma 54 modulation protein / S30EA ribosomal protein	218	sigma 54 modulation protein/ribosomal protein s30easigma 54 modulation protein / s30ea ribosomal protein
LR124_17000	cds	ptsN	Phosphotransferase system mannitol/fructose-specific IIA domain (Ntr-type)	pgpt0000135	direct effects	bio-fertilization	nitrogen acquisition	n-aquisition-atmoshpheric nitrogen fixation	n-fix-other nitrogen fixation regulators	ptsn	IPR002178	PF00359	Phosphoenolpyruvate-dependent sugar phosphotransferase system, EIIA 2	219	phosphotransferase system mannitol/fructose-specific iia domain (ntr-type)phosphoenolpyruvate-dependent sugar phosphotransferase system, eiia 2
LR140_16950	cds	ptsN	Phosphotransferase system mannitol/fructose-specific IIA domain (Ntr-type)	pgpt0000135	direct effects	bio-fertilization	nitrogen acquisition	n-aquisition-atmoshpheric nitrogen fixation	n-fix-other nitrogen fixation regulators	ptsn	IPR002178	PF00359	Phosphoenolpyruvate-dependent sugar phosphotransferase system, EIIA 2	219	phosphotransferase system mannitol/fructose-specific iia domain (ntr-type)phosphoenolpyruvate-dependent sugar phosphotransferase system, eiia 2
LR124_17205	cds	radC	DNA repair protein RadC	pgpt0027205	indirect effects	competitive exclusion, ce	ce-bacterial fitness	ce-bacterial fitness-restriction, modification system	ce-bacterial fitness-type ii r-m system	k07318	IPR025657; IPR046778	PF04002; PF20582	RadC-like JAB domain; UPF0758 N-terminal	220	dna repair protein radcradc-like jab domain; upf0758 n-terminal
LR140_17155	cds	radC	DNA repair protein RadC	pgpt0027205	indirect effects	competitive exclusion, ce	ce-bacterial fitness	ce-bacterial fitness-restriction, modification system	ce-bacterial fitness-type ii r-m system	k07318	IPR025657; IPR046778	PF04002; PF20582	RadC-like JAB domain; UPF0758 N-terminal	220	dna repair protein radcradc-like jab domain; upf0758 n-terminal
LR124_01830	cds	copC	CopC domain-containing protein	NA	NA	NA	NA	NA	NA	NA	NA	NA	NA	221	NA
LR140_01830	cds	copC	CopC domain-containing protein	NA	NA	NA	NA	NA	NA	NA	NA	NA	NA	221	NA
LR124_01835	cds	hlyD	HlyD family efflux transporter periplasmic adaptor subunit	pgpt0004970	direct effects	bio-remediation	heavy metal detoxification	other heavy metal resistance systems	heavy metal resistance-cus transport system	czcb, cusb, cnrb	NA	PF13437	HlyD family secretion protein	222	hlyd family efflux transporter periplasmic adaptor subunithlyd family secretion protein
LR140_01835	cds	hlyD	HlyD family efflux transporter periplasmic adaptor subunit	pgpt0004970	direct effects	bio-remediation	heavy metal detoxification	other heavy metal resistance systems	heavy metal resistance-cus transport system	czcb, cusb, cnrb	NA	PF13437	HlyD family secretion protein	222	hlyd family efflux transporter periplasmic adaptor subunithlyd family secretion protein
LR124_01845	cds	copC	Copper resistance protein CopC	NA	NA	NA	NA	NA	NA	NA	NA	NA	NA	223	NA
LR140_01845	cds	copC	Copper resistance protein CopC	NA	NA	NA	NA	NA	NA	NA	NA	NA	NA	223	NA
LR124_02405	cds	rng	ribonuclease G	NA	NA	NA	NA	NA	NA	NA	IPR019307; IPR048583	PF10150; PF20833	Ribonuclease E/G family; RNase E/G, Thioredoxin-like domain	224	ribonuclease gribonuclease e/g family; rnase e/g, thioredoxin-like domain
LR140_02405	cds	rng	ribonuclease G	NA	NA	NA	NA	NA	NA	NA	IPR019307; IPR048583	PF10150; PF20833	Ribonuclease E/G family; RNase E/G, Thioredoxin-like domain	224	ribonuclease gribonuclease e/g family; rnase e/g, thioredoxin-like domain
LR124_11060	cds	n++a	Na+/H+ antiporter	NA	NA	NA	NA	NA	NA	NA	IPR009978	PF07399	Putative Na+/H+ antiporter	225	na+/h+ antiporterputative na+/h+ antiporter
LR140_11065	cds	n++a	Na+/H+ antiporter	NA	NA	NA	NA	NA	NA	NA	IPR009978	PF07399	Putative Na+/H+ antiporter	225	na+/h+ antiporterputative na+/h+ antiporter
LR124_19260	cds	mfpmes	Membrane fusion protein (Multidrug efflux system)	pgpt0003275	direct effects; indirect effects	bio-fertilization; bio-remediation; colonizing plant system; competitive exclusion, ce	iron acquisition; heavy metal detoxification; colonization-adaption to plant immune system; ce-bacterial fitness	iron acquisition-siderophores; heavy metal iron resistance; adaption to pis-phytoalexins resistance; ce-bacterial fitness-multidrug resistance; ce-bacterial fitness-resistance to antimicrobial, toxic compounds	siderophores-enterobactin, enterochelin transport; iron resistance-enterobactin, enterochelin transport; adaption to pis-phytoalexins transport; ce-bacterial fitness-multidrug transport-efflux pump mexab-oprm; ce-bacterial fitness-quinoline resistance; ce-bacterial fitness-resistance to antimicrobial peptides	acra, lir, mtca, mexa, adei, smed, mtrc, cmea	IPR032317	PF16576	Barrel-sandwich domain of CusB or HlyD membrane-fusion	226	membrane fusion protein (multidrug efflux system)barrel-sandwich domain of cusb or hlyd membrane-fusion
LR140_20110	cds	mfpmes	Membrane fusion protein (Multidrug efflux system)	pgpt0003275	direct effects; indirect effects	bio-fertilization; bio-remediation; colonizing plant system; competitive exclusion, ce	iron acquisition; heavy metal detoxification; colonization-adaption to plant immune system; ce-bacterial fitness	iron acquisition-siderophores; heavy metal iron resistance; adaption to pis-phytoalexins resistance; ce-bacterial fitness-multidrug resistance; ce-bacterial fitness-resistance to antimicrobial, toxic compounds	siderophores-enterobactin, enterochelin transport; iron resistance-enterobactin, enterochelin transport; adaption to pis-phytoalexins transport; ce-bacterial fitness-multidrug transport-efflux pump mexab-oprm; ce-bacterial fitness-quinoline resistance; ce-bacterial fitness-resistance to antimicrobial peptides	acra, lir, mtca, mexa, adei, smed, mtrc, cmea	IPR032317	PF16576	Barrel-sandwich domain of CusB or HlyD membrane-fusion	226	membrane fusion protein (multidrug efflux system)barrel-sandwich domain of cusb or hlyd membrane-fusion
LR124_19270	cds	Thioredoxin	Thioredoxin	pgpt0013055	indirect effects	stress control, biocontrol	neutralizing abiotic stress	nitrosative, oxidative stress, ros scavenging	oxidative stress-thioredoxines, thioesterases	trxa	IPR013766	PF00085	Thioredoxin	227	thioredoxinthioredoxin
LR140_20120	cds	Thioredoxin	Thioredoxin	pgpt0013055	indirect effects	stress control, biocontrol	neutralizing abiotic stress	nitrosative, oxidative stress, ros scavenging	oxidative stress-thioredoxines, thioesterases	trxa	IPR013766	PF00085	Thioredoxin	227	thioredoxinthioredoxin
LR124_19275	cds	mlym	Molybdopterin molybdenumtransferase	pgpt0008430	direct effects	phytohormone, plant signal production	plant vitamin production	plant vitamin-molybdenum cofactor metabolism	plant vitamin-molybdenum cofactor biosynthesis	moea	IPR005110; IPR001453; IPR005111	PF03453; PF00994; PF03454	MoeA N-terminal region (domain I and II); Probable molybdopterin binding domain; MoeA C-terminal region (domain IV)	228	molybdopterin molybdenumtransferasemoea n-terminal region (domain i and ii); probable molybdopterin binding domain; moea c-terminal region (domain iv)
LR140_20125	cds	mlym	Molybdopterin molybdenumtransferase	pgpt0008430	direct effects	phytohormone, plant signal production	plant vitamin production	plant vitamin-molybdenum cofactor metabolism	plant vitamin-molybdenum cofactor biosynthesis	moea	IPR005110; IPR001453; IPR005111	PF03453; PF00994; PF03454	MoeA N-terminal region (domain I and II); Probable molybdopterin binding domain; MoeA C-terminal region (domain IV)	228	molybdopterin molybdenumtransferasemoea n-terminal region (domain i and ii); probable molybdopterin binding domain; moea c-terminal region (domain iv)
LR124_19280	cds	nctdp	N-acetyltransferase domain-containing protein	NA	NA	NA	NA	NA	NA	NA	IPR000182	PF00583	Acetyltransferase (GT) family	229	n-acetyltransferase domain-containing proteinacetyltransferase (gt) family
LR140_20130	cds	nctdp	N-acetyltransferase domain-containing protein	NA	NA	NA	NA	NA	NA	NA	IPR000182	PF00583	Acetyltransferase (GT) family	229	n-acetyltransferase domain-containing proteinacetyltransferase (gt) family
LR124_19290	cds	moaA	GTP 3',8-cyclase MoaA	pgpt0008410	direct effects	phytohormone, plant signal production	plant vitamin production	plant vitamin-molybdenum cofactor metabolism	plant vitamin-molybdenum cofactor biosynthesis	moaa	NA	PF13353; PF06463; PF04055	4Fe-4S single cluster domain; Molybdenum Cofactor Synthesis C; Radical SAM superfamily	230	gtp 3',8-cyclase moaa4fe-4s single cluster domain; molybdenum cofactor synthesis c; radical sam superfamily
LR140_20140	cds	moaA	GTP 3',8-cyclase MoaA	pgpt0008410	direct effects	phytohormone, plant signal production	plant vitamin production	plant vitamin-molybdenum cofactor metabolism	plant vitamin-molybdenum cofactor biosynthesis	moaa	NA	PF13353; PF06463; PF04055	4Fe-4S single cluster domain; Molybdenum Cofactor Synthesis C; Radical SAM superfamily	230	gtp 3',8-cyclase moaa4fe-4s single cluster domain; molybdenum cofactor synthesis c; radical sam superfamily
LR124_07790	cds	rplT	50S ribosomal protein L20	pgpt0014595	indirect effects	stress control, biocontrol	neutralizing abiotic stress	high temperature tolerance	heat shock prtoeins	clpp	IPR005813	PF00453	Ribosomal protein L20	231	50s ribosomal protein l20ribosomal protein l20
LR140_07795	cds	rplT	50S ribosomal protein L20	pgpt0014595	indirect effects	stress control, biocontrol	neutralizing abiotic stress	high temperature tolerance	heat shock prtoeins	clpp	IPR005813	PF00453	Ribosomal protein L20	231	50s ribosomal protein l20ribosomal protein l20
LR124_07795	cds	rpmI	50S ribosomal protein L35	NA	NA	NA	NA	NA	NA	NA	IPR021137	PF01632	Ribosomal protein L35	232	50s ribosomal protein l35ribosomal protein l35
LR140_07800	cds	rpmI	50S ribosomal protein L35	NA	NA	NA	NA	NA	NA	NA	IPR021137	PF01632	Ribosomal protein L35	232	50s ribosomal protein l35ribosomal protein l35
LR124_07850	cds	bdp2dp	Bfd domain-containing protein (2fe-2S)-binding domain-containing protein	pgpt0003975	direct effects	bio-fertilization; bio-remediation	iron acquisition; heavy metal detoxification	iron acquisition-other transport systems; heavy metal iron resistance	iron acquisition-bacterioferritin-associated ferredoxin; iron resistance-bacterioferritin-associated ferredoxin	bfd, yhea	IPR007419	PF04324	BFD-like [2Fe-2S] binding domain	233	bfd domain-containing protein (2fe-2s)-binding domain-containing proteinbfd-like [2fe-2s] binding domain
LR140_07855	cds	bdp2dp	Bfd domain-containing protein (2fe-2S)-binding domain-containing protein	pgpt0003975	direct effects	bio-fertilization; bio-remediation	iron acquisition; heavy metal detoxification	iron acquisition-other transport systems; heavy metal iron resistance	iron acquisition-bacterioferritin-associated ferredoxin; iron resistance-bacterioferritin-associated ferredoxin	bfd, yhea	IPR007419	PF04324	BFD-like [2Fe-2S] binding domain	233	bfd domain-containing protein (2fe-2s)-binding domain-containing proteinbfd-like [2fe-2s] binding domain
LR124_08120	cds	prncdp	Prepilin-type N-terminal cleavage/methylation domain-containing protein	NA	NA	NA	NA	NA	NA	NA	IPR012902	PF07963	Prokaryotic N-terminal methylation motif	234	prepilin-type n-terminal cleavage/methylation domain-containing proteinprokaryotic n-terminal methylation motif
LR140_08125	cds	prncdp	Prepilin-type N-terminal cleavage/methylation domain-containing protein	NA	NA	NA	NA	NA	NA	NA	IPR012902	PF07963	Prokaryotic N-terminal methylation motif	234	prepilin-type n-terminal cleavage/methylation domain-containing proteinprokaryotic n-terminal methylation motif
LR124_08145	cds	abctrnsprtrpr	ABC transporter permease	pgpt0016590	indirect effects	colonizing plant system	colonization-plant derived substrate usage	plant derived carbohydrate transport	plant derived ribose, autoinducer, xylose transport	rbsc	IPR001851	PF02653	Branched-chain amino acid transport system / permease component	235	abc transporter permeasebranched-chain amino acid transport system / permease component
LR140_08150	cds	abctrnsprtrpr	ABC transporter permease	pgpt0016590	indirect effects	colonizing plant system	colonization-plant derived substrate usage	plant derived carbohydrate transport	plant derived ribose, autoinducer, xylose transport	rbsc	IPR001851	PF02653	Branched-chain amino acid transport system / permease component	235	abc transporter permeasebranched-chain amino acid transport system / permease component
LR124_08165	cds	tc53	tRNA (Cmo5U34)-methyltransferase	NA	NA	NA	NA	NA	NA	NA	IPR041698	PF13649	Methyltransferase domain	236	trna (cmo5u34)-methyltransferasemethyltransferase domain
LR140_08170	cds	tc53	tRNA (Cmo5U34)-methyltransferase	NA	NA	NA	NA	NA	NA	NA	IPR041698	PF13649	Methyltransferase domain	236	trna (cmo5u34)-methyltransferasemethyltransferase domain
LR124_08180	cds	pttk	Putative kinase	NA	NA	NA	NA	NA	NA	NA	NA	PF13671	AAA domain	237	putative kinaseaaa domain
LR140_08185	cds	pttk	Putative kinase	NA	NA	NA	NA	NA	NA	NA	NA	PF13671	AAA domain	237	putative kinaseaaa domain
LR124_08250	cds	3sprpylmltdhydrt	3-isopropylmalate dehydratase	pgpt0001443	indirect effects	colonizing plant system	colonization-plant derived substrate usage	plant derived organic acid utilization	plant derived malate utilization	leud	IPR000573	PF00694	Aconitase C-terminal domain	238	3-isopropylmalate dehydrataseaconitase c-terminal domain
LR140_08255	cds	3sprpylmltdhydrt	3-isopropylmalate dehydratase	pgpt0001443	indirect effects	colonizing plant system	colonization-plant derived substrate usage	plant derived organic acid utilization	plant derived malate utilization	leud	IPR000573	PF00694	Aconitase C-terminal domain	238	3-isopropylmalate dehydrataseaconitase c-terminal domain
LR124_08440	cds	4xlct	4-oxalocrotonate tautomerase	pgpt0005210	direct effects; indirect effects	bio-remediation; colonizing plant system	xenobiotics biodegradation; colonization-plant derived substrate usage	xenobiotic benzoate, derivate degradation; xenobiotic dioxin, derivate degradation; xenobiotic xylene, derivate degradation; plant derived aromatic, phenolic compound utilization	xenobiotic benzoate-degredation-homeostasis; xenobiotic pcdd, pcdf degradation; xenobiotic methylcatechol degradation; plant derived benzoate utilization; plant derived catechol derivate utilization	prac, xylh	IPR037479	PF14552	Tautomerase enzyme	239	4-oxalocrotonate tautomerasetautomerase enzyme
LR140_08445	cds	4xlct	4-oxalocrotonate tautomerase	pgpt0005210	direct effects; indirect effects	bio-remediation; colonizing plant system	xenobiotics biodegradation; colonization-plant derived substrate usage	xenobiotic benzoate, derivate degradation; xenobiotic dioxin, derivate degradation; xenobiotic xylene, derivate degradation; plant derived aromatic, phenolic compound utilization	xenobiotic benzoate-degredation-homeostasis; xenobiotic pcdd, pcdf degradation; xenobiotic methylcatechol degradation; plant derived benzoate utilization; plant derived catechol derivate utilization	prac, xylh	IPR037479	PF14552	Tautomerase enzyme	239	4-oxalocrotonate tautomerasetautomerase enzyme
LR124_13565	cds	rhtA	Threonine/homoserine efflux transporter RhtA	pgpt0023680	indirect effects	colonizing plant system	other colonization related proteins	colonization-host invasion factors	host invasion-sam, queuosine, lipid metabolism	sam	IPR000620	PF00892	EamA-like transporter family	240	threonine/homoserine efflux transporter rhtaeama-like transporter family
LR140_13515	cds	rhtA	Threonine/homoserine efflux transporter RhtA	pgpt0023680	indirect effects	colonizing plant system	other colonization related proteins	colonization-host invasion factors	host invasion-sam, queuosine, lipid metabolism	sam	IPR000620	PF00892	EamA-like transporter family	240	threonine/homoserine efflux transporter rhtaeama-like transporter family
LR124_20625	cds	sgnpp	Signal peptide protein	NA	NA	NA	NA	NA	NA	NA	NA	NA	NA	241	NA
LR140_21475	cds	sgnpp	Signal peptide protein	NA	NA	NA	NA	NA	NA	NA	NA	NA	NA	241	NA
LR124_20635	cds	marR	DNA-binding MarR family transcriptional regulator	pgpt0016255	indirect effects	colonizing plant system; competitive exclusion, ce	colonization-motility, chemotaxis; ce-quorum sensing response, biofilm formation	other motility regulating functions; ce-biofilm regulators	motility-quorumsensing related regulation; ce-other biofilm regulators	syla	IPR000835	PF12802	MarR family	242	dna-binding marr family transcriptional regulatormarr family
LR140_21485	cds	marR	DNA-binding MarR family transcriptional regulator	pgpt0016255	indirect effects	colonizing plant system; competitive exclusion, ce	colonization-motility, chemotaxis; ce-quorum sensing response, biofilm formation	other motility regulating functions; ce-biofilm regulators	motility-quorumsensing related regulation; ce-other biofilm regulators	syla	IPR000835	PF12802	MarR family	242	dna-binding marr family transcriptional regulatormarr family
LR124_20650	cds	potA	Spermidine/putrescine import ATP-binding protein PotA	pgpt0007860	direct effects; indirect effects	phytohormone, plant signal production; competitive exclusion, ce; stress control, biocontrol	plant signal-branching inhibition; plant signal-embryogenesis; ce-quorum sensing response, biofilm formation; neutralizing abiotic stress; neutralizing biotic stress	plant debranching-spermidine, putrescine metabolism; plant embryogenesis-spermidine, putrescine metabolism; ce-environmental qsr, bf signalling; ce-qsr-autoinducer perception; neutralizing acidic stress; neutralizing osmotic stress; nitrosative, oxidative stress, ros scavenging; bactericidal compounds, antibiotics	plant debranching-spermidine, putrescine transport; plant embryogenesis-spermidine, putrescine transport; ce-qsr, bf-acidic stress signalling; ce-qsr, bf-oxidative stress signalling; ce-qsr-gaba percipitation, signalling; acidic stress-spermidine, putrescine metabolism; osmotic stress-spermidine, putrescine metabolism; oxidative stress-spermidine, putrescine metabolism; bactericidal-spermidine, p…	abc sp a, ydct	IPR013611; IPR003439	PF08402; PF00005	TOBE domain; ABC transporter	243	spermidine/putrescine import atp-binding protein potatobe domain; abc transporter
LR140_21500	cds	potA	Spermidine/putrescine import ATP-binding protein PotA	pgpt0007860	direct effects; indirect effects	phytohormone, plant signal production; competitive exclusion, ce; stress control, biocontrol	plant signal-branching inhibition; plant signal-embryogenesis; ce-quorum sensing response, biofilm formation; neutralizing abiotic stress; neutralizing biotic stress	plant debranching-spermidine, putrescine metabolism; plant embryogenesis-spermidine, putrescine metabolism; ce-environmental qsr, bf signalling; ce-qsr-autoinducer perception; neutralizing acidic stress; neutralizing osmotic stress; nitrosative, oxidative stress, ros scavenging; bactericidal compounds, antibiotics	plant debranching-spermidine, putrescine transport; plant embryogenesis-spermidine, putrescine transport; ce-qsr, bf-acidic stress signalling; ce-qsr, bf-oxidative stress signalling; ce-qsr-gaba percipitation, signalling; acidic stress-spermidine, putrescine metabolism; osmotic stress-spermidine, putrescine metabolism; oxidative stress-spermidine, putrescine metabolism; bactericidal-spermidine, p…	abc sp a, ydct	IPR013611; IPR003439	PF08402; PF00005	TOBE domain; ABC transporter	243	spermidine/putrescine import atp-binding protein potatobe domain; abc transporter
LR124_22770	cds	rplB	50S ribosomal protein L2	NA	NA	NA	NA	NA	NA	NA	IPR022669; IPR022666	PF03947; PF00181	Ribosomal Proteins L2, C-terminal domain; Ribosomal Proteins L2, R binding domain	244	50s ribosomal protein l2ribosomal proteins l2, c-terminal domain; ribosomal proteins l2, r binding domain
LR140_22720	cds	rplB	50S ribosomal protein L2	NA	NA	NA	NA	NA	NA	NA	IPR022669; IPR022666	PF03947; PF00181	Ribosomal Proteins L2, C-terminal domain; Ribosomal Proteins L2, R binding domain	244	50s ribosomal protein l2ribosomal proteins l2, c-terminal domain; ribosomal proteins l2, r binding domain
LR124_15860	cds	tuf	elongation factor Tu	pgpt0015245	indirect effects	plant immune response stimulation	triggered immunity	pamp, effector triggered immunity, pti	pti-bacterial ef-tu	elf18, tuf, tufa	IPR004160	PF03143	Elongation factor Tu C-terminal domain	245	elongation factor tuelongation factor tu c-terminal domain
LR140_22745	cds	tuf	elongation factor Tu	pgpt0015245	indirect effects	plant immune response stimulation	triggered immunity	pamp, effector triggered immunity, pti	pti-bacterial ef-tu	elf18, tuf, tufa	IPR004160	PF03143	Elongation factor Tu C-terminal domain	245	elongation factor tuelongation factor tu c-terminal domain
LR124_22795	cds	tuf	elongation factor Tu	pgpt0015245	indirect effects	plant immune response stimulation	triggered immunity	pamp, effector triggered immunity, pti	pti-bacterial ef-tu	elf18, tuf, tufa	IPR004160	PF03143	Elongation factor Tu C-terminal domain	246	elongation factor tuelongation factor tu c-terminal domain
LR140_22745	cds	tuf	elongation factor Tu	pgpt0015245	indirect effects	plant immune response stimulation	triggered immunity	pamp, effector triggered immunity, pti	pti-bacterial ef-tu	elf18, tuf, tufa	IPR004160	PF03143	Elongation factor Tu C-terminal domain	246	elongation factor tuelongation factor tu c-terminal domain
LR124_00810	cds	urcm	Uroporphyrin-III C/tetrapyrrole methyltransferase	NA	NA	NA	NA	NA	NA	NA	IPR000878	PF00590	Tetrapyrrole (Corrin/Porphyrin) Methylases	247	uroporphyrin-iii c/tetrapyrrole methyltransferasetetrapyrrole (corrin/porphyrin) methylases
LR140_00810	cds	urcm	Uroporphyrin-III C/tetrapyrrole methyltransferase	NA	NA	NA	NA	NA	NA	NA	IPR000878	PF00590	Tetrapyrrole (Corrin/Porphyrin) Methylases	247	uroporphyrin-iii c/tetrapyrrole methyltransferasetetrapyrrole (corrin/porphyrin) methylases
LR124_00840	cds	fabD	ACP S-malonyltransferase	pgpt0008350	direct effects; indirect effects	phytohormone, plant signal production; stress control, biocontrol	plant signalling volatiles; neutralizing biotic stress	plant signal-volatile related metabolism; bactericidal compounds, antibiotics; biotic stress resistance-volatiles	plant signal-volatile related fatty acid pathway; bactericidal-prodigiosin metabolism; biotic stress resistance-volatile related fatty acid metabolism	fabd, bmyd	IPR014043	PF00698	Acyl transferase domain	248	acp s-malonyltransferaseacyl transferase domain
LR140_00840	cds	fabD	ACP S-malonyltransferase	pgpt0008350	direct effects; indirect effects	phytohormone, plant signal production; stress control, biocontrol	plant signalling volatiles; neutralizing biotic stress	plant signal-volatile related metabolism; bactericidal compounds, antibiotics; biotic stress resistance-volatiles	plant signal-volatile related fatty acid pathway; bactericidal-prodigiosin metabolism; biotic stress resistance-volatile related fatty acid metabolism	fabd, bmyd	IPR014043	PF00698	Acyl transferase domain	248	acp s-malonyltransferaseacyl transferase domain
LR124_01060	cds	pssp	putative small secreted protein	pgpt0026335	indirect effects	competitive exclusion, ce	ce-bacterial fitness; ce-quorum sensing response, biofilm formation	ce-bacterial fitness-toxin-antitoxin system; ce-biofilm regulators	ce-bacterial fitness-ecnb-ecna toxin-antitoxin system; ce-other biofilm regulators	antitoxin ecna	IPR012640; IPR012556	PF08139; PF08085	Prokaryotic membrane lipoprotein lipid attachment site; Entericidin EcnA/B family	249	putative small secreted proteinprokaryotic membrane lipoprotein lipid attachment site; entericidin ecna/b family
LR140_01060	cds	pssp	putative small secreted protein	pgpt0026335	indirect effects	competitive exclusion, ce	ce-bacterial fitness; ce-quorum sensing response, biofilm formation	ce-bacterial fitness-toxin-antitoxin system; ce-biofilm regulators	ce-bacterial fitness-ecnb-ecna toxin-antitoxin system; ce-other biofilm regulators	antitoxin ecna	IPR012640; IPR012556	PF08139; PF08085	Prokaryotic membrane lipoprotein lipid attachment site; Entericidin EcnA/B family	249	putative small secreted proteinprokaryotic membrane lipoprotein lipid attachment site; entericidin ecna/b family
LR124_01080	cds	dnaJ	molecular chaperone DnaJ	pgpt0014545	indirect effects	stress control, biocontrol	neutralizing abiotic stress	high temperature tolerance	heat shock prtoeins	dnaj	IPR002939; IPR001305; IPR001623	PF01556; PF00684; PF00226	DnaJ C terminal domain; DnaJ central domain; DnaJ domain	250	molecular chaperone dnajdnaj c terminal domain; dnaj central domain; dnaj domain
LR140_01080	cds	dnaJ	molecular chaperone DnaJ	pgpt0014545	indirect effects	stress control, biocontrol	neutralizing abiotic stress	high temperature tolerance	heat shock prtoeins	dnaj	IPR002939; IPR001305; IPR001623	PF01556; PF00684; PF00226	DnaJ C terminal domain; DnaJ central domain; DnaJ domain	250	molecular chaperone dnajdnaj c terminal domain; dnaj central domain; dnaj domain
LR124_01100	cds	rpsR	30S ribosomal protein S18	NA	NA	NA	NA	NA	NA	NA	IPR001648	PF01084	Ribosomal protein S18	251	30s ribosomal protein s18ribosomal protein s18
LR140_01100	cds	rpsR	30S ribosomal protein S18	NA	NA	NA	NA	NA	NA	NA	IPR001648	PF01084	Ribosomal protein S18	251	30s ribosomal protein s18ribosomal protein s18
LR124_03135	cds	scchd	Saccharopine dehydrogenase	pgpt0020340	indirect effects	colonizing plant system	colonization-plant derived substrate usage	plant derived amino acid dependent pathways; plant derived amino acid utilization	plant derived opine metabolism; plant derived lysine degradation	lys, aass	IPR005097; IPR032095	PF03435; PF16653	Saccharopine dehydrogenase DP binding domain; Saccharopine dehydrogenase C-terminal domain	252	saccharopine dehydrogenasesaccharopine dehydrogenase dp binding domain; saccharopine dehydrogenase c-terminal domain
LR140_03135	cds	scchd	Saccharopine dehydrogenase	pgpt0020340	indirect effects	colonizing plant system	colonization-plant derived substrate usage	plant derived amino acid dependent pathways; plant derived amino acid utilization	plant derived opine metabolism; plant derived lysine degradation	lys, aass	IPR005097; IPR032095	PF03435; PF16653	Saccharopine dehydrogenase DP binding domain; Saccharopine dehydrogenase C-terminal domain	252	saccharopine dehydrogenasesaccharopine dehydrogenase dp binding domain; saccharopine dehydrogenase c-terminal domain
LR124_03140	cds	asal	AMP-dependent synthetase and ligase	pgpt0008380	direct effects; indirect effects	phytohormone, plant signal production; colonizing plant system; competitive exclusion, ce; stress control, biocontrol	plant signalling volatiles; colonization-plant derived substrate usage; root colonization; ce-quorum sensing response, biofilm formation; neutralizing biotic stress	plant signal-volatile related metabolism; plant derived lipid metabolism; root colonization-vitamin b7, biotin metabolism; ce-qsr-autoinducer perception; biotic stress resistance-volatiles	plant signal-volatile related fatty acid pathway; plant derived fatty acid degradation; root colonization-vitamin b7, biotin biosynthesis; ce-qsr-dsf biosynthesis; biotic stress resistance-volatile related fatty acid metabolism	fadd	IPR000873	PF00501	AMP-binding enzyme	253	amp-dependent synthetase and ligaseamp-binding enzyme
LR140_03140	cds	asal	AMP-dependent synthetase and ligase	pgpt0008380	direct effects; indirect effects	phytohormone, plant signal production; colonizing plant system; competitive exclusion, ce; stress control, biocontrol	plant signalling volatiles; colonization-plant derived substrate usage; root colonization; ce-quorum sensing response, biofilm formation; neutralizing biotic stress	plant signal-volatile related metabolism; plant derived lipid metabolism; root colonization-vitamin b7, biotin metabolism; ce-qsr-autoinducer perception; biotic stress resistance-volatiles	plant signal-volatile related fatty acid pathway; plant derived fatty acid degradation; root colonization-vitamin b7, biotin biosynthesis; ce-qsr-dsf biosynthesis; biotic stress resistance-volatile related fatty acid metabolism	fadd	IPR000873	PF00501	AMP-binding enzyme	253	amp-dependent synthetase and ligaseamp-binding enzyme
LR124_03145	cds	ggddp	GGDEF domain-containing protein	NA	NA	NA	NA	NA	NA	NA	IPR000160	PF00990	Diguanylate cyclase, GGDEF domain	254	ggdef domain-containing proteindiguanylate cyclase, ggdef domain
LR140_03145	cds	ggddp	GGDEF domain-containing protein	NA	NA	NA	NA	NA	NA	NA	IPR000160	PF00990	Diguanylate cyclase, GGDEF domain	254	ggdef domain-containing proteindiguanylate cyclase, ggdef domain
LR124_03150	cds	gntR	GntR family transcriptional regulator	pgpt0000900	direct effects; indirect effects	bio-fertilization; colonizing plant system	nitrogen acquisition; colonization-plant derived substrate usage	n-aquisition-trigonelline usage; plant derived trigonelline usage	n-aquisition-trigonelline metabolism; plant derived trigonelline degradation	tgnr	IPR011711; IPR000524	PF07729; PF00392	FCD domain; Bacterial regulatory proteins, gntR family	255	gntr family transcriptional regulatorfcd domain; bacterial regulatory proteins, gntr family
LR140_03150	cds	gntR	GntR family transcriptional regulator	pgpt0000900	direct effects; indirect effects	bio-fertilization; colonizing plant system	nitrogen acquisition; colonization-plant derived substrate usage	n-aquisition-trigonelline usage; plant derived trigonelline usage	n-aquisition-trigonelline metabolism; plant derived trigonelline degradation	tgnr	IPR011711; IPR000524	PF07729; PF00392	FCD domain; Bacterial regulatory proteins, gntR family	255	gntr family transcriptional regulatorfcd domain; bacterial regulatory proteins, gntr family
LR124_03205	cds	oxdrdmdp	Oxidored-molyb domain-containing protein	NA	NA	NA	NA	NA	NA	NA	IPR000572	PF00174	Oxidoreductase molybdopterin binding domain	256	oxidored-molyb domain-containing proteinoxidoreductase molybdopterin binding domain
LR140_03205	cds	oxdrdmdp	Oxidored-molyb domain-containing protein	NA	NA	NA	NA	NA	NA	NA	IPR000572	PF00174	Oxidoreductase molybdopterin binding domain	256	oxidored-molyb domain-containing proteinoxidoreductase molybdopterin binding domain
LR124_03210	cds	ahpD	Alkylhydroperoxidase AhpD family core domain protein	NA	NA	NA	NA	NA	NA	NA	IPR003779	PF02627	Carboxymuconolactone decarboxylase family	257	alkylhydroperoxidase ahpd family core domain proteincarboxymuconolactone decarboxylase family
LR140_03210	cds	ahpD	Alkylhydroperoxidase AhpD family core domain protein	NA	NA	NA	NA	NA	NA	NA	IPR003779	PF02627	Carboxymuconolactone decarboxylase family	257	alkylhydroperoxidase ahpd family core domain proteincarboxymuconolactone decarboxylase family
LR124_03215	cds	d2892dp	DUF2892 domain-containing protein	NA	NA	NA	NA	NA	NA	NA	IPR021309	PF11127	Inner membrane protein YgaP-like, transmembrane domain	258	duf2892 domain-containing proteininner membrane protein ygap-like, transmembrane domain
LR140_03215	cds	d2892dp	DUF2892 domain-containing protein	NA	NA	NA	NA	NA	NA	NA	IPR021309	PF11127	Inner membrane protein YgaP-like, transmembrane domain	258	duf2892 domain-containing proteininner membrane protein ygap-like, transmembrane domain
LR124_03220	cds	rhds	Rhodanese-related sulfurtransferase	pgpt0014648	indirect effects	competitive exclusion, ce; stress control, biocontrol	ce-bacterial fitness; neutralizing abiotic stress	ce-bacterial fitness-phage defense system; high temperature tolerance; neutralizing osmotic stress	ce-bacterial fitness-phage shock proteins; heat inducible proteins; osmotic stress signalluing	pspe	IPR001763	PF00581	Rhodanese-like domain	259	rhodanese-related sulfurtransferaserhodanese-like domain
LR140_03220	cds	rhds	Rhodanese-related sulfurtransferase	pgpt0014648	indirect effects	competitive exclusion, ce; stress control, biocontrol	ce-bacterial fitness; neutralizing abiotic stress	ce-bacterial fitness-phage defense system; high temperature tolerance; neutralizing osmotic stress	ce-bacterial fitness-phage shock proteins; heat inducible proteins; osmotic stress signalluing	pspe	IPR001763	PF00581	Rhodanese-like domain	259	rhodanese-related sulfurtransferaserhodanese-like domain
LR124_03225	cds	gmhbsi	Glyoxylase-like metal-dependent hydrolase (Beta-lactamase superfamily II)	NA	NA	NA	NA	NA	NA	NA	IPR001279	PF00753	Metallo-beta-lactamase superfamily	260	glyoxylase-like metal-dependent hydrolase (beta-lactamase superfamily ii)metallo-beta-lactamase superfamily
LR140_03225	cds	gmhbsi	Glyoxylase-like metal-dependent hydrolase (Beta-lactamase superfamily II)	NA	NA	NA	NA	NA	NA	NA	IPR001279	PF00753	Metallo-beta-lactamase superfamily	260	glyoxylase-like metal-dependent hydrolase (beta-lactamase superfamily ii)metallo-beta-lactamase superfamily
LR124_03230	cds	arsR	ArsR family transcriptional regulator	pgpt0016126	indirect effects	competitive exclusion, ce	ce-quorum sensing response, biofilm formation	ce-biofilm regulators	ce-other biofilm regulators	bigr	IPR001845	PF01022	Bacterial regulatory protein, arsR family	261	arsr family transcriptional regulatorbacterial regulatory protein, arsr family
LR140_03230	cds	arsR	ArsR family transcriptional regulator	pgpt0016126	indirect effects	competitive exclusion, ce	ce-quorum sensing response, biofilm formation	ce-biofilm regulators	ce-other biofilm regulators	bigr	IPR001845	PF01022	Bacterial regulatory protein, arsR family	261	arsr family transcriptional regulatorbacterial regulatory protein, arsr family
LR124_19395	cds	d1924dp	DUF1924 domain-containing protein	NA	NA	NA	NA	NA	NA	NA	IPR015170	PF09086	Domain of unknown function (DUF1924)	262	duf1924 domain-containing proteindomain of unknown function (duf1924)
LR140_20245	cds	d1924dp	DUF1924 domain-containing protein	NA	NA	NA	NA	NA	NA	NA	IPR015170	PF09086	Domain of unknown function (DUF1924)	262	duf1924 domain-containing proteindomain of unknown function (duf1924)
LR124_19400	cds	ppsydp	PepSY domain-containing protein	NA	NA	NA	NA	NA	NA	NA	IPR025711	PF03413	Peptidase propeptide and YPEB domain	263	pepsy domain-containing proteinpeptidase propeptide and ypeb domain
LR140_20250	cds	ppsydp	PepSY domain-containing protein	NA	NA	NA	NA	NA	NA	NA	IPR025711	PF03413	Peptidase propeptide and YPEB domain	263	pepsy domain-containing proteinpeptidase propeptide and ypeb domain
LR124_19805	cds	mcct	Methyl-accepting chemotaxis citrate transducer	pgpt0015710	indirect effects	colonizing plant system; competitive exclusion, ce	colonization-motility, chemotaxis; ce-bacterial fitness	chemotaxis proteins; ce-bacterial fitness-phage defense system	methyl-accepting chemotaxis proteins; ce-bacterial fitness-phage exclusion	mcp, tlpc, tlpa, dcra	IPR004089; IPR003660; IPR024478	PF00015; PF00672; PF12729	Methyl-accepting chemotaxis protein (MCP) signalling domain; HAMP domain; Four helix bundle sensory module for signal transduction	264	methyl-accepting chemotaxis citrate transducermethyl-accepting chemotaxis protein (mcp) signalling domain; hamp domain; four helix bundle sensory module for signal transduction
LR140_20655	cds	mcct	Methyl-accepting chemotaxis citrate transducer	pgpt0015710	indirect effects	colonizing plant system; competitive exclusion, ce	colonization-motility, chemotaxis; ce-bacterial fitness	chemotaxis proteins; ce-bacterial fitness-phage defense system	methyl-accepting chemotaxis proteins; ce-bacterial fitness-phage exclusion	mcp, tlpc, tlpa, dcra	IPR004089; IPR003660; IPR024478	PF00015; PF00672; PF12729	Methyl-accepting chemotaxis protein (MCP) signalling domain; HAMP domain; Four helix bundle sensory module for signal transduction	264	methyl-accepting chemotaxis citrate transducermethyl-accepting chemotaxis protein (mcp) signalling domain; hamp domain; four helix bundle sensory module for signal transduction
LR124_19810	cds	cheW	CheW protein	pgpt0015680	indirect effects	colonizing plant system	colonization-motility, chemotaxis	chemotaxis proteins	chemotaxis two component system proteins	chew	IPR002545	PF01584	CheW-like domain	265	chew proteinchew-like domain
LR140_20660	cds	cheW	CheW protein	pgpt0015680	indirect effects	colonizing plant system	colonization-motility, chemotaxis	chemotaxis proteins	chemotaxis two component system proteins	chew	IPR002545	PF01584	CheW-like domain	265	chew proteinchew-like domain
LR124_19815	cds	23rc	23S rRNA (Cytosine1962-C5)-methyltransferase	NA	NA	NA	NA	NA	NA	NA	IPR019614; IPR041532	PF10672; PF17785	S-adenosylmethionine-dependent methyltransferase; PUA-like domain	266	23s rrna (cytosine1962-c5)-methyltransferases-adenosylmethionine-dependent methyltransferase; pua-like domain
LR140_20665	cds	23rc	23S rRNA (Cytosine1962-C5)-methyltransferase	NA	NA	NA	NA	NA	NA	NA	IPR019614; IPR041532	PF10672; PF17785	S-adenosylmethionine-dependent methyltransferase; PUA-like domain	266	23s rrna (cytosine1962-c5)-methyltransferases-adenosylmethionine-dependent methyltransferase; pua-like domain
LR124_19820	cds	yejR	Zinc metallochaperone YeiR/ZagA and related GTPases, G3E family	NA	NA	NA	NA	NA	NA	NA	IPR011629; IPR003495	PF07683; PF02492	Cobalamin synthesis protein cobW C-terminal domain; CobW/HypB/UreG, nucleotide-binding domain	267	zinc metallochaperone yeir/zaga and related gtpases, g3e familycobalamin synthesis protein cobw c-terminal domain; cobw/hypb/ureg, nucleotide-binding domain
LR140_20670	cds	yejR	Zinc metallochaperone YeiR/ZagA and related GTPases, G3E family	NA	NA	NA	NA	NA	NA	NA	IPR011629; IPR003495	PF07683; PF02492	Cobalamin synthesis protein cobW C-terminal domain; CobW/HypB/UreG, nucleotide-binding domain	267	zinc metallochaperone yeir/zaga and related gtpases, g3e familycobalamin synthesis protein cobw c-terminal domain; cobw/hypb/ureg, nucleotide-binding domain
LR124_19825	cds	dksA	RNA polymerase-binding protein DksA	pgpt0014560	indirect effects	competitive exclusion, ce; stress control, biocontrol	ce-quorum sensing response, biofilm formation; neutralizing abiotic stress; universal stress response	ce-other qsr, bf related systems; high temperature tolerance; stress signalling proteins	ce-qsr, bf-camp, crp signalling pathway; heat shock prtoeins; stress signal-amino acid starvation response; stress signal-dna damage defense, repair	dks	IPR048489; IPR000962	PF21157; PF01258	DnaK suppressor protein DksA, coiled-coil domain; Prokaryotic dksA/traR C4-type zinc finger	268	rna polymerase-binding protein dksadnak suppressor protein dksa, coiled-coil domain; prokaryotic dksa/trar c4-type zinc finger
LR140_20675	cds	dksA	RNA polymerase-binding protein DksA	pgpt0014560	indirect effects	competitive exclusion, ce; stress control, biocontrol	ce-quorum sensing response, biofilm formation; neutralizing abiotic stress; universal stress response	ce-other qsr, bf related systems; high temperature tolerance; stress signalling proteins	ce-qsr, bf-camp, crp signalling pathway; heat shock prtoeins; stress signal-amino acid starvation response; stress signal-dna damage defense, repair	dks	IPR048489; IPR000962	PF21157; PF01258	DnaK suppressor protein DksA, coiled-coil domain; Prokaryotic dksA/traR C4-type zinc finger	268	rna polymerase-binding protein dksadnak suppressor protein dksa, coiled-coil domain; prokaryotic dksa/trar c4-type zinc finger
LR124_19830	cds	stdp	STAS domain-containing protein	NA	NA	NA	NA	NA	NA	NA	IPR002645	PF13466	STAS domain	269	stas domain-containing proteinstas domain
LR140_20680	cds	stdp	STAS domain-containing protein	NA	NA	NA	NA	NA	NA	NA	IPR002645	PF13466	STAS domain	269	stas domain-containing proteinstas domain
LR124_19835	cds	hslV	ATP-dependent protease subunit HslV	NA	NA	NA	NA	NA	NA	NA	IPR001353	PF00227	Proteasome subunit	270	atp-dependent protease subunit hslvproteasome subunit
LR140_20685	cds	hslV	ATP-dependent protease subunit HslV	NA	NA	NA	NA	NA	NA	NA	IPR001353	PF00227	Proteasome subunit	270	atp-dependent protease subunit hslvproteasome subunit
LR124_19840	cds	hslU	ATP-dependent protease ATPase subunit HslU	pgpt0014600	indirect effects	stress control, biocontrol	neutralizing abiotic stress; universal stress response	high temperature tolerance; stress signalling proteins	heat shock prtoeins; stress signal-chaperone, proteases	clpx	IPR003959	PF07724; PF00004	AAA domain (Cdc48 subfamily); ATPase family associated with various cellular activities (AAA)	271	atp-dependent protease atpase subunit hsluaaa domain (cdc48 subfamily); atpase family associated with various cellular activities (aaa)
LR140_20690	cds	hslU	ATP-dependent protease ATPase subunit HslU	pgpt0014600	indirect effects	stress control, biocontrol	neutralizing abiotic stress; universal stress response	high temperature tolerance; stress signalling proteins	heat shock prtoeins; stress signal-chaperone, proteases	clpx	IPR003959	PF07724; PF00004	AAA domain (Cdc48 subfamily); ATPase family associated with various cellular activities (AAA)	271	atp-dependent protease atpase subunit hsluaaa domain (cdc48 subfamily); atpase family associated with various cellular activities (aaa)
LR124_06910	cds	Amidohydrolase	Amidohydrolase	NA	NA	NA	NA	NA	NA	NA	NA	NA	NA	272	NA
LR140_06915	cds	Amidohydrolase	Amidohydrolase	NA	NA	NA	NA	NA	NA	NA	NA	NA	NA	272	NA
LR124_06915	cds	corA	Magnesium transporter CorA	pgpt0014010	indirect effects	stress control, biocontrol	neutralizing abiotic stress	neutralizing salinity stress	salinity stress-magnesium transport	cora, yfjq	IPR002523	PF01544	CorA-like Mg2+ transporter protein	273	magnesium transporter coracora-like mg2+ transporter protein
LR140_06920	cds	corA	Magnesium transporter CorA	pgpt0014010	indirect effects	stress control, biocontrol	neutralizing abiotic stress	neutralizing salinity stress	salinity stress-magnesium transport	cora, yfjq	IPR002523	PF01544	CorA-like Mg2+ transporter protein	273	magnesium transporter coracora-like mg2+ transporter protein
LR124_06920	cds	hemB	porphobilinogen synthase	pgpt0003655	direct effects	bio-fertilization; bio-remediation; phytohormone, plant signal production	iron acquisition; heavy metal detoxification; plant vitamin production	iron acquisition-hemophores; heavy metal iron resistance; plant vitamin related heme metabolism	hemophores-siroheme; iron resistance-hemophores-siroheme; plant vitamin-heme, siro-biosynthesis	hemb	IPR001731	PF00490	Delta-aminolevulinic acid dehydratase	274	porphobilinogen synthasedelta-aminolevulinic acid dehydratase
LR140_06925	cds	hemB	porphobilinogen synthase	pgpt0003655	direct effects	bio-fertilization; bio-remediation; phytohormone, plant signal production	iron acquisition; heavy metal detoxification; plant vitamin production	iron acquisition-hemophores; heavy metal iron resistance; plant vitamin related heme metabolism	hemophores-siroheme; iron resistance-hemophores-siroheme; plant vitamin-heme, siro-biosynthesis	hemb	IPR001731	PF00490	Delta-aminolevulinic acid dehydratase	274	porphobilinogen synthasedelta-aminolevulinic acid dehydratase
LR124_06930	cds	prio	Protoporphyrinogen IX oxidase	pgpt0008480	direct effects	phytohormone, plant signal production	plant vitamin production	plant vitamin related heme metabolism	plant vitamin-heme, siro-biosynthesis	hemj	IPR005265	PF03653	Uncharacterised protein family (UPF0093)	275	protoporphyrinogen ix oxidaseuncharacterised protein family (upf0093)
LR140_06935	cds	prio	Protoporphyrinogen IX oxidase	pgpt0008480	direct effects	phytohormone, plant signal production	plant vitamin production	plant vitamin related heme metabolism	plant vitamin-heme, siro-biosynthesis	hemj	IPR005265	PF03653	Uncharacterised protein family (UPF0093)	275	protoporphyrinogen ix oxidaseuncharacterised protein family (upf0093)
LR124_06940	cds	frrp	Ferredoxin-like protein	pgpt0004645	direct effects	bio-remediation; phytohormone, plant signal production	heavy metal detoxification; plant vitamin production	heavy metal cobalt resistance; plant vitamin b12, cobalamin metabolism	cobalt resistance-cobalt homeostasis; plant vitamin b12, cobalamin biosynthesis	coba, btur	NA	NA	NA	276	NA
LR140_06945	cds	frrp	Ferredoxin-like protein	pgpt0004645	direct effects	bio-remediation; phytohormone, plant signal production	heavy metal detoxification; plant vitamin production	heavy metal cobalt resistance; plant vitamin b12, cobalamin metabolism	cobalt resistance-cobalt homeostasis; plant vitamin b12, cobalamin biosynthesis	coba, btur	NA	NA	NA	276	NA
LR124_06945	cds	alph	alpha/beta hydrolase	NA	NA	NA	NA	NA	NA	NA	IPR022742	PF12146	Serine aminopeptidase, S33	277	alpha/beta hydrolaseserine aminopeptidase, s33
LR140_06950	cds	alph	alpha/beta hydrolase	NA	NA	NA	NA	NA	NA	NA	IPR022742	PF12146	Serine aminopeptidase, S33	277	alpha/beta hydrolaseserine aminopeptidase, s33
LR124_07900	cds	lrp	DNA-binding transcriptional regulator, Lrp family	pgpt0014049	indirect effects	stress control, biocontrol	neutralizing abiotic stress	neutralizing salinity stress	salinity stress-ectoine metabolism	doex	NA	PF01037; PF13412	Lrp/AsnC ligand binding domain; Winged helix-turn-helix D-binding	278	dna-binding transcriptional regulator, lrp familylrp/asnc ligand binding domain; winged helix-turn-helix d-binding
LR140_07905	cds	lrp	DNA-binding transcriptional regulator, Lrp family	pgpt0014049	indirect effects	stress control, biocontrol	neutralizing abiotic stress	neutralizing salinity stress	salinity stress-ectoine metabolism	doex	NA	PF01037; PF13412	Lrp/AsnC ligand binding domain; Winged helix-turn-helix D-binding	278	dna-binding transcriptional regulator, lrp familylrp/asnc ligand binding domain; winged helix-turn-helix d-binding
LR124_07905	cds	putA	trifunctional transcriptional regulator/proline dehydrogenase/L-glutamate gamma-semialdehyde dehydrogenase	pgpt0020210	indirect effects	colonizing plant system	colonization-plant derived substrate usage	plant derived amino acid utilization	plant derived glutamate degradation, conversion; plant derived proline degradation	puta	IPR024082; IPR002872; IPR041349; IPR015590	PF14850; PF01619; PF18327; PF00171	D-binding domain of Proline dehydrogenase; Proline dehydrogenase; Proline utilization A proline dehydrogenase N-terminal domain; Aldehyde dehydrogenase family	279	trifunctional transcriptional regulator/proline dehydrogenase/l-glutamate gamma-semialdehyde dehydrogenased-binding domain of proline dehydrogenase; proline dehydrogenase; proline utilization a proline dehydrogenase n-terminal domain; aldehyde dehydrogenase family
LR140_07910	cds	putA	trifunctional transcriptional regulator/proline dehydrogenase/L-glutamate gamma-semialdehyde dehydrogenase	pgpt0020210	indirect effects	colonizing plant system	colonization-plant derived substrate usage	plant derived amino acid utilization	plant derived glutamate degradation, conversion; plant derived proline degradation	puta	IPR024082; IPR002872; IPR041349; IPR015590	PF14850; PF01619; PF18327; PF00171	D-binding domain of Proline dehydrogenase; Proline dehydrogenase; Proline utilization A proline dehydrogenase N-terminal domain; Aldehyde dehydrogenase family	279	trifunctional transcriptional regulator/proline dehydrogenase/l-glutamate gamma-semialdehyde dehydrogenased-binding domain of proline dehydrogenase; proline dehydrogenase; proline utilization a proline dehydrogenase n-terminal domain; aldehyde dehydrogenase family
LR124_07910	cds	tssK	Type VI secretion system baseplate subunit TssK	NA	NA	NA	NA	NA	NA	NA	IPR045932	PF19879	Family of unknown function (DUF6352)	280	type vi secretion system baseplate subunit tsskfamily of unknown function (duf6352)
LR140_07915	cds	tssK	Type VI secretion system baseplate subunit TssK	NA	NA	NA	NA	NA	NA	NA	IPR045932	PF19879	Family of unknown function (DUF6352)	280	type vi secretion system baseplate subunit tsskfamily of unknown function (duf6352)
LR124_07915	cds	25rl	2'-5' RNA ligase	NA	NA	NA	NA	NA	NA	NA	NA	PF13563	2'-5' R ligase superfamily	281	2'-5' rna ligase2'-5' r ligase superfamily
LR140_07920	cds	25rl	2'-5' RNA ligase	NA	NA	NA	NA	NA	NA	NA	NA	PF13563	2'-5' R ligase superfamily	281	2'-5' rna ligase2'-5' r ligase superfamily
LR124_10540	cds	pnpdp	PNPLA domain-containing protein	NA	NA	NA	NA	NA	NA	NA	IPR002641	PF01734	Patatin-like phospholipase	282	pnpla domain-containing proteinpatatin-like phospholipase
LR140_10545	cds	pnpdp	PNPLA domain-containing protein	NA	NA	NA	NA	NA	NA	NA	IPR002641	PF01734	Patatin-like phospholipase	282	pnpla domain-containing proteinpatatin-like phospholipase
LR124_10600	cds	bioA	adenosylmethionine--8-amino-7-oxononanoate transaminase	pgpt0022100	indirect effects	colonizing plant system	root colonization	root colonization-vitamin b7, biotin metabolism	root colonization-vitamin b7, biotin biosynthesis	bioa	IPR005814	PF00202	Aminotransferase class-III	283	adenosylmethionine--8-amino-7-oxononanoate transaminaseaminotransferase class-iii
LR140_10605	cds	bioA	adenosylmethionine--8-amino-7-oxononanoate transaminase	pgpt0022100	indirect effects	colonizing plant system	root colonization	root colonization-vitamin b7, biotin metabolism	root colonization-vitamin b7, biotin biosynthesis	bioa	IPR005814	PF00202	Aminotransferase class-III	283	adenosylmethionine--8-amino-7-oxononanoate transaminaseaminotransferase class-iii
LR124_11810	cds	boxB	benzoyl-CoA 2,3-epoxidase subunit BoxB	pgpt0005180	direct effects; indirect effects	bio-remediation; colonizing plant system	xenobiotics biodegradation; colonization-plant derived substrate usage	xenobiotic benzoate, derivate degradation; plant derived aromatic, phenolic compound utilization	xenobiotic benzoyl-coa degradation; plant derived benzoate utilization	boxb	NA	NA	NA	284	NA
LR140_11815	cds	boxB	benzoyl-CoA 2,3-epoxidase subunit BoxB	pgpt0005180	direct effects; indirect effects	bio-remediation; colonizing plant system	xenobiotics biodegradation; colonization-plant derived substrate usage	xenobiotic benzoate, derivate degradation; plant derived aromatic, phenolic compound utilization	xenobiotic benzoyl-coa degradation; plant derived benzoate utilization	boxb	NA	NA	NA	284	NA
LR124_11825	cds	d802dp	DUF802 domain-containing protein	NA	NA	NA	NA	NA	NA	NA	IPR008520	PF05650	Domain of unknown function (DUF802)	285	duf802 domain-containing proteindomain of unknown function (duf802)
LR140_11830	cds	d802dp	DUF802 domain-containing protein	NA	NA	NA	NA	NA	NA	NA	IPR008520	PF05650	Domain of unknown function (DUF802)	285	duf802 domain-containing proteindomain of unknown function (duf802)
LR124_11830	cds	ompldp	OmpA-like domain-containing protein	pgpt0015375	indirect effects	colonizing plant system	colonization-motility, chemotaxis	motility-flagellar assembly	motility-flagellum motor, switch	motb	IPR006665	PF00691	OmpA family	286	ompa-like domain-containing proteinompa family
LR140_11835	cds	ompldp	OmpA-like domain-containing protein	pgpt0015375	indirect effects	colonizing plant system	colonization-motility, chemotaxis	motility-flagellar assembly	motility-flagellum motor, switch	motb	IPR006665	PF00691	OmpA family	286	ompa-like domain-containing proteinompa family
LR124_11835	cds	d2894dp	DUF2894 domain-containing protein	NA	NA	NA	NA	NA	NA	NA	IPR021549	PF11445	Protein of unknown function (DUF2894)	287	duf2894 domain-containing proteinprotein of unknown function (duf2894)
LR140_11840	cds	d2894dp	DUF2894 domain-containing protein	NA	NA	NA	NA	NA	NA	NA	IPR021549	PF11445	Protein of unknown function (DUF2894)	287	duf2894 domain-containing proteinprotein of unknown function (duf2894)
LR124_11895	cds	h288	hp.288	NA	NA	NA	NA	NA	NA	NA	NA	NA	NA	288	NA
LR140_11845	cds	h288	hp.288	NA	NA	NA	NA	NA	NA	NA	NA	NA	NA	288	NA
LR124_11900	cds	mtcp	Methyl-accepting chemotaxis protein	NA	NA	NA	NA	NA	NA	NA	IPR004089; IPR024478; IPR003660	PF00015; PF12729; PF00672	Methyl-accepting chemotaxis protein (MCP) signalling domain; Four helix bundle sensory module for signal transduction; HAMP domain	289	methyl-accepting chemotaxis proteinmethyl-accepting chemotaxis protein (mcp) signalling domain; four helix bundle sensory module for signal transduction; hamp domain
LR140_11850	cds	mtcp	Methyl-accepting chemotaxis protein	NA	NA	NA	NA	NA	NA	NA	IPR004089; IPR024478; IPR003660	PF00015; PF12729; PF00672	Methyl-accepting chemotaxis protein (MCP) signalling domain; Four helix bundle sensory module for signal transduction; HAMP domain	289	methyl-accepting chemotaxis proteinmethyl-accepting chemotaxis protein (mcp) signalling domain; four helix bundle sensory module for signal transduction; hamp domain
LR124_12105	cds	lspa	L-asparagine amidohydrolase	pgpt0020180	indirect effects	colonizing plant system	colonization-plant derived substrate usage	plant derived amino acid utilization	plant derived asparagine degradation	ec 3 5 1 1, ansa, ansb	IPR010349	PF06089	L-asparaginase II	290	l-asparagine amidohydrolasel-asparaginase ii
LR140_12055	cds	lspa	L-asparagine amidohydrolase	pgpt0020180	indirect effects	colonizing plant system	colonization-plant derived substrate usage	plant derived amino acid utilization	plant derived asparagine degradation	ec 3 5 1 1, ansa, ansb	IPR010349	PF06089	L-asparaginase II	290	l-asparagine amidohydrolasel-asparaginase ii
LR124_12110	cds	ldtr	L,D-transpeptidase	NA	NA	NA	NA	NA	NA	NA	NA	NA	NA	291	NA
LR140_12060	cds	ldtr	L,D-transpeptidase	NA	NA	NA	NA	NA	NA	NA	NA	NA	NA	291	NA
LR124_00110	cds	lysR	LysR family transcriptional regulator	pgpt0028940	indirect effects	competitive exclusion, ce	ce-bacterial fitness	ce-bacterial fitness-multidrug resistance	ce-bacterial fitness-multidrug transport-chloramphenicol, trimethoprin efflux pump bpeef-oprc	bpet	IPR000847; IPR005119	PF00126; PF03466	Bacterial regulatory helix-turn-helix protein, lysR family; LysR substrate binding domain	292	lysr family transcriptional regulatorbacterial regulatory helix-turn-helix protein, lysr family; lysr substrate binding domain
LR140_00110	cds	lysR	LysR family transcriptional regulator	pgpt0028940	indirect effects	competitive exclusion, ce	ce-bacterial fitness	ce-bacterial fitness-multidrug resistance	ce-bacterial fitness-multidrug transport-chloramphenicol, trimethoprin efflux pump bpeef-oprc	bpet	IPR000847; IPR005119	PF00126; PF03466	Bacterial regulatory helix-turn-helix protein, lysR family; LysR substrate binding domain	292	lysr family transcriptional regulatorbacterial regulatory helix-turn-helix protein, lysr family; lysr substrate binding domain
LR124_00125	cds	phoU	PhoU domain-containing protein	pgpt0002650	direct effects; indirect effects	bio-fertilization; stress control, biocontrol	phosphate solubilization; neutralizing abiotic stress	p-solubilisation-phosphate metabolism; neutralizing salinity stress	p-solubilisation-phosphate transport; salinity stress-sodium transport	yjbb	IPR026022; IPR003841	PF01895; PF02690	PhoU domain; Na+/Pi-cotransporter	293	phou domain-containing proteinphou domain; na+/pi-cotransporter
LR140_00125	cds	phoU	PhoU domain-containing protein	pgpt0002650	direct effects; indirect effects	bio-fertilization; stress control, biocontrol	phosphate solubilization; neutralizing abiotic stress	p-solubilisation-phosphate metabolism; neutralizing salinity stress	p-solubilisation-phosphate transport; salinity stress-sodium transport	yjbb	IPR026022; IPR003841	PF01895; PF02690	PhoU domain; Na+/Pi-cotransporter	293	phou domain-containing proteinphou domain; na+/pi-cotransporter
LR124_00140	cds	brks	bifunctional riboflavin kinase/FAD synthetase	pgpt0008625	direct effects; indirect effects	phytohormone, plant signal production; plant immune response stimulation; stress control, biocontrol	plant vitamin production; induction of systemic resistance, isr; neutralizing abiotic stress	plant vitamin b2, riboflavin metabolism; isr-vitamin b2, riboflavin metabolism; neutralizing salinity stress	plant vitamin b2, riboflavin biosynthesis; isr-vitamin b2, riboflavin biosynthesis; salinity stress-vitamin b2, riboflavin metabolism	ribf	IPR015865; IPR015864	PF01687; PF06574	Riboflavin kinase; FAD synthetase	294	bifunctional riboflavin kinase/fad synthetaseriboflavin kinase; fad synthetase
LR140_00140	cds	brks	bifunctional riboflavin kinase/FAD synthetase	pgpt0008625	direct effects; indirect effects	phytohormone, plant signal production; plant immune response stimulation; stress control, biocontrol	plant vitamin production; induction of systemic resistance, isr; neutralizing abiotic stress	plant vitamin b2, riboflavin metabolism; isr-vitamin b2, riboflavin metabolism; neutralizing salinity stress	plant vitamin b2, riboflavin biosynthesis; isr-vitamin b2, riboflavin biosynthesis; salinity stress-vitamin b2, riboflavin metabolism	ribf	IPR015865; IPR015864	PF01687; PF06574	Riboflavin kinase; FAD synthetase	294	bifunctional riboflavin kinase/fad synthetaseriboflavin kinase; fad synthetase
LR124_00155	cds	hstk	histidine kinase	pgpt0025890	indirect effects	competitive exclusion, ce	ce-quorum sensing response, biofilm formation	ce-other qsr, bf related systems	ce-qsr, bf-gac, rsm pathway	ladf	IPR003661; IPR003594; IPR011623; IPR011622	PF00512; PF02518; PF07695; PF07696	His Kinase A (phospho-acceptor) domain; Histidine kinase-, D gyrase B-, and HSP90-like ATPase; 7TM diverse intracellular signalling; 7TMR-DISM extracellular 2	295	histidine kinasehis kinase a (phospho-acceptor) domain; histidine kinase-, d gyrase b-, and hsp90-like atpase; 7tm diverse intracellular signalling; 7tmr-dism extracellular 2
LR140_00155	cds	hstk	histidine kinase	pgpt0025890	indirect effects	competitive exclusion, ce	ce-quorum sensing response, biofilm formation	ce-other qsr, bf related systems	ce-qsr, bf-gac, rsm pathway	ladf	IPR003661; IPR003594; IPR011623; IPR011622	PF00512; PF02518; PF07695; PF07696	His Kinase A (phospho-acceptor) domain; Histidine kinase-, D gyrase B-, and HSP90-like ATPase; 7TM diverse intracellular signalling; 7TMR-DISM extracellular 2	295	histidine kinasehis kinase a (phospho-acceptor) domain; histidine kinase-, d gyrase b-, and hsp90-like atpase; 7tm diverse intracellular signalling; 7tmr-dism extracellular 2
LR124_00175	cds	lpsdp	Lipase-C domain-containing protein	pgpt0024445	indirect effects	competitive exclusion, ce	ce-cell envelope remodelling	ce-glycerolipid remodelling	ce-remodelling glycerolipid lipase activity	lip, lipc	IPR002918; IPR040664	PF01674; PF18067	Lipase (class 2); Lipase C-terminal domain	296	lipase-c domain-containing proteinlipase (class 2); lipase c-terminal domain
LR140_00175	cds	lpsdp	Lipase-C domain-containing protein	pgpt0024445	indirect effects	competitive exclusion, ce	ce-cell envelope remodelling	ce-glycerolipid remodelling	ce-remodelling glycerolipid lipase activity	lip, lipc	IPR002918; IPR040664	PF01674; PF18067	Lipase (class 2); Lipase C-terminal domain	296	lipase-c domain-containing proteinlipase (class 2); lipase c-terminal domain
LR124_00190	cds	u05pc	UPF0502 protein C380_06640	pgpt0024195	indirect effects	competitive exclusion, ce	ce-cell envelope remodelling	ce-peptidoglycan remodelling	ce-pg remodelling modification	mvim, ycem	IPR007432	PF04337	Protein of unknown function, DUF480	297	upf0502 protein c380_06640protein of unknown function, duf480
LR140_00190	cds	u05pc	UPF0502 protein C380_06640	pgpt0024195	indirect effects	competitive exclusion, ce	ce-cell envelope remodelling	ce-peptidoglycan remodelling	ce-pg remodelling modification	mvim, ycem	IPR007432	PF04337	Protein of unknown function, DUF480	297	upf0502 protein c380_06640protein of unknown function, duf480
LR124_00210	cds	hstk	histidine kinase	pgpt0004100	direct effects	bio-remediation	heavy metal detoxification	heavy metal copper resistance; other heavy metal resistance systems	copper resistance mediation; heavy metal resistance-cus transport system	cuss, cops, sils	IPR003594; IPR003660; IPR003661	PF02518; PF00672; PF00512	Histidine kinase-, D gyrase B-, and HSP90-like ATPase; HAMP domain; His Kinase A (phospho-acceptor) domain	298	histidine kinasehistidine kinase-, d gyrase b-, and hsp90-like atpase; hamp domain; his kinase a (phospho-acceptor) domain
LR140_00210	cds	hstk	histidine kinase	pgpt0004100	direct effects	bio-remediation	heavy metal detoxification	heavy metal copper resistance; other heavy metal resistance systems	copper resistance mediation; heavy metal resistance-cus transport system	cuss, cops, sils	IPR003594; IPR003660; IPR003661	PF02518; PF00672; PF00512	Histidine kinase-, D gyrase B-, and HSP90-like ATPase; HAMP domain; His Kinase A (phospho-acceptor) domain	298	histidine kinasehistidine kinase-, d gyrase b-, and hsp90-like atpase; hamp domain; his kinase a (phospho-acceptor) domain
LR124_00970	cds	smdm	SAM-dependent methyltransferase	NA	NA	NA	NA	NA	NA	NA	IPR013216	PF08241	Methyltransferase domain	299	sam-dependent methyltransferasemethyltransferase domain
LR140_00970	cds	smdm	SAM-dependent methyltransferase	NA	NA	NA	NA	NA	NA	NA	IPR013216	PF08241	Methyltransferase domain	299	sam-dependent methyltransferasemethyltransferase domain
LR124_00980	cds	nnas	N,N'-diacetyllegionaminic acid synthase	pgpt0022760	indirect effects	colonizing plant system; competitive exclusion, ce	colonization-surface attachment; ce-cell envelope remodelling	surface attachment-lps, lipid, iva metabolism; ce-remodellinglps, lipid, iva metabolism	surface attachment-lps-legionaminic acid modification; ce-remodelling lps-legionaminic acid modification	legi, neub2	IPR013974; IPR013132	PF08666; PF03102	SAF domain; NeuB family	300	n,n'-diacetyllegionaminic acid synthasesaf domain; neub family
LR140_00980	cds	nnas	N,N'-diacetyllegionaminic acid synthase	pgpt0022760	indirect effects	colonizing plant system; competitive exclusion, ce	colonization-surface attachment; ce-cell envelope remodelling	surface attachment-lps, lipid, iva metabolism; ce-remodellinglps, lipid, iva metabolism	surface attachment-lps-legionaminic acid modification; ce-remodelling lps-legionaminic acid modification	legi, neub2	IPR013974; IPR013132	PF08666; PF03102	SAF domain; NeuB family	300	n,n'-diacetyllegionaminic acid synthasesaf domain; neub family
LR124_00995	cds	f1ne	FlaA1/EpsC-like NDP-sugar epimerase	pgpt0018940	indirect effects	colonizing plant system; competitive exclusion, ce	colonization-plant derived substrate usage; colonization-surface attachment; ce-cell envelope remodelling	plant derived amino, nucleotide sugar utilization; surface attachment-lps, lipid, iva metabolism; ce-remodellinglps, lipid, iva metabolism	plant derived glucosamine, glucosaminate degradation; surface attachment-lps-legionaminic acid modification; surface attachment-lps d quinac modification; ce-remodelling lps-legionaminic acid modification; ce-remodelling lps d quinac modification	pglf	IPR003869	PF02719	Polysaccharide biosynthesis protein	301	flaa1/epsc-like ndp-sugar epimerasepolysaccharide biosynthesis protein
LR140_00995	cds	f1ne	FlaA1/EpsC-like NDP-sugar epimerase	pgpt0018940	indirect effects	colonizing plant system; competitive exclusion, ce	colonization-plant derived substrate usage; colonization-surface attachment; ce-cell envelope remodelling	plant derived amino, nucleotide sugar utilization; surface attachment-lps, lipid, iva metabolism; ce-remodellinglps, lipid, iva metabolism	plant derived glucosamine, glucosaminate degradation; surface attachment-lps-legionaminic acid modification; surface attachment-lps d quinac modification; ce-remodelling lps-legionaminic acid modification; ce-remodelling lps d quinac modification	pglf	IPR003869	PF02719	Polysaccharide biosynthesis protein	301	flaa1/epsc-like ndp-sugar epimerasepolysaccharide biosynthesis protein
LR124_13845	cds	rhddp	Rhodanese domain-containing protein	NA	NA	NA	NA	NA	NA	NA	NA	PF00581; PF12974	Rhodanese-like domain; ABC transporter, phosphonate, periplasmic substrate-binding protein	302	rhodanese domain-containing proteinrhodanese-like domain; abc transporter, phosphonate, periplasmic substrate-binding protein
LR140_13795	cds	rhddp	Rhodanese domain-containing protein	NA	NA	NA	NA	NA	NA	NA	NA	PF00581; PF12974	Rhodanese-like domain; ABC transporter, phosphonate, periplasmic substrate-binding protein	302	rhodanese domain-containing proteinrhodanese-like domain; abc transporter, phosphonate, periplasmic substrate-binding protein
LR124_14155	cds	araC	AraC family transcriptional regulator	NA	NA	NA	NA	NA	NA	NA	IPR018060; IPR035418	PF12833; PF14525	Helix-turn-helix domain; AraC-binding-like domain	303	arac family transcriptional regulatorhelix-turn-helix domain; arac-binding-like domain
LR140_14105	cds	araC	AraC family transcriptional regulator	NA	NA	NA	NA	NA	NA	NA	IPR018060; IPR035418	PF12833; PF14525	Helix-turn-helix domain; AraC-binding-like domain	303	arac family transcriptional regulatorhelix-turn-helix domain; arac-binding-like domain
LR124_14165	cds	lysR	LysR family transcriptional regulator	pgpt0013946	indirect effects	stress control, biocontrol	neutralizing abiotic stress	neutralizing salinity stress	salinity stress-sodium transport	nhar	IPR005119; IPR000847	PF03466; PF00126	LysR substrate binding domain; Bacterial regulatory helix-turn-helix protein, lysR family	304	lysr family transcriptional regulatorlysr substrate binding domain; bacterial regulatory helix-turn-helix protein, lysr family
LR140_14115	cds	lysR	LysR family transcriptional regulator	pgpt0013946	indirect effects	stress control, biocontrol	neutralizing abiotic stress	neutralizing salinity stress	salinity stress-sodium transport	nhar	IPR005119; IPR000847	PF03466; PF00126	LysR substrate binding domain; Bacterial regulatory helix-turn-helix protein, lysR family	304	lysr family transcriptional regulatorlysr substrate binding domain; bacterial regulatory helix-turn-helix protein, lysr family
LR124_14170	cds	terC	Tellurite resistance membrane protein TerC	pgpt0004905	direct effects	bio-remediation	heavy metal detoxification	heavy metal tellurium resistance	tellurium resistance-ter-system	terc	IPR005496	PF03741	Integral membrane protein TerC family	305	tellurite resistance membrane protein tercintegral membrane protein terc family
LR140_14120	cds	terC	Tellurite resistance membrane protein TerC	pgpt0004905	direct effects	bio-remediation	heavy metal detoxification	heavy metal tellurium resistance	tellurium resistance-ter-system	terc	IPR005496	PF03741	Integral membrane protein TerC family	305	tellurite resistance membrane protein tercintegral membrane protein terc family
LR124_14180	cds	d2062dp	DUF2062 domain-containing protein	NA	NA	NA	NA	NA	NA	NA	IPR018639	PF09835	Uncharacterized protein conserved in bacteria (DUF2062)	306	duf2062 domain-containing proteinuncharacterized protein conserved in bacteria (duf2062)
LR140_14130	cds	d2062dp	DUF2062 domain-containing protein	NA	NA	NA	NA	NA	NA	NA	IPR018639	PF09835	Uncharacterized protein conserved in bacteria (DUF2062)	306	duf2062 domain-containing proteinuncharacterized protein conserved in bacteria (duf2062)
LR124_14185	cds	atsp	ABC transporter substrate-binding protein	pgpt0017360	indirect effects	colonizing plant system	colonization-plant derived substrate usage	plant derived organic acid transport	plant derived tricarboxylate transport	tctc	IPR005064	PF03401	Tripartite tricarboxylate transporter family receptor	307	abc transporter substrate-binding proteintripartite tricarboxylate transporter family receptor
LR140_14135	cds	atsp	ABC transporter substrate-binding protein	pgpt0017360	indirect effects	colonizing plant system	colonization-plant derived substrate usage	plant derived organic acid transport	plant derived tricarboxylate transport	tctc	IPR005064	PF03401	Tripartite tricarboxylate transporter family receptor	307	abc transporter substrate-binding proteintripartite tricarboxylate transporter family receptor
LR124_14195	cds	faddependent oxidoreductase	FAD-dependent oxidoreductase	pgpt0019755	indirect effects	colonizing plant system; competitive exclusion, ce	colonization-adaption to plant immune system; colonization-plant derived substrate usage; ce-bacterial fitness	adaption to pis-plant cinnamate degradation; plant derived organic acid utilization; ce-bacterial fitness-resistance to antimicrobial, toxic compounds	adaption to pis-ca degradation-acetaldehyde pathway; plant derived cinnamate degrdation; ce-bacterial fitness-3-phenylpropionic acid, cinnamic acid resistance	mhpa	IPR002938	PF01494	FAD binding domain	308	fad-dependent oxidoreductasefad binding domain
LR140_14145	cds	faddependent oxidoreductase	FAD-dependent oxidoreductase	pgpt0019755	indirect effects	colonizing plant system; competitive exclusion, ce	colonization-adaption to plant immune system; colonization-plant derived substrate usage; ce-bacterial fitness	adaption to pis-plant cinnamate degradation; plant derived organic acid utilization; ce-bacterial fitness-resistance to antimicrobial, toxic compounds	adaption to pis-ca degradation-acetaldehyde pathway; plant derived cinnamate degrdation; ce-bacterial fitness-3-phenylpropionic acid, cinnamic acid resistance	mhpa	IPR002938	PF01494	FAD binding domain	308	fad-dependent oxidoreductasefad binding domain
LR124_14455	cds	nctdp	N-acetyltransferase domain-containing protein	pgpt0022785	indirect effects	colonizing plant system; competitive exclusion, ce	colonization-surface attachment; ce-cell envelope remodelling	surface attachment-lps, lipid, iva metabolism; ce-remodellinglps, lipid, iva metabolism	surface attachment-lps-perosamine modification; ce-remodelling lps-perosamine modification	per, rfbe	IPR000182	PF13302	Acetyltransferase (GT) domain	309	n-acetyltransferase domain-containing proteinacetyltransferase (gt) domain
LR140_14405	cds	nctdp	N-acetyltransferase domain-containing protein	pgpt0022785	indirect effects	colonizing plant system; competitive exclusion, ce	colonization-surface attachment; ce-cell envelope remodelling	surface attachment-lps, lipid, iva metabolism; ce-remodellinglps, lipid, iva metabolism	surface attachment-lps-perosamine modification; ce-remodelling lps-perosamine modification	per, rfbe	IPR000182	PF13302	Acetyltransferase (GT) domain	309	n-acetyltransferase domain-containing proteinacetyltransferase (gt) domain
LR124_14470	cds	Flagellin	Flagellin	pgpt0015190	indirect effects	colonizing plant system; plant immune response stimulation	colonization-motility, chemotaxis; triggered immunity	motility-flagellar assembly; pamp, effector triggered immunity, pti	motility-flagellum rod, hook, filament; pti-flagellin triggered immunity	flic, laf1, lafa, fla1, hag	IPR046358; IPR010810; IPR001029	PF00700; PF07196; PF00669	Bacterial flagellin C-terminal helical region; Flagellin hook IN motif; Bacterial flagellin N-terminal helical region	310	flagellinbacterial flagellin c-terminal helical region; flagellin hook in motif; bacterial flagellin n-terminal helical region
LR140_14420	cds	Flagellin	Flagellin	pgpt0015190	indirect effects	colonizing plant system; plant immune response stimulation	colonization-motility, chemotaxis; triggered immunity	motility-flagellar assembly; pamp, effector triggered immunity, pti	motility-flagellum rod, hook, filament; pti-flagellin triggered immunity	flic, laf1, lafa, fla1, hag	IPR046358; IPR010810; IPR001029	PF00700; PF07196; PF00669	Bacterial flagellin C-terminal helical region; Flagellin hook IN motif; Bacterial flagellin N-terminal helical region	310	flagellinbacterial flagellin c-terminal helical region; flagellin hook in motif; bacterial flagellin n-terminal helical region
LR124_14485	cds	fliS	flagellar export chaperone FliS	pgpt0015620	indirect effects	colonizing plant system	colonization-motility, chemotaxis	motility-flagellum control	motility-flagellum chaperones	flis	IPR003713	PF02561	Flagellar protein FliS	311	flagellar export chaperone flisflagellar protein flis
LR140_14435	cds	fliS	flagellar export chaperone FliS	pgpt0015620	indirect effects	colonizing plant system	colonization-motility, chemotaxis	motility-flagellum control	motility-flagellum chaperones	flis	IPR003713	PF02561	Flagellar protein FliS	311	flagellar export chaperone flisflagellar protein flis
LR124_05045	cds	acyd	Acyl-CoA dehydrogenase	pgpt0008385	direct effects; indirect effects	phytohormone, plant signal production; colonizing plant system; stress control, biocontrol	plant signalling volatiles; colonization-plant derived substrate usage; neutralizing biotic stress	plant signal-volatile related metabolism; plant derived lipid metabolism; biotic stress resistance-volatiles	plant signal-volatile related fatty acid pathway; plant derived fatty acid degradation; biotic stress resistance-volatile related fatty acid metabolism	acd	IPR009075; IPR006091; IPR013786	PF00441; PF02770; PF02771	Acyl-CoA dehydrogenase, C-terminal domain; Acyl-CoA dehydrogenase, middle domain; Acyl-CoA dehydrogenase, N-terminal domain	312	acyl-coa dehydrogenaseacyl-coa dehydrogenase, c-terminal domain; acyl-coa dehydrogenase, middle domain; acyl-coa dehydrogenase, n-terminal domain
LR140_05045	cds	acyd	Acyl-CoA dehydrogenase	pgpt0008385	direct effects; indirect effects	phytohormone, plant signal production; colonizing plant system; stress control, biocontrol	plant signalling volatiles; colonization-plant derived substrate usage; neutralizing biotic stress	plant signal-volatile related metabolism; plant derived lipid metabolism; biotic stress resistance-volatiles	plant signal-volatile related fatty acid pathway; plant derived fatty acid degradation; biotic stress resistance-volatile related fatty acid metabolism	acd	IPR009075; IPR006091; IPR013786	PF00441; PF02770; PF02771	Acyl-CoA dehydrogenase, C-terminal domain; Acyl-CoA dehydrogenase, middle domain; Acyl-CoA dehydrogenase, N-terminal domain	312	acyl-coa dehydrogenaseacyl-coa dehydrogenase, c-terminal domain; acyl-coa dehydrogenase, middle domain; acyl-coa dehydrogenase, n-terminal domain
LR124_05050	cds	aspp	Abasic site processing protein	NA	NA	NA	NA	NA	NA	NA	IPR003738	PF02586	SOS response associated peptidase (SRAP)	313	abasic site processing proteinsos response associated peptidase (srap)
LR140_05050	cds	aspp	Abasic site processing protein	NA	NA	NA	NA	NA	NA	NA	IPR003738	PF02586	SOS response associated peptidase (SRAP)	313	abasic site processing proteinsos response associated peptidase (srap)
LR124_05105	cds	lysR	LysR family transcriptional regulator	pgpt0026360	indirect effects	competitive exclusion, ce	ce-quorum sensing response, biofilm formation	ce-environmental qsr, bf signalling	ce-qsr, bf-amino acid signalling	gcva	IPR005119; IPR000847	PF03466; PF00126	LysR substrate binding domain; Bacterial regulatory helix-turn-helix protein, lysR family	314	lysr family transcriptional regulatorlysr substrate binding domain; bacterial regulatory helix-turn-helix protein, lysr family
LR140_05105	cds	lysR	LysR family transcriptional regulator	pgpt0026360	indirect effects	competitive exclusion, ce	ce-quorum sensing response, biofilm formation	ce-environmental qsr, bf signalling	ce-qsr, bf-amino acid signalling	gcva	IPR005119; IPR000847	PF03466; PF00126	LysR substrate binding domain; Bacterial regulatory helix-turn-helix protein, lysR family	314	lysr family transcriptional regulatorlysr substrate binding domain; bacterial regulatory helix-turn-helix protein, lysr family
LR124_05110	cds	pm20	Peptidase M20	pgpt0020915	indirect effects	colonizing plant system	colonization-plant derived substrate usage	plant derived amino acid dependent pathways	plant derived peptide metabolism	pept	IPR002933; IPR011650	PF01546; PF07687	Peptidase family M20/M25/M40; Peptidase dimerisation domain	315	peptidase m20peptidase family m20/m25/m40; peptidase dimerisation domain
LR140_05110	cds	pm20	Peptidase M20	pgpt0020915	indirect effects	colonizing plant system	colonization-plant derived substrate usage	plant derived amino acid dependent pathways	plant derived peptide metabolism	pept	IPR002933; IPR011650	PF01546; PF07687	Peptidase family M20/M25/M40; Peptidase dimerisation domain	315	peptidase m20peptidase family m20/m25/m40; peptidase dimerisation domain
LR124_05115	cds	d937dp	DUF937 domain-containing protein	NA	NA	NA	NA	NA	NA	NA	IPR045372	PF20159	YidB-like protein	316	duf937 domain-containing proteinyidb-like protein
LR140_05115	cds	d937dp	DUF937 domain-containing protein	NA	NA	NA	NA	NA	NA	NA	IPR045372	PF20159	YidB-like protein	316	duf937 domain-containing proteinyidb-like protein
LR124_05125	cds	intmp	Integral membrane protein	NA	NA	NA	NA	NA	NA	NA	NA	NA	NA	317	NA
LR140_05125	cds	intmp	Integral membrane protein	NA	NA	NA	NA	NA	NA	NA	NA	NA	NA	317	NA
LR124_05135	cds	ahpdp	AhpC-TSA domain-containing protein	NA	NA	NA	NA	NA	NA	NA	IPR000866	PF00578	AhpC/TSA family	318	ahpc-tsa domain-containing proteinahpc/tsa family
LR140_05135	cds	ahpdp	AhpC-TSA domain-containing protein	NA	NA	NA	NA	NA	NA	NA	IPR000866	PF00578	AhpC/TSA family	318	ahpc-tsa domain-containing proteinahpc/tsa family
LR124_05140	cds	pm20	Peptidase M20	NA	NA	NA	NA	NA	NA	NA	IPR011650; IPR002933	PF07687; PF01546	Peptidase dimerisation domain; Peptidase family M20/M25/M40	319	peptidase m20peptidase dimerisation domain; peptidase family m20/m25/m40
LR140_05140	cds	pm20	Peptidase M20	NA	NA	NA	NA	NA	NA	NA	IPR011650; IPR002933	PF07687; PF01546	Peptidase dimerisation domain; Peptidase family M20/M25/M40	319	peptidase m20peptidase dimerisation domain; peptidase family m20/m25/m40
LR124_05150	cds	chmp	Chemotaxis protein	pgpt0015710	indirect effects	colonizing plant system; competitive exclusion, ce	colonization-motility, chemotaxis; ce-bacterial fitness	chemotaxis proteins; ce-bacterial fitness-phage defense system	methyl-accepting chemotaxis proteins; ce-bacterial fitness-phage exclusion	mcp, tlpc, tlpa, dcra	IPR033462; IPR004089; IPR003660	PF17201; PF00015; PF00672	Cache 3/Cache 2 fusion domain; Methyl-accepting chemotaxis protein (MCP) signalling domain; HAMP domain	320	chemotaxis proteincache 3/cache 2 fusion domain; methyl-accepting chemotaxis protein (mcp) signalling domain; hamp domain
LR140_05150	cds	chmp	Chemotaxis protein	pgpt0015710	indirect effects	colonizing plant system; competitive exclusion, ce	colonization-motility, chemotaxis; ce-bacterial fitness	chemotaxis proteins; ce-bacterial fitness-phage defense system	methyl-accepting chemotaxis proteins; ce-bacterial fitness-phage exclusion	mcp, tlpc, tlpa, dcra	IPR033462; IPR004089; IPR003660	PF17201; PF00015; PF00672	Cache 3/Cache 2 fusion domain; Methyl-accepting chemotaxis protein (MCP) signalling domain; HAMP domain	320	chemotaxis proteincache 3/cache 2 fusion domain; methyl-accepting chemotaxis protein (mcp) signalling domain; hamp domain
LR124_05905	cds	sgtp	Signal transduction protein	NA	NA	NA	NA	NA	NA	NA	IPR002048	PF13202	EF hand	321	signal transduction proteinef hand
LR140_05905	cds	sgtp	Signal transduction protein	NA	NA	NA	NA	NA	NA	NA	IPR002048	PF13202	EF hand	321	signal transduction proteinef hand
LR124_18870	cds	dcwps	Diguanylate cyclase/phosphodiesterase with PAS/PAC sensor(S)	pgpt0023624	indirect effects	colonizing plant system	other colonization related proteins	colonization-host invasion factors	host invasion-ggdef, eal, pac, pas-domain-containing protein	ggdef, eal, pac, pas domain containing protein	IPR001633; IPR000014; IPR003018; IPR000160	PF00563; PF13426; PF13185; PF00990	EAL domain; PAS domain; GAF domain; Diguanylate cyclase, GGDEF domain	322	diguanylate cyclase/phosphodiesterase with pas/pac sensor(s)eal domain; pas domain; gaf domain; diguanylate cyclase, ggdef domain
LR140_19720	cds	dcwps	Diguanylate cyclase/phosphodiesterase with PAS/PAC sensor(S)	pgpt0023624	indirect effects	colonizing plant system	other colonization related proteins	colonization-host invasion factors	host invasion-ggdef, eal, pac, pas-domain-containing protein	ggdef, eal, pac, pas domain containing protein	IPR001633; IPR000014; IPR003018; IPR000160	PF00563; PF13426; PF13185; PF00990	EAL domain; PAS domain; GAF domain; Diguanylate cyclase, GGDEF domain	322	diguanylate cyclase/phosphodiesterase with pas/pac sensor(s)eal domain; pas domain; gaf domain; diguanylate cyclase, ggdef domain
LR124_18880	cds	5ndp	5'-nucleotidase domain-containing protein	pgpt0013395	indirect effects	colonizing plant system; stress control, biocontrol	colonization-plant derived substrate usage; root colonization; neutralizing abiotic stress	plant derived nucleoside metabolism; root colonization-vitamin b3, niacin metabolism; neutralizing osmotic stress; nitrosative, oxidative stress, ros scavenging	plant derived pyrimidine metabolism; root colonization-vitamin b3, niacin biosynthesis; osmotic stress-vitamin b3, niacin biosynthesis; oxidative stress-vitamin b3, niacin biosynthesis	nuca, usha, yhcr, yfkn	IPR004843; IPR008334	PF00149; PF02872	Calcineurin-like phosphoesterase; 5'-nucleotidase, C-terminal domain	323	5'-nucleotidase domain-containing proteincalcineurin-like phosphoesterase; 5'-nucleotidase, c-terminal domain
LR140_19730	cds	5ndp	5'-nucleotidase domain-containing protein	pgpt0013395	indirect effects	colonizing plant system; stress control, biocontrol	colonization-plant derived substrate usage; root colonization; neutralizing abiotic stress	plant derived nucleoside metabolism; root colonization-vitamin b3, niacin metabolism; neutralizing osmotic stress; nitrosative, oxidative stress, ros scavenging	plant derived pyrimidine metabolism; root colonization-vitamin b3, niacin biosynthesis; osmotic stress-vitamin b3, niacin biosynthesis; oxidative stress-vitamin b3, niacin biosynthesis	nuca, usha, yhcr, yfkn	IPR004843; IPR008334	PF00149; PF02872	Calcineurin-like phosphoesterase; 5'-nucleotidase, C-terminal domain	323	5'-nucleotidase domain-containing proteincalcineurin-like phosphoesterase; 5'-nucleotidase, c-terminal domain
LR124_18890	cds	nrdR	transcriptional regulator NrdR	NA	NA	NA	NA	NA	NA	NA	IPR005144	PF03477	ATP cone domain	324	transcriptional regulator nrdratp cone domain
LR140_19740	cds	nrdR	transcriptional regulator NrdR	NA	NA	NA	NA	NA	NA	NA	IPR005144	PF03477	ATP cone domain	324	transcriptional regulator nrdratp cone domain
LR124_18900	cds	sltdp	SLT domain-containing protein	NA	NA	NA	NA	NA	NA	NA	IPR008258	PF01464	Transglycosylase SLT domain	325	slt domain-containing proteintransglycosylase slt domain
LR140_19750	cds	sltdp	SLT domain-containing protein	NA	NA	NA	NA	NA	NA	NA	IPR008258	PF01464	Transglycosylase SLT domain	325	slt domain-containing proteintransglycosylase slt domain
LR124_19460	cds	acyd	Acyl-CoA dehydrogenase	pgpt0019840	indirect effects	colonizing plant system	colonization-plant derived substrate usage	plant derived terpene utilization	vcitronellol-citronellal-citronellate degradation	atuf	IPR009075; IPR006091; IPR013786	PF00441; PF02770; PF02771	Acyl-CoA dehydrogenase, C-terminal domain; Acyl-CoA dehydrogenase, middle domain; Acyl-CoA dehydrogenase, N-terminal domain	326	acyl-coa dehydrogenaseacyl-coa dehydrogenase, c-terminal domain; acyl-coa dehydrogenase, middle domain; acyl-coa dehydrogenase, n-terminal domain
LR140_20310	cds	acyd	Acyl-CoA dehydrogenase	pgpt0019840	indirect effects	colonizing plant system	colonization-plant derived substrate usage	plant derived terpene utilization	vcitronellol-citronellal-citronellate degradation	atuf	IPR009075; IPR006091; IPR013786	PF00441; PF02770; PF02771	Acyl-CoA dehydrogenase, C-terminal domain; Acyl-CoA dehydrogenase, middle domain; Acyl-CoA dehydrogenase, N-terminal domain	326	acyl-coa dehydrogenaseacyl-coa dehydrogenase, c-terminal domain; acyl-coa dehydrogenase, middle domain; acyl-coa dehydrogenase, n-terminal domain
LR124_19465	cds	enylchydrtssfp	Enoyl-CoA hydratase/isomerase family protein	pgpt0019855	indirect effects	colonizing plant system	colonization-plant derived substrate usage	plant derived terpene utilization	vcitronellol-citronellal-citronellate degradation	atue	IPR001753	PF00378	Enoyl-CoA hydratase/isomerase	327	enoyl-coa hydratase/isomerase family proteinenoyl-coa hydratase/isomerase
LR140_20315	cds	enylchydrtssfp	Enoyl-CoA hydratase/isomerase family protein	pgpt0019855	indirect effects	colonizing plant system	colonization-plant derived substrate usage	plant derived terpene utilization	vcitronellol-citronellal-citronellate degradation	atue	IPR001753	PF00378	Enoyl-CoA hydratase/isomerase	327	enoyl-coa hydratase/isomerase family proteinenoyl-coa hydratase/isomerase
LR124_19475	cds	acyd	Acyl-CoA dehydrogenase	pgpt0008385	direct effects; indirect effects	phytohormone, plant signal production; colonizing plant system; stress control, biocontrol	plant signalling volatiles; colonization-plant derived substrate usage; neutralizing biotic stress	plant signal-volatile related metabolism; plant derived lipid metabolism; biotic stress resistance-volatiles	plant signal-volatile related fatty acid pathway; plant derived fatty acid degradation; biotic stress resistance-volatile related fatty acid metabolism	acd	IPR013786; IPR006091; IPR009075	PF02771; PF02770; PF00441	Acyl-CoA dehydrogenase, N-terminal domain; Acyl-CoA dehydrogenase, middle domain; Acyl-CoA dehydrogenase, C-terminal domain	328	acyl-coa dehydrogenaseacyl-coa dehydrogenase, n-terminal domain; acyl-coa dehydrogenase, middle domain; acyl-coa dehydrogenase, c-terminal domain
LR140_20325	cds	acyd	Acyl-CoA dehydrogenase	pgpt0008385	direct effects; indirect effects	phytohormone, plant signal production; colonizing plant system; stress control, biocontrol	plant signalling volatiles; colonization-plant derived substrate usage; neutralizing biotic stress	plant signal-volatile related metabolism; plant derived lipid metabolism; biotic stress resistance-volatiles	plant signal-volatile related fatty acid pathway; plant derived fatty acid degradation; biotic stress resistance-volatile related fatty acid metabolism	acd	IPR013786; IPR006091; IPR009075	PF02771; PF02770; PF00441	Acyl-CoA dehydrogenase, N-terminal domain; Acyl-CoA dehydrogenase, middle domain; Acyl-CoA dehydrogenase, C-terminal domain	328	acyl-coa dehydrogenaseacyl-coa dehydrogenase, n-terminal domain; acyl-coa dehydrogenase, middle domain; acyl-coa dehydrogenase, c-terminal domain
LR124_19485	cds	ntattits	Nucleotidyl transferase AbiEii toxin, Type IV TA system	pgpt0027691	indirect effects	competitive exclusion, ce	ce-bacterial fitness	ce-bacterial fitness-toxin-antitoxin system	ce-bacterial fitness-type iv abieii toxin-antitoxin system	toxin abieii	NA	NA	NA	329	NA
LR140_20335	cds	ntattits	Nucleotidyl transferase AbiEii toxin, Type IV TA system	pgpt0027691	indirect effects	competitive exclusion, ce	ce-bacterial fitness	ce-bacterial fitness-toxin-antitoxin system	ce-bacterial fitness-type iv abieii toxin-antitoxin system	toxin abieii	NA	NA	NA	329	NA
LR124_19490	cds	dtxR	HTH dtxR-type domain-containing protein	NA	NA	NA	NA	NA	NA	NA	NA	NA	NA	330	NA
LR140_20340	cds	dtxR	HTH dtxR-type domain-containing protein	NA	NA	NA	NA	NA	NA	NA	NA	NA	NA	330	NA
LR124_19500	cds	paaJ	acetyl-CoA C-acetyltransferase	pgpt0008320	direct effects; indirect effects	phytohormone, plant signal production; colonizing plant system; stress control, biocontrol	plant signalling volatiles; colonization-plant derived substrate usage; root colonization; neutralizing biotic stress	plant signal-volatile related metabolism; plant derived lipid metabolism; root colonization-vitamin b7, biotin metabolism; biotic stress resistance-volatiles	plant signal-volatile related alcohol, ketone pathway; plant derived fatty acid degradation; root colonization-vitamin b7, biotin biosynthesis; biotic stress resistance-alcohol, ketone volatile metabolism	atob	IPR020617; IPR020616	PF02803; PF00108	Thiolase, C-terminal domain; Thiolase, N-terminal domain	331	acetyl-coa c-acetyltransferasethiolase, c-terminal domain; thiolase, n-terminal domain
LR140_20350	cds	paaJ	acetyl-CoA C-acetyltransferase	pgpt0008320	direct effects; indirect effects	phytohormone, plant signal production; colonizing plant system; stress control, biocontrol	plant signalling volatiles; colonization-plant derived substrate usage; root colonization; neutralizing biotic stress	plant signal-volatile related metabolism; plant derived lipid metabolism; root colonization-vitamin b7, biotin metabolism; biotic stress resistance-volatiles	plant signal-volatile related alcohol, ketone pathway; plant derived fatty acid degradation; root colonization-vitamin b7, biotin biosynthesis; biotic stress resistance-alcohol, ketone volatile metabolism	atob	IPR020617; IPR020616	PF02803; PF00108	Thiolase, C-terminal domain; Thiolase, N-terminal domain	331	acetyl-coa c-acetyltransferasethiolase, c-terminal domain; thiolase, n-terminal domain
LR124_16300	cds	amno	Amine oxidase	pgpt0007680	direct effects	phytohormone, plant signal production	plant signal-phospholipid production	plant signal-phospolipid metabolism	plant signal-cyclopropane-fatty-acyl-phospholipid biosynthesis	cfa	IPR002937	PF01593	Flavin containing amine oxidoreductase	332	amine oxidaseflavin containing amine oxidoreductase
LR140_16250	cds	amno	Amine oxidase	pgpt0007680	direct effects	phytohormone, plant signal production	plant signal-phospholipid production	plant signal-phospolipid metabolism	plant signal-cyclopropane-fatty-acyl-phospholipid biosynthesis	cfa	IPR002937	PF01593	Flavin containing amine oxidoreductase	332	amine oxidaseflavin containing amine oxidoreductase
LR124_16655	cds	lysR	LysR family transcriptional regulator	pgpt0028130	indirect effects	competitive exclusion, ce	ce-bacterial fitness	ce-bacterial fitness-multidrug resistance; ce-bacterial fitness-resistance to antimicrobial, toxic compounds	ce-bacterial fitness-multidrug transport-efflux pump mexef-oprn; ce-bacterial fitness-beta-lactam resistance	mext	IPR005119; IPR000847	PF03466; PF00126	LysR substrate binding domain; Bacterial regulatory helix-turn-helix protein, lysR family	333	lysr family transcriptional regulatorlysr substrate binding domain; bacterial regulatory helix-turn-helix protein, lysr family
LR140_16605	cds	lysR	LysR family transcriptional regulator	pgpt0028130	indirect effects	competitive exclusion, ce	ce-bacterial fitness	ce-bacterial fitness-multidrug resistance; ce-bacterial fitness-resistance to antimicrobial, toxic compounds	ce-bacterial fitness-multidrug transport-efflux pump mexef-oprn; ce-bacterial fitness-beta-lactam resistance	mext	IPR005119; IPR000847	PF03466; PF00126	LysR substrate binding domain; Bacterial regulatory helix-turn-helix protein, lysR family	333	lysr family transcriptional regulatorlysr substrate binding domain; bacterial regulatory helix-turn-helix protein, lysr family
LR124_16660	cds	t1ga	Type 1 glutamine amidotransferase	pgpt0007105	direct effects; indirect effects	phytohormone, plant signal production; competitive exclusion, ce; stress control, biocontrol	phytohormone-abscisic acid degradation; plant signal-branching stimulation; ce-quorum sensing response, biofilm formation; neutralizing biotic stress	phytohormone-auxine, indole‚äê3‚äêacetic acid, iaa metabolism; plant branching-auxin, iaa metabolism; ce-qsr-autoinducer perception; biotic stress resistance-phenazine derivates	phytohormone-iaa related tryptophan pathway; plant branching-iaa related tryptophan metabolism; ce-qsr-ai-1 lasi percipitation, signalling, ahl, nahl; ce-qsr-ai-1 rhli, cepi, soli percipitation, signalling, ahl, nahl; ce-qsr-hqq, pqs biosynthesis; biotic stress resistance-phenazine biosynthesis	trpg, phnb	IPR011697	PF07722	Peptidase C26	334	type 1 glutamine amidotransferasepeptidase c26
LR140_16610	cds	t1ga	Type 1 glutamine amidotransferase	pgpt0007105	direct effects; indirect effects	phytohormone, plant signal production; competitive exclusion, ce; stress control, biocontrol	phytohormone-abscisic acid degradation; plant signal-branching stimulation; ce-quorum sensing response, biofilm formation; neutralizing biotic stress	phytohormone-auxine, indole‚äê3‚äêacetic acid, iaa metabolism; plant branching-auxin, iaa metabolism; ce-qsr-autoinducer perception; biotic stress resistance-phenazine derivates	phytohormone-iaa related tryptophan pathway; plant branching-iaa related tryptophan metabolism; ce-qsr-ai-1 lasi percipitation, signalling, ahl, nahl; ce-qsr-ai-1 rhli, cepi, soli percipitation, signalling, ahl, nahl; ce-qsr-hqq, pqs biosynthesis; biotic stress resistance-phenazine biosynthesis	trpg, phnb	IPR011697	PF07722	Peptidase C26	334	type 1 glutamine amidotransferasepeptidase c26
LR124_16665	cds	fecR	FecR family protein	NA	NA	NA	NA	NA	NA	NA	NA	PF14559; PF13428; PF04773; PF00593; PF13432	Tetratricopeptide repeat; FecR protein; TonB dependent receptor	335	fecr family proteintetratricopeptide repeat; fecr protein; tonb dependent receptor
LR140_16615	cds	fecR	FecR family protein	NA	NA	NA	NA	NA	NA	NA	NA	PF14559; PF13428; PF04773; PF00593; PF13432	Tetratricopeptide repeat; FecR protein; TonB dependent receptor	335	fecr family proteintetratricopeptide repeat; fecr protein; tonb dependent receptor
LR124_17360	cds	hydrr	Hydroxypyruvate reductase	pgpt0024440	indirect effects	competitive exclusion, ce	ce-cell envelope remodelling	ce-glycerolipid remodelling	ce-remodelling glycerolipid kinase activity	gck, gcka	IPR025286; IPR007835	PF13660; PF05161	Domain of unknown function (DUF4147); MOFRL family	336	hydroxypyruvate reductasedomain of unknown function (duf4147); mofrl family
LR140_17310	cds	hydrr	Hydroxypyruvate reductase	pgpt0024440	indirect effects	competitive exclusion, ce	ce-cell envelope remodelling	ce-glycerolipid remodelling	ce-remodelling glycerolipid kinase activity	gck, gcka	IPR025286; IPR007835	PF13660; PF05161	Domain of unknown function (DUF4147); MOFRL family	336	hydroxypyruvate reductasedomain of unknown function (duf4147); mofrl family
LR124_17365	cds	dgnyltcyclsp	Diguanylate cyclase/phosphodiesterase	NA	NA	NA	NA	NA	NA	NA	IPR000160; IPR001633	PF00990; PF00563	Diguanylate cyclase, GGDEF domain; EAL domain	337	diguanylate cyclase/phosphodiesterasediguanylate cyclase, ggdef domain; eal domain
LR140_17315	cds	dgnyltcyclsp	Diguanylate cyclase/phosphodiesterase	NA	NA	NA	NA	NA	NA	NA	IPR000160; IPR001633	PF00990; PF00563	Diguanylate cyclase, GGDEF domain; EAL domain	337	diguanylate cyclase/phosphodiesterasediguanylate cyclase, ggdef domain; eal domain
LR124_17370	cds	urdp	Urate-ox-N domain-containing protein	NA	NA	NA	NA	NA	NA	NA	IPR010389	PF06181	Urate oxidase N-terminal	338	urate-ox-n domain-containing proteinurate oxidase n-terminal
LR140_17320	cds	urdp	Urate-ox-N domain-containing protein	NA	NA	NA	NA	NA	NA	NA	IPR010389	PF06181	Urate oxidase N-terminal	338	urate-ox-n domain-containing proteinurate oxidase n-terminal
LR124_17375	cds	xdhC	xanthine dehydrogenase accessory protein XdhC	pgpt0007280	direct effects	phytohormone, plant signal production	phytohormone-cytokinins, derivate production	phytohormone-xanthine metabolism	phytohormone-xanthine biosynthesis	xdhc, paod, ygeb, puca	IPR027051; IPR003777	PF13478; PF02625	XdhC Rossmann domain; XdhC and CoxI family	339	xanthine dehydrogenase accessory protein xdhcxdhc rossmann domain; xdhc and coxi family
LR140_17325	cds	xdhC	xanthine dehydrogenase accessory protein XdhC	pgpt0007280	direct effects	phytohormone, plant signal production	phytohormone-cytokinins, derivate production	phytohormone-xanthine metabolism	phytohormone-xanthine biosynthesis	xdhc, paod, ygeb, puca	IPR027051; IPR003777	PF13478; PF02625	XdhC Rossmann domain; XdhC and CoxI family	339	xanthine dehydrogenase accessory protein xdhcxdhc rossmann domain; xdhc and coxi family
LR124_17380	cds	tonB	Energy transducer TonB	pgpt0003745	direct effects	bio-fertilization; bio-remediation	iron acquisition; heavy metal detoxification	iron acquisition-other transport systems; heavy metal iron resistance; other heavy metal resistance systems	iron transport-vitamin b12 related ferrous uptake; iron resistance-vitamin b12 related ferrous uptake; heavy metal resistance-tonb-exbb-exbd transport system	tonb	NA	NA	NA	340	NA
LR140_17330	cds	tonB	Energy transducer TonB	pgpt0003745	direct effects	bio-fertilization; bio-remediation	iron acquisition; heavy metal detoxification	iron acquisition-other transport systems; heavy metal iron resistance; other heavy metal resistance systems	iron transport-vitamin b12 related ferrous uptake; iron resistance-vitamin b12 related ferrous uptake; heavy metal resistance-tonb-exbb-exbd transport system	tonb	NA	NA	NA	340	NA
LR124_17385	cds	uraH	hydroxyisourate hydrolase	pgpt0021125	indirect effects	colonizing plant system	colonization-plant derived substrate usage	plant derived nucleoside metabolism	plant derived purine degradation	urah, pucm, hiuh	IPR023416	PF00576	HIUase/Transthyretin family	341	hydroxyisourate hydrolasehiuase/transthyretin family
LR140_17335	cds	uraH	hydroxyisourate hydrolase	pgpt0021125	indirect effects	colonizing plant system	colonization-plant derived substrate usage	plant derived nucleoside metabolism	plant derived purine degradation	urah, pucm, hiuh	IPR023416	PF00576	HIUase/Transthyretin family	341	hydroxyisourate hydrolasehiuase/transthyretin family
LR124_03400	cds	Transporter	Transporter	pgpt0001720	direct effects; indirect effects	bio-fertilization; colonizing plant system; competitive exclusion, ce; stress control, biocontrol	phosphate solubilization; potassium solubilization; colonization-plant derived substrate usage; ce-quorum sensing response, biofilm formation; neutralizing abiotic stress	p-solubilisation-organic acid metabolism; k-solubilization-organic acid metabolism; plant derived organic acid transport; ce-environmental qsr, bf signalling; neutralizing acidic stress	p-solubilisation-malonic acid transport; k-solubilisation-malonic acid transport; plant derived malonate transport; ce-qsr, bf-acidic stress signalling; acidic stress-soxalate-induced acid tolerance	mdcf	IPR004776	PF03547	Membrane transport protein	342	transportermembrane transport protein
LR140_03400	cds	Transporter	Transporter	pgpt0001720	direct effects; indirect effects	bio-fertilization; colonizing plant system; competitive exclusion, ce; stress control, biocontrol	phosphate solubilization; potassium solubilization; colonization-plant derived substrate usage; ce-quorum sensing response, biofilm formation; neutralizing abiotic stress	p-solubilisation-organic acid metabolism; k-solubilization-organic acid metabolism; plant derived organic acid transport; ce-environmental qsr, bf signalling; neutralizing acidic stress	p-solubilisation-malonic acid transport; k-solubilisation-malonic acid transport; plant derived malonate transport; ce-qsr, bf-acidic stress signalling; acidic stress-soxalate-induced acid tolerance	mdcf	IPR004776	PF03547	Membrane transport protein	342	transportermembrane transport protein
LR124_05605	cds	baaatp	Branched-chain amino acid ABC transporter permease	pgpt0020775	indirect effects	colonizing plant system; competitive exclusion, ce	colonization-plant derived substrate usage; ce-quorum sensing response, biofilm formation	plant derived amino acid transport; ce-qsr-autoinducer perception	plant derived branched-chain amino acid transport; ce-qsr-gaba percipitation, signalling	livm	IPR001851	PF02653	Branched-chain amino acid transport system / permease component	343	branched-chain amino acid abc transporter permeasebranched-chain amino acid transport system / permease component
LR140_05605	cds	baaatp	Branched-chain amino acid ABC transporter permease	pgpt0020775	indirect effects	colonizing plant system; competitive exclusion, ce	colonization-plant derived substrate usage; ce-quorum sensing response, biofilm formation	plant derived amino acid transport; ce-qsr-autoinducer perception	plant derived branched-chain amino acid transport; ce-qsr-gaba percipitation, signalling	livm	IPR001851	PF02653	Branched-chain amino acid transport system / permease component	343	branched-chain amino acid abc transporter permeasebranched-chain amino acid transport system / permease component
LR124_05610	cds	livH	Branched-chain amino acid ABC-type transport system, permease component	pgpt0020770	indirect effects	colonizing plant system; competitive exclusion, ce	colonization-plant derived substrate usage; ce-quorum sensing response, biofilm formation	plant derived amino acid transport; ce-qsr-autoinducer perception	plant derived branched-chain amino acid transport; ce-qsr-gaba percipitation, signalling	livh	IPR001851	PF02653	Branched-chain amino acid transport system / permease component	344	branched-chain amino acid abc-type transport system, permease componentbranched-chain amino acid transport system / permease component
LR140_05610	cds	livH	Branched-chain amino acid ABC-type transport system, permease component	pgpt0020770	indirect effects	colonizing plant system; competitive exclusion, ce	colonization-plant derived substrate usage; ce-quorum sensing response, biofilm formation	plant derived amino acid transport; ce-qsr-autoinducer perception	plant derived branched-chain amino acid transport; ce-qsr-gaba percipitation, signalling	livh	IPR001851	PF02653	Branched-chain amino acid transport system / permease component	344	branched-chain amino acid abc-type transport system, permease componentbranched-chain amino acid transport system / permease component
LR124_05615	cds	atap	ABC transporter ATP-binding protein	pgpt0020780	indirect effects	colonizing plant system; competitive exclusion, ce	colonization-plant derived substrate usage; ce-quorum sensing response, biofilm formation	plant derived amino acid transport; ce-qsr-autoinducer perception	plant derived branched-chain amino acid transport; ce-qsr-gaba percipitation, signalling	livg	IPR032823; IPR003439	PF12399; PF00005	Branched-chain amino acid ATP-binding cassette transporter; ABC transporter	345	abc transporter atp-binding proteinbranched-chain amino acid atp-binding cassette transporter; abc transporter
LR140_05615	cds	atap	ABC transporter ATP-binding protein	pgpt0020780	indirect effects	colonizing plant system; competitive exclusion, ce	colonization-plant derived substrate usage; ce-quorum sensing response, biofilm formation	plant derived amino acid transport; ce-qsr-autoinducer perception	plant derived branched-chain amino acid transport; ce-qsr-gaba percipitation, signalling	livg	IPR032823; IPR003439	PF12399; PF00005	Branched-chain amino acid ATP-binding cassette transporter; ABC transporter	345	abc transporter atp-binding proteinbranched-chain amino acid atp-binding cassette transporter; abc transporter
LR124_05620	cds	tetR	TetR family transcriptional regulator	NA	NA	NA	NA	NA	NA	NA	IPR001647; IPR041490	PF00440; PF17932	Bacterial regulatory proteins, tetR family; Tetracyclin repressor-like, C-terminal domain	346	tetr family transcriptional regulatorbacterial regulatory proteins, tetr family; tetracyclin repressor-like, c-terminal domain
LR140_05620	cds	tetR	TetR family transcriptional regulator	NA	NA	NA	NA	NA	NA	NA	IPR001647; IPR041490	PF00440; PF17932	Bacterial regulatory proteins, tetR family; Tetracyclin repressor-like, C-terminal domain	346	tetr family transcriptional regulatorbacterial regulatory proteins, tetr family; tetracyclin repressor-like, c-terminal domain
LR124_05630	cds	hmtp	Heavy metal transport/detoxification protein	pgpt0004125	direct effects	bio-remediation	heavy metal detoxification	heavy metal copper resistance	copper resistance mediation	atox1, atx1, copz, golb	IPR006121	PF00403	Heavy-metal-associated domain	347	heavy metal transport/detoxification proteinheavy-metal-associated domain
LR140_05630	cds	hmtp	Heavy metal transport/detoxification protein	pgpt0004125	direct effects	bio-remediation	heavy metal detoxification	heavy metal copper resistance	copper resistance mediation	atox1, atx1, copz, golb	IPR006121	PF00403	Heavy-metal-associated domain	347	heavy metal transport/detoxification proteinheavy-metal-associated domain
LR124_05640	cds	mcst	Methyl-accepting chemotaxis sensory transducer	NA	NA	NA	NA	NA	NA	NA	IPR003660; IPR004089	PF00672; PF00015	HAMP domain; Methyl-accepting chemotaxis protein (MCP) signalling domain	348	methyl-accepting chemotaxis sensory transducerhamp domain; methyl-accepting chemotaxis protein (mcp) signalling domain
LR140_05640	cds	mcst	Methyl-accepting chemotaxis sensory transducer	NA	NA	NA	NA	NA	NA	NA	IPR003660; IPR004089	PF00672; PF00015	HAMP domain; Methyl-accepting chemotaxis protein (MCP) signalling domain	348	methyl-accepting chemotaxis sensory transducerhamp domain; methyl-accepting chemotaxis protein (mcp) signalling domain
LR124_05650	cds	ndoo	NADH:flavin oxidoreductase/NADH oxidase	pgpt0005930	direct effects	bio-remediation	xenobiotics biodegradation	xenobiotic tolulene, derivate degradation	xenobiotic nitrotolulene degradation	nema	IPR001155	PF00724	DH:flavin oxidoreductase / DH oxidase family	349	nadh:flavin oxidoreductase/nadh oxidasedh:flavin oxidoreductase / dh oxidase family
LR140_05650	cds	ndoo	NADH:flavin oxidoreductase/NADH oxidase	pgpt0005930	direct effects	bio-remediation	xenobiotics biodegradation	xenobiotic tolulene, derivate degradation	xenobiotic nitrotolulene degradation	nema	IPR001155	PF00724	DH:flavin oxidoreductase / DH oxidase family	349	nadh:flavin oxidoreductase/nadh oxidasedh:flavin oxidoreductase / dh oxidase family
LR124_06490	cds	glcE	glycolate oxidase subunit GlcE	NA	NA	NA	NA	NA	NA	NA	IPR006094	PF01565	FAD binding domain	350	glycolate oxidase subunit glcefad binding domain
LR140_06490	cds	glcE	glycolate oxidase subunit GlcE	NA	NA	NA	NA	NA	NA	NA	IPR006094	PF01565	FAD binding domain	350	glycolate oxidase subunit glcefad binding domain
LR124_06650	cds	2ndn	2-nitropropane dioxygenase NPD	pgpt0006800	direct effects; indirect effects	bio-remediation; colonizing plant system; competitive exclusion, ce	xenobiotics biodegradation; colonization-adaption to plant immune system; ce-bacterial fitness	xenobiotic degradation of other nitro-compounds; adaption to pis-plant 3-nitropropionate, 3-npa resistance; ce-bacterial fitness-resistance to antimicrobial, toxic compounds	xenobiotic nitroalkane, nitronate degradation; adaption to pis-3-nitropropionate, 3-npa detoxification; ce-bacterial fitness-3-nitropropionate, 3-npa resistance; ce-bacterial fitness-propionate-3-nitrate-derivate resistance	ncd2, npd, pnoa	IPR004136	PF03060	Nitronate monooxygenase	351	2-nitropropane dioxygenase npdnitronate monooxygenase
LR140_06655	cds	2ndn	2-nitropropane dioxygenase NPD	pgpt0006800	direct effects; indirect effects	bio-remediation; colonizing plant system; competitive exclusion, ce	xenobiotics biodegradation; colonization-adaption to plant immune system; ce-bacterial fitness	xenobiotic degradation of other nitro-compounds; adaption to pis-plant 3-nitropropionate, 3-npa resistance; ce-bacterial fitness-resistance to antimicrobial, toxic compounds	xenobiotic nitroalkane, nitronate degradation; adaption to pis-3-nitropropionate, 3-npa detoxification; ce-bacterial fitness-3-nitropropionate, 3-npa resistance; ce-bacterial fitness-propionate-3-nitrate-derivate resistance	ncd2, npd, pnoa	IPR004136	PF03060	Nitronate monooxygenase	351	2-nitropropane dioxygenase npdnitronate monooxygenase
LR124_08580	cds	pgsA	CDP-diacylglycerol--glycerol-3-phosphate 3-phosphatidyltransferase	pgpt0007735	direct effects; indirect effects	phytohormone, plant signal production; competitive exclusion, ce; stress control, biocontrol	plant signal-phospholipid production; ce-cell envelope remodelling; neutralizing abiotic stress	plant signal-phospolipid metabolism; ce-glycerophospholipid remodelling; neutralizing osmotic stress; neutralizing salinity stress	plant signal-phospolipid-cardiolipin biosynthesis; ce-remodelling gpl cardiolipin synthase activity; osmotic stress-cardiolipin biosynthesis; salinity stress-cardiolipin biosynthesis	pgsa	IPR000462	PF01066	CDP-alcohol phosphatidyltransferase	352	cdp-diacylglycerol--glycerol-3-phosphate 3-phosphatidyltransferasecdp-alcohol phosphatidyltransferase
LR140_08585	cds	pgsA	CDP-diacylglycerol--glycerol-3-phosphate 3-phosphatidyltransferase	pgpt0007735	direct effects; indirect effects	phytohormone, plant signal production; competitive exclusion, ce; stress control, biocontrol	plant signal-phospholipid production; ce-cell envelope remodelling; neutralizing abiotic stress	plant signal-phospolipid metabolism; ce-glycerophospholipid remodelling; neutralizing osmotic stress; neutralizing salinity stress	plant signal-phospolipid-cardiolipin biosynthesis; ce-remodelling gpl cardiolipin synthase activity; osmotic stress-cardiolipin biosynthesis; salinity stress-cardiolipin biosynthesis	pgsa	IPR000462	PF01066	CDP-alcohol phosphatidyltransferase	352	cdp-diacylglycerol--glycerol-3-phosphate 3-phosphatidyltransferasecdp-alcohol phosphatidyltransferase
LR124_08585	cds	uvrC	excinuclease ABC subunit UvrC	pgpt0014925	indirect effects	stress control, biocontrol	universal stress response	stress signalling proteins	stress signal-dna damage defense, repair	uvrc	NA	PF14520; PF01541; PF02151; PF08459	Helix-hairpin-helix domain; GIY-YIG catalytic domain; UvrB/uvrC motif; UvrC Rse H endonuclease domain	353	excinuclease abc subunit uvrchelix-hairpin-helix domain; giy-yig catalytic domain; uvrb/uvrc motif; uvrc rse h endonuclease domain
LR140_08590	cds	uvrC	excinuclease ABC subunit UvrC	pgpt0014925	indirect effects	stress control, biocontrol	universal stress response	stress signalling proteins	stress signal-dna damage defense, repair	uvrc	NA	PF14520; PF01541; PF02151; PF08459	Helix-hairpin-helix domain; GIY-YIG catalytic domain; UvrB/uvrC motif; UvrC Rse H endonuclease domain	353	excinuclease abc subunit uvrchelix-hairpin-helix domain; giy-yig catalytic domain; uvrb/uvrc motif; uvrc rse h endonuclease domain
LR124_08590	cds	atsp	ABC transporter substrate-binding protein	pgpt0017360	indirect effects	colonizing plant system	colonization-plant derived substrate usage	plant derived organic acid transport	plant derived tricarboxylate transport	tctc	IPR005064	PF03401	Tripartite tricarboxylate transporter family receptor	354	abc transporter substrate-binding proteintripartite tricarboxylate transporter family receptor
LR140_08595	cds	atsp	ABC transporter substrate-binding protein	pgpt0017360	indirect effects	colonizing plant system	colonization-plant derived substrate usage	plant derived organic acid transport	plant derived tricarboxylate transport	tctc	IPR005064	PF03401	Tripartite tricarboxylate transporter family receptor	354	abc transporter substrate-binding proteintripartite tricarboxylate transporter family receptor
LR124_08595	cds	lacI	LacI family transcriptional regulator	pgpt0017360	indirect effects	colonizing plant system	colonization-plant derived substrate usage	plant derived organic acid transport	plant derived tricarboxylate transport	tctc	IPR005064	PF03401	Tripartite tricarboxylate transporter family receptor	355	laci family transcriptional regulatortripartite tricarboxylate transporter family receptor
LR140_08600	cds	lacI	LacI family transcriptional regulator	pgpt0017360	indirect effects	colonizing plant system	colonization-plant derived substrate usage	plant derived organic acid transport	plant derived tricarboxylate transport	tctc	IPR005064	PF03401	Tripartite tricarboxylate transporter family receptor	355	laci family transcriptional regulatortripartite tricarboxylate transporter family receptor
LR124_08800	cds	prpp	Prophage protein	NA	NA	NA	NA	NA	NA	NA	NA	NA	NA	356	NA
LR140_08805	cds	prpp	Prophage protein	NA	NA	NA	NA	NA	NA	NA	NA	NA	NA	356	NA
LR124_08805	cds	mcst	Methyl-accepting chemotaxis sensory transducer	pgpt0015710	indirect effects	colonizing plant system; competitive exclusion, ce	colonization-motility, chemotaxis; ce-bacterial fitness	chemotaxis proteins; ce-bacterial fitness-phage defense system	methyl-accepting chemotaxis proteins; ce-bacterial fitness-phage exclusion	mcp, tlpc, tlpa, dcra	IPR003660; IPR004089; IPR024478	PF00672; PF00015; PF12729	HAMP domain; Methyl-accepting chemotaxis protein (MCP) signalling domain; Four helix bundle sensory module for signal transduction	357	methyl-accepting chemotaxis sensory transducerhamp domain; methyl-accepting chemotaxis protein (mcp) signalling domain; four helix bundle sensory module for signal transduction
LR140_08810	cds	mcst	Methyl-accepting chemotaxis sensory transducer	pgpt0015710	indirect effects	colonizing plant system; competitive exclusion, ce	colonization-motility, chemotaxis; ce-bacterial fitness	chemotaxis proteins; ce-bacterial fitness-phage defense system	methyl-accepting chemotaxis proteins; ce-bacterial fitness-phage exclusion	mcp, tlpc, tlpa, dcra	IPR003660; IPR004089; IPR024478	PF00672; PF00015; PF12729	HAMP domain; Methyl-accepting chemotaxis protein (MCP) signalling domain; Four helix bundle sensory module for signal transduction	357	methyl-accepting chemotaxis sensory transducerhamp domain; methyl-accepting chemotaxis protein (mcp) signalling domain; four helix bundle sensory module for signal transduction
LR124_08810	cds	pstS	phosphate ABC transporter substrate-binding protein PstS	pgpt0002625	direct effects	bio-fertilization; bio-remediation	phosphate solubilization; heavy metal detoxification	p-solubilisation-phosphate metabolism; heavy metal antimony resistance; heavy metal arsenic resistance	p-solubilisation-phosphate transport; antimony resistance-putative pst-pho-pit transport system; arsenic resistance-pst-pho-pit transport system	psts, phos	IPR024370	PF12849	PBP superfamily domain	358	phosphate abc transporter substrate-binding protein pstspbp superfamily domain
LR140_08815	cds	pstS	phosphate ABC transporter substrate-binding protein PstS	pgpt0002625	direct effects	bio-fertilization; bio-remediation	phosphate solubilization; heavy metal detoxification	p-solubilisation-phosphate metabolism; heavy metal antimony resistance; heavy metal arsenic resistance	p-solubilisation-phosphate transport; antimony resistance-putative pst-pho-pit transport system; arsenic resistance-pst-pho-pit transport system	psts, phos	IPR024370	PF12849	PBP superfamily domain	358	phosphate abc transporter substrate-binding protein pstspbp superfamily domain
LR124_08815	cds	adnyltcy	Adenylate cyclase	NA	NA	NA	NA	NA	NA	NA	IPR023577; IPR007899	PF01928; PF05235	CYTH domain; CHAD domain	359	adenylate cyclasecyth domain; chad domain
LR140_08820	cds	adnyltcy	Adenylate cyclase	NA	NA	NA	NA	NA	NA	NA	IPR023577; IPR007899	PF01928; PF05235	CYTH domain; CHAD domain	359	adenylate cyclasecyth domain; chad domain
LR124_08820	cds	35ex	3'-5' exonuclease	NA	NA	NA	NA	NA	NA	NA	IPR002562	PF01612	3'-5' exonuclease	360	3'-5' exonuclease3'-5' exonuclease
LR140_08825	cds	35ex	3'-5' exonuclease	NA	NA	NA	NA	NA	NA	NA	IPR002562	PF01612	3'-5' exonuclease	360	3'-5' exonuclease3'-5' exonuclease
LR124_08825	cds	fadH	NADPH-dependent 2,4-dienoyl-CoA reductase	NA	NA	NA	NA	NA	NA	NA	IPR001155; IPR023753	PF00724; PF07992	DH:flavin oxidoreductase / DH oxidase family; Pyridine nucleotide-disulphide oxidoreductase	361	nadph-dependent 2,4-dienoyl-coa reductasedh:flavin oxidoreductase / dh oxidase family; pyridine nucleotide-disulphide oxidoreductase
LR140_08830	cds	fadH	NADPH-dependent 2,4-dienoyl-CoA reductase	NA	NA	NA	NA	NA	NA	NA	IPR001155; IPR023753	PF00724; PF07992	DH:flavin oxidoreductase / DH oxidase family; Pyridine nucleotide-disulphide oxidoreductase	361	nadph-dependent 2,4-dienoyl-coa reductasedh:flavin oxidoreductase / dh oxidase family; pyridine nucleotide-disulphide oxidoreductase
LR124_22755	cds	rpsC	30S ribosomal protein S3	NA	NA	NA	NA	NA	NA	NA	IPR004044; IPR001351	PF07650; PF00189	KH domain; Ribosomal protein S3, C-terminal domain	362	30s ribosomal protein s3kh domain; ribosomal protein s3, c-terminal domain
LR140_22705	cds	rpsC	30S ribosomal protein S3	NA	NA	NA	NA	NA	NA	NA	IPR004044; IPR001351	PF07650; PF00189	KH domain; Ribosomal protein S3, C-terminal domain	362	30s ribosomal protein s3kh domain; ribosomal protein s3, c-terminal domain
LR124_22765	cds	rpsS	30S ribosomal protein S19	NA	NA	NA	NA	NA	NA	NA	IPR002222	PF00203	Ribosomal protein S19	363	30s ribosomal protein s19ribosomal protein s19
LR140_22715	cds	rpsS	30S ribosomal protein S19	NA	NA	NA	NA	NA	NA	NA	IPR002222	PF00203	Ribosomal protein S19	363	30s ribosomal protein s19ribosomal protein s19
LR124_22780	cds	rplD	50S ribosomal protein L4	NA	NA	NA	NA	NA	NA	NA	IPR002136	PF00573	Ribosomal protein L4/L1 family	364	50s ribosomal protein l4ribosomal protein l4/l1 family
LR140_22730	cds	rplD	50S ribosomal protein L4	NA	NA	NA	NA	NA	NA	NA	IPR002136	PF00573	Ribosomal protein L4/L1 family	364	50s ribosomal protein l4ribosomal protein l4/l1 family
LR124_22790	cds	rpsJ	30S ribosomal protein S10	pgpt0015245	indirect effects	plant immune response stimulation	triggered immunity	pamp, effector triggered immunity, pti	pti-bacterial ef-tu	elf18, tuf, tufa	IPR027486	PF00338	Ribosomal protein S10p/S20e	365	30s ribosomal protein s10ribosomal protein s10p/s20e
LR140_22740	cds	rpsJ	30S ribosomal protein S10	pgpt0015245	indirect effects	plant immune response stimulation	triggered immunity	pamp, effector triggered immunity, pti	pti-bacterial ef-tu	elf18, tuf, tufa	IPR027486	PF00338	Ribosomal protein S10p/S20e	365	30s ribosomal protein s10ribosomal protein s10p/s20e
LR124_00805	cds	sppA	Peptidase S49	pgpt0030320	indirect effects	competitive exclusion, ce	ce-bacterial secretion	ce-type v secretion systems	ce-t5a autotransporter secretion	pspa	IPR002142	PF01343	Peptidase family S49	366	peptidase s49peptidase family s49
LR140_00805	cds	sppA	Peptidase S49	pgpt0030320	indirect effects	competitive exclusion, ce	ce-bacterial secretion	ce-type v secretion systems	ce-t5a autotransporter secretion	pspa	IPR002142	PF01343	Peptidase family S49	366	peptidase s49peptidase family s49
LR124_00830	cds	phsphtac	Phosphate acyltransferase	pgpt0024410	indirect effects	competitive exclusion, ce	ce-cell envelope remodelling	ce-glycerolipid remodelling	ce-remodelling glycerolipid acyltransferase activity	plsx	IPR003664	PF02504	Fatty acid synthesis protein	367	phosphate acyltransferasefatty acid synthesis protein
LR140_00830	cds	phsphtac	Phosphate acyltransferase	pgpt0024410	indirect effects	competitive exclusion, ce	ce-cell envelope remodelling	ce-glycerolipid remodelling	ce-remodelling glycerolipid acyltransferase activity	plsx	IPR003664	PF02504	Fatty acid synthesis protein	367	phosphate acyltransferasefatty acid synthesis protein
LR124_00845	cds	fabG	3-oxoacyl-ACP reductase FabG	pgpt0003180	direct effects; indirect effects	bio-fertilization; bio-remediation; phytohormone, plant signal production; colonizing plant system; stress control, biocontrol	iron acquisition; heavy metal detoxification; plant signalling volatiles; root colonization; neutralizing abiotic stress; neutralizing biotic stress	iron acquisition-siderophores; heavy metal iron resistance; plant signal-volatile related metabolism; root colonization-vitamin b7, biotin metabolism; nitrosative, oxidative stress, ros scavenging; bactericidal compounds, antibiotics; biotic stress resistance-volatiles	siderophores-bacillibactin metabolism; iron resistance-bacillibactin metabolism; plant signal-volatile related fatty acid pathway; root colonization-vitamin b7, biotin biosynthesis; oxidative stress-arylpolyene biosynthesis; bactericidal-prodigiosin metabolism; biotic stress resistance-volatile related fatty acid metabolism	ymfi, fabg, efpi	NA	PF13561	Enoyl-(Acyl carrier protein) reductase	368	3-oxoacyl-acp reductase fabgenoyl-(acyl carrier protein) reductase
LR140_00845	cds	fabG	3-oxoacyl-ACP reductase FabG	pgpt0003180	direct effects; indirect effects	bio-fertilization; bio-remediation; phytohormone, plant signal production; colonizing plant system; stress control, biocontrol	iron acquisition; heavy metal detoxification; plant signalling volatiles; root colonization; neutralizing abiotic stress; neutralizing biotic stress	iron acquisition-siderophores; heavy metal iron resistance; plant signal-volatile related metabolism; root colonization-vitamin b7, biotin metabolism; nitrosative, oxidative stress, ros scavenging; bactericidal compounds, antibiotics; biotic stress resistance-volatiles	siderophores-bacillibactin metabolism; iron resistance-bacillibactin metabolism; plant signal-volatile related fatty acid pathway; root colonization-vitamin b7, biotin biosynthesis; oxidative stress-arylpolyene biosynthesis; bactericidal-prodigiosin metabolism; biotic stress resistance-volatile related fatty acid metabolism	ymfi, fabg, efpi	NA	PF13561	Enoyl-(Acyl carrier protein) reductase	368	3-oxoacyl-acp reductase fabgenoyl-(acyl carrier protein) reductase
LR124_01070	cds	lysR	LysR family transcriptional regulator	pgpt0021950	indirect effects	colonizing plant system	colonization-plant derived substrate usage	plant derived carnithine usage	plant derived carnithine degradation	dhcr	IPR005119; IPR000847	PF03466; PF00126	LysR substrate binding domain; Bacterial regulatory helix-turn-helix protein, lysR family	369	lysr family transcriptional regulatorlysr substrate binding domain; bacterial regulatory helix-turn-helix protein, lysr family
LR140_01070	cds	lysR	LysR family transcriptional regulator	pgpt0021950	indirect effects	colonizing plant system	colonization-plant derived substrate usage	plant derived carnithine usage	plant derived carnithine degradation	dhcr	IPR005119; IPR000847	PF03466; PF00126	LysR substrate binding domain; Bacterial regulatory helix-turn-helix protein, lysR family	369	lysr family transcriptional regulatorlysr substrate binding domain; bacterial regulatory helix-turn-helix protein, lysr family
LR124_01090	cds	grpE	nucleotide exchange factor GrpE	pgpt0014650	indirect effects	stress control, biocontrol	neutralizing abiotic stress	high temperature tolerance	high temperatur regulation	grpe	IPR000740	PF01025	GrpE	370	nucleotide exchange factor grpegrpe
LR140_01090	cds	grpE	nucleotide exchange factor GrpE	pgpt0014650	indirect effects	stress control, biocontrol	neutralizing abiotic stress	high temperature tolerance	high temperatur regulation	grpe	IPR000740	PF01025	GrpE	370	nucleotide exchange factor grpegrpe
LR124_01415	cds	dedA	DedA family protein	pgpt0004890	direct effects	bio-remediation	heavy metal detoxification	heavy metal selenium resistance	selenium resistance-selenium transport	deda	IPR032816	PF09335	SRE associated Golgi protein	371	deda family proteinsre associated golgi protein
LR140_01415	cds	dedA	DedA family protein	pgpt0004890	direct effects	bio-remediation	heavy metal detoxification	heavy metal selenium resistance	selenium resistance-selenium transport	deda	IPR032816	PF09335	SRE associated Golgi protein	371	deda family proteinsre associated golgi protein
LR124_20195	cds	d223dp	DUF2237 domain-containing protein	NA	NA	NA	NA	NA	NA	NA	IPR018714	PF09996	Uncharacterized protein conserved in bacteria (DUF2237)	372	duf2237 domain-containing proteinuncharacterized protein conserved in bacteria (duf2237)
LR140_21045	cds	d223dp	DUF2237 domain-containing protein	NA	NA	NA	NA	NA	NA	NA	IPR018714	PF09996	Uncharacterized protein conserved in bacteria (DUF2237)	372	duf2237 domain-containing proteinuncharacterized protein conserved in bacteria (duf2237)
LR124_20200	cds	d421dp	DUF421 domain-containing protein	NA	NA	NA	NA	NA	NA	NA	IPR007353	PF04239	YetF C-terminal domain	373	duf421 domain-containing proteinyetf c-terminal domain
LR140_21050	cds	d421dp	DUF421 domain-containing protein	NA	NA	NA	NA	NA	NA	NA	IPR007353	PF04239	YetF C-terminal domain	373	duf421 domain-containing proteinyetf c-terminal domain
LR124_20655	cds	abctrnsprtrpr	ABC transporter permease	pgpt0007845	direct effects; indirect effects	phytohormone, plant signal production; competitive exclusion, ce; stress control, biocontrol	plant signal-branching inhibition; plant signal-embryogenesis; ce-quorum sensing response, biofilm formation; neutralizing abiotic stress; neutralizing biotic stress	plant debranching-spermidine, putrescine metabolism; plant embryogenesis-spermidine, putrescine metabolism; ce-environmental qsr, bf signalling; ce-qsr-autoinducer perception; neutralizing acidic stress; neutralizing osmotic stress; nitrosative, oxidative stress, ros scavenging; bactericidal compounds, antibiotics	plant debranching-spermidine, putrescine transport; plant embryogenesis-spermidine, putrescine transport; ce-qsr, bf-acidic stress signalling; ce-qsr, bf-oxidative stress signalling; ce-qsr-gaba percipitation, signalling; acidic stress-spermidine, putrescine metabolism; osmotic stress-spermidine, putrescine metabolism; oxidative stress-spermidine, putrescine metabolism; bactericidal-spermidine, p…	abc sp p, ydcv	IPR000515	PF00528	Binding-protein-dependent transport system inner membrane component	374	abc transporter permeasebinding-protein-dependent transport system inner membrane component
LR140_21505	cds	abctrnsprtrpr	ABC transporter permease	pgpt0007845	direct effects; indirect effects	phytohormone, plant signal production; competitive exclusion, ce; stress control, biocontrol	plant signal-branching inhibition; plant signal-embryogenesis; ce-quorum sensing response, biofilm formation; neutralizing abiotic stress; neutralizing biotic stress	plant debranching-spermidine, putrescine metabolism; plant embryogenesis-spermidine, putrescine metabolism; ce-environmental qsr, bf signalling; ce-qsr-autoinducer perception; neutralizing acidic stress; neutralizing osmotic stress; nitrosative, oxidative stress, ros scavenging; bactericidal compounds, antibiotics	plant debranching-spermidine, putrescine transport; plant embryogenesis-spermidine, putrescine transport; ce-qsr, bf-acidic stress signalling; ce-qsr, bf-oxidative stress signalling; ce-qsr-gaba percipitation, signalling; acidic stress-spermidine, putrescine metabolism; osmotic stress-spermidine, putrescine metabolism; oxidative stress-spermidine, putrescine metabolism; bactericidal-spermidine, p…	abc sp p, ydcv	IPR000515	PF00528	Binding-protein-dependent transport system inner membrane component	374	abc transporter permeasebinding-protein-dependent transport system inner membrane component
LR124_20660	cds	abctrnsprtrpr	ABC transporter permease	pgpt0007845	direct effects; indirect effects	phytohormone, plant signal production; competitive exclusion, ce; stress control, biocontrol	plant signal-branching inhibition; plant signal-embryogenesis; ce-quorum sensing response, biofilm formation; neutralizing abiotic stress; neutralizing biotic stress	plant debranching-spermidine, putrescine metabolism; plant embryogenesis-spermidine, putrescine metabolism; ce-environmental qsr, bf signalling; ce-qsr-autoinducer perception; neutralizing acidic stress; neutralizing osmotic stress; nitrosative, oxidative stress, ros scavenging; bactericidal compounds, antibiotics	plant debranching-spermidine, putrescine transport; plant embryogenesis-spermidine, putrescine transport; ce-qsr, bf-acidic stress signalling; ce-qsr, bf-oxidative stress signalling; ce-qsr-gaba percipitation, signalling; acidic stress-spermidine, putrescine metabolism; osmotic stress-spermidine, putrescine metabolism; oxidative stress-spermidine, putrescine metabolism; bactericidal-spermidine, p…	abc sp p, ydcv	IPR000515	PF00528	Binding-protein-dependent transport system inner membrane component	375	abc transporter permeasebinding-protein-dependent transport system inner membrane component
LR140_21510	cds	abctrnsprtrpr	ABC transporter permease	pgpt0007845	direct effects; indirect effects	phytohormone, plant signal production; competitive exclusion, ce; stress control, biocontrol	plant signal-branching inhibition; plant signal-embryogenesis; ce-quorum sensing response, biofilm formation; neutralizing abiotic stress; neutralizing biotic stress	plant debranching-spermidine, putrescine metabolism; plant embryogenesis-spermidine, putrescine metabolism; ce-environmental qsr, bf signalling; ce-qsr-autoinducer perception; neutralizing acidic stress; neutralizing osmotic stress; nitrosative, oxidative stress, ros scavenging; bactericidal compounds, antibiotics	plant debranching-spermidine, putrescine transport; plant embryogenesis-spermidine, putrescine transport; ce-qsr, bf-acidic stress signalling; ce-qsr, bf-oxidative stress signalling; ce-qsr-gaba percipitation, signalling; acidic stress-spermidine, putrescine metabolism; osmotic stress-spermidine, putrescine metabolism; oxidative stress-spermidine, putrescine metabolism; bactericidal-spermidine, p…	abc sp p, ydcv	IPR000515	PF00528	Binding-protein-dependent transport system inner membrane component	375	abc transporter permeasebinding-protein-dependent transport system inner membrane component
LR124_20665	cds	atsp	ABC transporter substrate-binding protein	pgpt0007855	direct effects; indirect effects	phytohormone, plant signal production; competitive exclusion, ce; stress control, biocontrol	plant signal-branching inhibition; plant signal-embryogenesis; ce-quorum sensing response, biofilm formation; neutralizing abiotic stress; neutralizing biotic stress	plant debranching-spermidine, putrescine metabolism; plant embryogenesis-spermidine, putrescine metabolism; ce-environmental qsr, bf signalling; ce-qsr-autoinducer perception; neutralizing acidic stress; neutralizing osmotic stress; nitrosative, oxidative stress, ros scavenging; bactericidal compounds, antibiotics	plant debranching-spermidine, putrescine transport; plant embryogenesis-spermidine, putrescine transport; ce-qsr, bf-acidic stress signalling; ce-qsr, bf-oxidative stress signalling; ce-qsr-gaba percipitation, signalling; acidic stress-spermidine, putrescine metabolism; osmotic stress-spermidine, putrescine metabolism; oxidative stress-spermidine, putrescine metabolism; bactericidal-spermidine, p…	abc sp s, ydcs	NA	PF13343	Bacterial extracellular solute-binding protein	376	abc transporter substrate-binding proteinbacterial extracellular solute-binding protein
LR140_21515	cds	atsp	ABC transporter substrate-binding protein	pgpt0007855	direct effects; indirect effects	phytohormone, plant signal production; competitive exclusion, ce; stress control, biocontrol	plant signal-branching inhibition; plant signal-embryogenesis; ce-quorum sensing response, biofilm formation; neutralizing abiotic stress; neutralizing biotic stress	plant debranching-spermidine, putrescine metabolism; plant embryogenesis-spermidine, putrescine metabolism; ce-environmental qsr, bf signalling; ce-qsr-autoinducer perception; neutralizing acidic stress; neutralizing osmotic stress; nitrosative, oxidative stress, ros scavenging; bactericidal compounds, antibiotics	plant debranching-spermidine, putrescine transport; plant embryogenesis-spermidine, putrescine transport; ce-qsr, bf-acidic stress signalling; ce-qsr, bf-oxidative stress signalling; ce-qsr-gaba percipitation, signalling; acidic stress-spermidine, putrescine metabolism; osmotic stress-spermidine, putrescine metabolism; oxidative stress-spermidine, putrescine metabolism; bactericidal-spermidine, p…	abc sp s, ydcs	NA	PF13343	Bacterial extracellular solute-binding protein	376	abc transporter substrate-binding proteinbacterial extracellular solute-binding protein
LR124_02875	cds	mthyl	Methylisocitrate lyase	pgpt0002100	direct effects	bio-fertilization	phosphate solubilization; potassium solubilization	p-solubilisation-organic acid metabolism; k-solubilization-organic acid metabolism	p-solubilisation-propionic acid biosynthesis; p-solubilisation-pyruvic acid biosynthesis; k-solubilisation-propionic acid biosynthesis; k-solubilisation-pyruvic acid biosynthesis	dml	NA	PF13714	Phosphoenolpyruvate phosphomutase	377	methylisocitrate lyasephosphoenolpyruvate phosphomutase
LR140_02875	cds	mthyl	Methylisocitrate lyase	pgpt0002100	direct effects	bio-fertilization	phosphate solubilization; potassium solubilization	p-solubilisation-organic acid metabolism; k-solubilization-organic acid metabolism	p-solubilisation-propionic acid biosynthesis; p-solubilisation-pyruvic acid biosynthesis; k-solubilisation-propionic acid biosynthesis; k-solubilisation-pyruvic acid biosynthesis	dml	NA	PF13714	Phosphoenolpyruvate phosphomutase	377	methylisocitrate lyasephosphoenolpyruvate phosphomutase
LR124_04535	cds	ttlpp	TRAP transporter large permease protein	pgpt0017335	indirect effects	colonizing plant system	colonization-plant derived substrate usage	plant derived organic acid transport	plant derived c4-dicarboxyrate transport	dctm	IPR010656	PF06808	Tripartite ATP-independent periplasmic transporter, DctM component	378	trap transporter large permease proteintripartite atp-independent periplasmic transporter, dctm component
LR140_04535	cds	ttlpp	TRAP transporter large permease protein	pgpt0017335	indirect effects	colonizing plant system	colonization-plant derived substrate usage	plant derived organic acid transport	plant derived c4-dicarboxyrate transport	dctm	IPR010656	PF06808	Tripartite ATP-independent periplasmic transporter, DctM component	378	trap transporter large permease proteintripartite atp-independent periplasmic transporter, dctm component
LR124_05190	cds	rlrp	RNP-1 like RNA-binding protein	NA	NA	NA	NA	NA	NA	NA	IPR000504	PF00076	R recognition motif	379	rnp-1 like rna-binding proteinr recognition motif
LR140_05190	cds	rlrp	RNP-1 like RNA-binding protein	NA	NA	NA	NA	NA	NA	NA	IPR000504	PF00076	R recognition motif	379	rnp-1 like rna-binding proteinr recognition motif
LR124_05200	cds	sdfo	SDR family oxidoreductase	pgpt0030485	putative pgpts	putative functions	putative functions-1	putative-oxidoreductase activity	putative-oxidoreductase activity-1	yqjq	IPR002347	PF00106	short chain dehydrogenase	380	sdr family oxidoreductaseshort chain dehydrogenase
LR140_05200	cds	sdfo	SDR family oxidoreductase	pgpt0030485	putative pgpts	putative functions	putative functions-1	putative-oxidoreductase activity	putative-oxidoreductase activity-1	yqjq	IPR002347	PF00106	short chain dehydrogenase	380	sdr family oxidoreductaseshort chain dehydrogenase
LR124_05410	cds	capips	Carbonic anhydrase/acetyltransferase-like protein (Isoleucine patch superfamily)	pgpt0002425	direct effects	bio-fertilization	phosphate solubilization; potassium solubilization	p-solubilisation-other acid metabolism; k-solubilisation-other acid metabolisms	p-solubilisation-carbonic acid biosynthesis; k-solubilisation-carbonic acid biosynthesis	gammaca like	IPR001451	PF00132	Bacterial transferase hexapeptide (six repeats)	381	carbonic anhydrase/acetyltransferase-like protein (isoleucine patch superfamily)bacterial transferase hexapeptide (six repeats)
LR140_05410	cds	capips	Carbonic anhydrase/acetyltransferase-like protein (Isoleucine patch superfamily)	pgpt0002425	direct effects	bio-fertilization	phosphate solubilization; potassium solubilization	p-solubilisation-other acid metabolism; k-solubilisation-other acid metabolisms	p-solubilisation-carbonic acid biosynthesis; k-solubilisation-carbonic acid biosynthesis	gammaca like	IPR001451	PF00132	Bacterial transferase hexapeptide (six repeats)	381	carbonic anhydrase/acetyltransferase-like protein (isoleucine patch superfamily)bacterial transferase hexapeptide (six repeats)
LR124_10815	cds	Receptor	Receptor	pgpt0017360	indirect effects	colonizing plant system	colonization-plant derived substrate usage	plant derived organic acid transport	plant derived tricarboxylate transport	tctc	IPR005064	PF03401	Tripartite tricarboxylate transporter family receptor	382	receptortripartite tricarboxylate transporter family receptor
LR140_10820	cds	Receptor	Receptor	pgpt0017360	indirect effects	colonizing plant system	colonization-plant derived substrate usage	plant derived organic acid transport	plant derived tricarboxylate transport	tctc	IPR005064	PF03401	Tripartite tricarboxylate transporter family receptor	382	receptortripartite tricarboxylate transporter family receptor
LR124_10825	cds	cyoE	heme o synthase	pgpt0008520	direct effects	phytohormone, plant signal production	plant vitamin production	plant vitamin related heme metabolism	plant vitamin-heme, siro-biosynthesis	ctab, cyoe	IPR000537	PF01040	UbiA prenyltransferase family	383	heme o synthaseubia prenyltransferase family
LR140_10830	cds	cyoE	heme o synthase	pgpt0008520	direct effects	phytohormone, plant signal production	plant vitamin production	plant vitamin related heme metabolism	plant vitamin-heme, siro-biosynthesis	ctab, cyoe	IPR000537	PF01040	UbiA prenyltransferase family	383	heme o synthaseubia prenyltransferase family
LR124_10835	cds	trnsmp	Transmembrane protein	NA	NA	NA	NA	NA	NA	NA	NA	NA	NA	384	NA
LR140_10840	cds	trnsmp	Transmembrane protein	NA	NA	NA	NA	NA	NA	NA	NA	NA	NA	384	NA
LR124_10845	cds	tthsp	Twin transmembrane helix small protein	NA	NA	NA	NA	NA	NA	NA	IPR021313	PF11137	Protein of unknown function (DUF2909)	385	twin transmembrane helix small proteinprotein of unknown function (duf2909)
LR140_10850	cds	tthsp	Twin transmembrane helix small protein	NA	NA	NA	NA	NA	NA	NA	IPR021313	PF11137	Protein of unknown function (DUF2909)	385	twin transmembrane helix small proteinprotein of unknown function (duf2909)
LR124_11105	tRNA	trnR	tRNA-Arg(cct)	NA	NA	NA	NA	NA	NA	NA	NA	NA	NA	386	NA
LR140_11110	tRNA	trnR	tRNA-Arg(cct)	NA	NA	NA	NA	NA	NA	NA	NA	NA	NA	386	NA
LR124_11115	cds	eamA	EamA domain-containing protein	NA	NA	NA	NA	NA	NA	NA	IPR000620	PF00892	EamA-like transporter family	387	eama domain-containing proteineama-like transporter family
LR140_11120	cds	eamA	EamA domain-containing protein	NA	NA	NA	NA	NA	NA	NA	IPR000620	PF00892	EamA-like transporter family	387	eama domain-containing proteineama-like transporter family
LR124_13680	cds	faddependentoxidoreductase	FAD dependent oxidoreductase	pgpt0006775	direct effects; indirect effects	bio-remediation; colonizing plant system; competitive exclusion, ce; stress control, biocontrol	xenobiotics biodegradation; colonization-plant derived substrate usage; root colonization; ce-cell envelope remodelling; neutralizing abiotic stress	xenobiotic degradation of organo-phosphorus insecticides; plant derived lipid metabolism; plant derived sugar alcohol utilization; root colonization by nodulation; ce-glycerophospholipid remodelling; neutralizing herbicidial stress	xenobiotic organophosphate degradtion; plant derived glycerophopsholipid degradation; plant derived glycerol, glycerophosphodiester metabolism, degradation; root nodule regulation; ce-remodelling gpl dehydrogenase activity; herbicidial stress-organophosphate degradtion	glpa, glpd	IPR031656; IPR006076	PF16901; PF01266	C-terminal domain of alpha-glycerophosphate oxidase; FAD dependent oxidoreductase	388	fad dependent oxidoreductasec-terminal domain of alpha-glycerophosphate oxidase; fad dependent oxidoreductase
LR140_13630	cds	faddependentoxidoreductase	FAD dependent oxidoreductase	pgpt0006775	direct effects; indirect effects	bio-remediation; colonizing plant system; competitive exclusion, ce; stress control, biocontrol	xenobiotics biodegradation; colonization-plant derived substrate usage; root colonization; ce-cell envelope remodelling; neutralizing abiotic stress	xenobiotic degradation of organo-phosphorus insecticides; plant derived lipid metabolism; plant derived sugar alcohol utilization; root colonization by nodulation; ce-glycerophospholipid remodelling; neutralizing herbicidial stress	xenobiotic organophosphate degradtion; plant derived glycerophopsholipid degradation; plant derived glycerol, glycerophosphodiester metabolism, degradation; root nodule regulation; ce-remodelling gpl dehydrogenase activity; herbicidial stress-organophosphate degradtion	glpa, glpd	IPR031656; IPR006076	PF16901; PF01266	C-terminal domain of alpha-glycerophosphate oxidase; FAD dependent oxidoreductase	388	fad dependent oxidoreductasec-terminal domain of alpha-glycerophosphate oxidase; fad dependent oxidoreductase
LR124_13690	cds	rplX	50S ribosomal protein L24	NA	NA	NA	NA	NA	NA	NA	IPR005824; IPR003256	PF00467; PF17136	KOW motif; Ribosomal proteins 50S L24/mitochondrial 39S L24	389	50s ribosomal protein l24kow motif; ribosomal proteins 50s l24/mitochondrial 39s l24
LR140_13640	cds	rplX	50S ribosomal protein L24	NA	NA	NA	NA	NA	NA	NA	IPR005824; IPR003256	PF00467; PF17136	KOW motif; Ribosomal proteins 50S L24/mitochondrial 39S L24	389	50s ribosomal protein l24kow motif; ribosomal proteins 50s l24/mitochondrial 39s l24
LR124_13695	cds	rplE	50S ribosomal protein L5	NA	NA	NA	NA	NA	NA	NA	IPR031310; IPR031309	PF00281; PF00673	Ribosomal protein L5; ribosomal L5P family C-terminus	390	50s ribosomal protein l5ribosomal protein l5; ribosomal l5p family c-terminus
LR140_13645	cds	rplE	50S ribosomal protein L5	NA	NA	NA	NA	NA	NA	NA	IPR031310; IPR031309	PF00281; PF00673	Ribosomal protein L5; ribosomal L5P family C-terminus	390	50s ribosomal protein l5ribosomal protein l5; ribosomal l5p family c-terminus
LR124_13955	cds	pofp	Prolyl oligopeptidase family protein	NA	NA	NA	NA	NA	NA	NA	IPR001375	PF00326	Prolyl oligopeptidase family	391	prolyl oligopeptidase family proteinprolyl oligopeptidase family
LR140_13905	cds	pofp	Prolyl oligopeptidase family protein	NA	NA	NA	NA	NA	NA	NA	IPR001375	PF00326	Prolyl oligopeptidase family	391	prolyl oligopeptidase family proteinprolyl oligopeptidase family
LR124_13535	cds	trpC	indole-3-glycerol phosphate synthase TrpC	pgpt0007080	direct effects	phytohormone, plant signal production	phytohormone-abscisic acid degradation; plant signal-branching stimulation	phytohormone-auxine, indole‚äê3‚äêacetic acid, iaa metabolism; plant branching-auxin, iaa metabolism	phytohormone-iaa related tryptophan pathway; plant branching-iaa related tryptophan metabolism	trpc	IPR013798	PF00218	Indole-3-glycerol phosphate synthase	392	indole-3-glycerol phosphate synthase trpcindole-3-glycerol phosphate synthase
LR140_13485	cds	trpC	indole-3-glycerol phosphate synthase TrpC	pgpt0007080	direct effects	phytohormone, plant signal production	phytohormone-abscisic acid degradation; plant signal-branching stimulation	phytohormone-auxine, indole‚äê3‚äêacetic acid, iaa metabolism; plant branching-auxin, iaa metabolism	phytohormone-iaa related tryptophan pathway; plant branching-iaa related tryptophan metabolism	trpc	IPR013798	PF00218	Indole-3-glycerol phosphate synthase	392	indole-3-glycerol phosphate synthase trpcindole-3-glycerol phosphate synthase
LR124_13545	cds	d325dp	DUF3253 domain-containing protein	NA	NA	NA	NA	NA	NA	NA	IPR021660	PF11625	Protein of unknown function (DUF3253)	393	duf3253 domain-containing proteinprotein of unknown function (duf3253)
LR140_13495	cds	d325dp	DUF3253 domain-containing protein	NA	NA	NA	NA	NA	NA	NA	IPR021660	PF11625	Protein of unknown function (DUF3253)	393	duf3253 domain-containing proteinprotein of unknown function (duf3253)
LR124_13860	cds	dadss	D-amino acid dehydrogenase small subunit	pgpt0020315	indirect effects	colonizing plant system	colonization-plant derived substrate usage	plant derived amino acid utilization	plant derived d-amino acid degradation; plant derived phenylalanine degradation	dada	IPR006076	PF01266	FAD dependent oxidoreductase	394	d-amino acid dehydrogenase small subunitfad dependent oxidoreductase
LR140_13810	cds	dadss	D-amino acid dehydrogenase small subunit	pgpt0020315	indirect effects	colonizing plant system	colonization-plant derived substrate usage	plant derived amino acid utilization	plant derived d-amino acid degradation; plant derived phenylalanine degradation	dada	IPR006076	PF01266	FAD dependent oxidoreductase	394	d-amino acid dehydrogenase small subunitfad dependent oxidoreductase
LR124_13870	cds	yxrp	YXWGXW repeat-containing protein	NA	NA	NA	NA	NA	NA	NA	IPR024447	PF12779	WXXGXW repeat (2 copies)	395	yxwgxw repeat-containing proteinwxxgxw repeat (2 copies)
LR140_13820	cds	yxrp	YXWGXW repeat-containing protein	NA	NA	NA	NA	NA	NA	NA	IPR024447	PF12779	WXXGXW repeat (2 copies)	395	yxwgxw repeat-containing proteinwxxgxw repeat (2 copies)
LR124_13875	cds	yxrp	YXWGXW repeat-containing protein	NA	NA	NA	NA	NA	NA	NA	IPR024447	PF12779	WXXGXW repeat (2 copies)	396	yxwgxw repeat-containing proteinwxxgxw repeat (2 copies)
LR140_13825	cds	yxrp	YXWGXW repeat-containing protein	NA	NA	NA	NA	NA	NA	NA	IPR024447	PF12779	WXXGXW repeat (2 copies)	396	yxwgxw repeat-containing proteinwxxgxw repeat (2 copies)
LR124_15090	cds	chld	Choline dehydrogenase	pgpt0013615	indirect effects	stress control, biocontrol	neutralizing abiotic stress	neutralizing osmotic stress	osmotic stress-glycine-betaine metabolism	beta, chdh	IPR007867; IPR000172	PF05199; PF00732	GMC oxidoreductase	397	choline dehydrogenasegmc oxidoreductase
LR140_15040	cds	chld	Choline dehydrogenase	pgpt0013615	indirect effects	stress control, biocontrol	neutralizing abiotic stress	neutralizing osmotic stress	osmotic stress-glycine-betaine metabolism	beta, chdh	IPR007867; IPR000172	PF05199; PF00732	GMC oxidoreductase	397	choline dehydrogenasegmc oxidoreductase
LR124_17285	cds	guaD	guanine deaminase	pgpt0021515	indirect effects	colonizing plant system	colonization-plant derived substrate usage	plant derived nucleoside metabolism	plant derived purine metabolism	guad	IPR006680	PF01979	Amidohydrolase family	398	guanine deaminaseamidohydrolase family
LR140_17235	cds	guaD	guanine deaminase	pgpt0021515	indirect effects	colonizing plant system	colonization-plant derived substrate usage	plant derived nucleoside metabolism	plant derived purine metabolism	guad	IPR006680	PF01979	Amidohydrolase family	398	guanine deaminaseamidohydrolase family
LR124_17560	cds	tauC	ABC-type nitrate/sulfonate/bicarbonate transport system, permease component	pgpt0001145	direct effects	bio-fertilization	nitrogen acquisition	n-aquisition-related functions	n-aquisition-nitt, taut family transporter	abc sn p	IPR000515	PF00528	Binding-protein-dependent transport system inner membrane component	399	abc-type nitrate/sulfonate/bicarbonate transport system, permease componentbinding-protein-dependent transport system inner membrane component
LR140_17510	cds	tauC	ABC-type nitrate/sulfonate/bicarbonate transport system, permease component	pgpt0001145	direct effects	bio-fertilization	nitrogen acquisition	n-aquisition-related functions	n-aquisition-nitt, taut family transporter	abc sn p	IPR000515	PF00528	Binding-protein-dependent transport system inner membrane component	399	abc-type nitrate/sulfonate/bicarbonate transport system, permease componentbinding-protein-dependent transport system inner membrane component
LR124_17570	cds	ureD	Urease accessory protein UreD	pgpt0000970	direct effects	bio-fertilization	nitrogen acquisition	n-aquisition-urea usage	n-aquisition-urea metabolism	ured	IPR002669	PF01774	UreD urease accessory protein	400	urease accessory protein uredured urease accessory protein
LR140_17520	cds	ureD	Urease accessory protein UreD	pgpt0000970	direct effects	bio-fertilization	nitrogen acquisition	n-aquisition-urea usage	n-aquisition-urea metabolism	ured	IPR002669	PF01774	UreD urease accessory protein	400	urease accessory protein uredured urease accessory protein
LR124_17580	cds	alaC	alanine transaminase	pgpt0012760	indirect effects	stress control, biocontrol	neutralizing biotic stress	other biotic stress resistance genes	biotic stress resistance-bacilysin metabolism	bacf	IPR004839	PF00155	Aminotransferase class I and II	401	alanine transaminaseaminotransferase class i and ii
LR140_17530	cds	alaC	alanine transaminase	pgpt0012760	indirect effects	stress control, biocontrol	neutralizing biotic stress	other biotic stress resistance genes	biotic stress resistance-bacilysin metabolism	bacf	IPR004839	PF00155	Aminotransferase class I and II	401	alanine transaminaseaminotransferase class i and ii
LR124_00455	cds	fecR	Iron dicitrate transport regulator FecR	NA	NA	NA	NA	NA	NA	NA	NA	NA	NA	402	NA
LR140_00455	cds	fecR	Iron dicitrate transport regulator FecR	NA	NA	NA	NA	NA	NA	NA	NA	NA	NA	402	NA
LR124_00485	cds	gltthnst	Glutathione S-transferase	pgpt0013170	indirect effects	stress control, biocontrol	neutralizing abiotic stress	nitrosative, oxidative stress, ros scavenging	detoxification of peroxidized compounds	gst	IPR004045; IPR004046	PF13409; PF00043	Glutathione S-transferase, N-terminal domain; Glutathione S-transferase, C-terminal domain	403	glutathione s-transferaseglutathione s-transferase, n-terminal domain; glutathione s-transferase, c-terminal domain
LR140_00485	cds	gltthnst	Glutathione S-transferase	pgpt0013170	indirect effects	stress control, biocontrol	neutralizing abiotic stress	nitrosative, oxidative stress, ros scavenging	detoxification of peroxidized compounds	gst	IPR004045; IPR004046	PF13409; PF00043	Glutathione S-transferase, N-terminal domain; Glutathione S-transferase, C-terminal domain	403	glutathione s-transferaseglutathione s-transferase, n-terminal domain; glutathione s-transferase, c-terminal domain
LR124_00520	cds	dignyltcycls	Diguanylate cyclase	NA	NA	NA	NA	NA	NA	NA	NA	PF00990; PF12860	Diguanylate cyclase, GGDEF domain; PAS fold	404	diguanylate cyclasediguanylate cyclase, ggdef domain; pas fold
LR140_00520	cds	dignyltcycls	Diguanylate cyclase	NA	NA	NA	NA	NA	NA	NA	NA	PF00990; PF12860	Diguanylate cyclase, GGDEF domain; PAS fold	404	diguanylate cyclasediguanylate cyclase, ggdef domain; pas fold
LR124_00535	cds	arsA	arsenical pump-driving ATPase	pgpt0004700	direct effects	bio-remediation	heavy metal detoxification	heavy metal antimony resistance; heavy metal arsenic resistance	antimony resistance system; arsenic resistance system	arsa	IPR025723	PF02374	Anion-transporting ATPase	405	arsenical pump-driving atpaseanion-transporting atpase
LR140_00535	cds	arsA	arsenical pump-driving ATPase	pgpt0004700	direct effects	bio-remediation	heavy metal detoxification	heavy metal antimony resistance; heavy metal arsenic resistance	antimony resistance system; arsenic resistance system	arsa	IPR025723	PF02374	Anion-transporting ATPase	405	arsenical pump-driving atpaseanion-transporting atpase
LR124_00540	cds	lytftr	LytTR family transcriptional regulator	pgpt0026145	indirect effects	competitive exclusion, ce	ce-exopolysaccharide production, eps; ce-quorum sensing response, biofilm formation	ce-eps-alginate metabolism; ce-other qsr, bf related systems	ce-eps-alginate external signal sensing; ce-qsr, bf-c-di-gmp signalling pathway	algr	IPR001789; IPR007492	PF00072; PF04397	Response regulator receiver domain; LytTr D-binding domain	406	lyttr family transcriptional regulatorresponse regulator receiver domain; lyttr d-binding domain
LR140_00540	cds	lytftr	LytTR family transcriptional regulator	pgpt0026145	indirect effects	competitive exclusion, ce	ce-exopolysaccharide production, eps; ce-quorum sensing response, biofilm formation	ce-eps-alginate metabolism; ce-other qsr, bf related systems	ce-eps-alginate external signal sensing; ce-qsr, bf-c-di-gmp signalling pathway	algr	IPR001789; IPR007492	PF00072; PF04397	Response regulator receiver domain; LytTr D-binding domain	406	lyttr family transcriptional regulatorresponse regulator receiver domain; lyttr d-binding domain
LR124_00545	cds	imssthk	Integral membrane sensor signal transduction histidine kinase	pgpt0025360	indirect effects	competitive exclusion, ce	ce-exopolysaccharide production, eps; ce-quorum sensing response, biofilm formation	ce-eps-alginate metabolism; ce-biofilm regulators; ce-other qsr, bf related systems; ce-qsr-autoinducer perception	ce-eps-alginate external signal sensing; ce-other biofilm regulators; ce-qsr, bf-c-di-gmp signalling pathway; ce-qsr-ai-1 rhli, cepi, soli percipitation, signalling, ahl, nahl	algr	IPR010559	PF06580	Histidine kinase	407	integral membrane sensor signal transduction histidine kinasehistidine kinase
LR140_00545	cds	imssthk	Integral membrane sensor signal transduction histidine kinase	pgpt0025360	indirect effects	competitive exclusion, ce	ce-exopolysaccharide production, eps; ce-quorum sensing response, biofilm formation	ce-eps-alginate metabolism; ce-biofilm regulators; ce-other qsr, bf related systems; ce-qsr-autoinducer perception	ce-eps-alginate external signal sensing; ce-other biofilm regulators; ce-qsr, bf-c-di-gmp signalling pathway; ce-qsr-ai-1 rhli, cepi, soli percipitation, signalling, ahl, nahl	algr	IPR010559	PF06580	Histidine kinase	407	integral membrane sensor signal transduction histidine kinasehistidine kinase
LR124_00550	cds	argH	argininosuccinate lyase	pgpt0014242	indirect effects	stress control, biocontrol	neutralizing abiotic stress	neutralizing salinity stress	salinity stress-proline metabolism	argha	IPR029419; IPR022761	PF14698; PF00206	Argininosuccinate lyase C-terminal; Lyase	408	argininosuccinate lyaseargininosuccinate lyase c-terminal; lyase
LR140_00550	cds	argH	argininosuccinate lyase	pgpt0014242	indirect effects	stress control, biocontrol	neutralizing abiotic stress	neutralizing salinity stress	salinity stress-proline metabolism	argha	IPR029419; IPR022761	PF14698; PF00206	Argininosuccinate lyase C-terminal; Lyase	408	argininosuccinate lyaseargininosuccinate lyase c-terminal; lyase
LR124_00605	cds	cytc	Cytochrome c	NA	NA	NA	NA	NA	NA	NA	IPR009056	PF00034	Cytochrome c	409	cytochrome ccytochrome c
LR140_00605	cds	cytc	Cytochrome c	NA	NA	NA	NA	NA	NA	NA	IPR009056	PF00034	Cytochrome c	409	cytochrome ccytochrome c
LR124_00610	cds	esrpss	ECF subfamily RNA polymerase sigma-24 subunit	pgpt0014960	indirect effects	competitive exclusion, ce; stress control, biocontrol	ce-quorum sensing response, biofilm formation; universal stress response	ce-biofilm regulators; stress signalling proteins	ce-other biofilm regulators; stress signal-transcriptional regulation	rpoe, sigw	IPR007627; IPR013249	PF04542; PF08281	Sigma-70 region 2; Sigma-70, region 4	410	ecf subfamily rna polymerase sigma-24 subunitsigma-70 region 2; sigma-70, region 4
LR140_00610	cds	esrpss	ECF subfamily RNA polymerase sigma-24 subunit	pgpt0014960	indirect effects	competitive exclusion, ce; stress control, biocontrol	ce-quorum sensing response, biofilm formation; universal stress response	ce-biofilm regulators; stress signalling proteins	ce-other biofilm regulators; stress signal-transcriptional regulation	rpoe, sigw	IPR007627; IPR013249	PF04542; PF08281	Sigma-70 region 2; Sigma-70, region 4	410	ecf subfamily rna polymerase sigma-24 subunitsigma-70 region 2; sigma-70, region 4
LR124_00615	cds	rskA	Anti-sigma-K factor rskA family protein	NA	NA	NA	NA	NA	NA	NA	IPR018764	PF10099	Anti-sigma-K factor rskA	411	anti-sigma-k factor rska family proteinanti-sigma-k factor rska
LR140_00615	cds	rskA	Anti-sigma-K factor rskA family protein	NA	NA	NA	NA	NA	NA	NA	IPR018764	PF10099	Anti-sigma-K factor rskA	411	anti-sigma-k factor rska family proteinanti-sigma-k factor rska
LR124_09275	cds	tig	trigger factor	NA	NA	NA	NA	NA	NA	NA	IPR008880; IPR008881; IPR001179	PF05698; PF05697; PF00254	Bacterial trigger factor protein (TF) C-terminus; Bacterial trigger factor protein (TF); FKBP-type peptidyl-prolyl cis-trans isomerase	412	trigger factorbacterial trigger factor protein (tf) c-terminus; bacterial trigger factor protein (tf); fkbp-type peptidyl-prolyl cis-trans isomerase
LR140_09280	cds	tig	trigger factor	NA	NA	NA	NA	NA	NA	NA	IPR008880; IPR008881; IPR001179	PF05698; PF05697; PF00254	Bacterial trigger factor protein (TF) C-terminus; Bacterial trigger factor protein (TF); FKBP-type peptidyl-prolyl cis-trans isomerase	412	trigger factorbacterial trigger factor protein (tf) c-terminus; bacterial trigger factor protein (tf); fkbp-type peptidyl-prolyl cis-trans isomerase
LR124_12920	cds	phdomaincontainingprotein	PH domain-containing protein	NA	NA	NA	NA	NA	NA	NA	NA	NA	NA	413	NA
LR140_12870	cds	phdomaincontainingprotein	PH domain-containing protein	NA	NA	NA	NA	NA	NA	NA	NA	NA	NA	413	NA
LR124_12935	cds	hrpA	ATP-dependent RNA helicase HrpA	NA	NA	NA	NA	NA	NA	NA	NA	PF00270; PF00271; PF21010; PF11898; PF07717	DEAD/DEAH box helicase; Helicase conserved C-terminal domain; Helicase associated domain (HA2), ratchet-like; Domain of unknown function (DUF3418); Oligonucleotide/oligosaccharide-binding (OB)-fold	414	atp-dependent rna helicase hrpadead/deah box helicase; helicase conserved c-terminal domain; helicase associated domain (ha2), ratchet-like; domain of unknown function (duf3418); oligonucleotide/oligosaccharide-binding (ob)-fold
LR140_12885	cds	hrpA	ATP-dependent RNA helicase HrpA	NA	NA	NA	NA	NA	NA	NA	NA	PF00270; PF00271; PF21010; PF11898; PF07717	DEAD/DEAH box helicase; Helicase conserved C-terminal domain; Helicase associated domain (HA2), ratchet-like; Domain of unknown function (DUF3418); Oligonucleotide/oligosaccharide-binding (OB)-fold	414	atp-dependent rna helicase hrpadead/deah box helicase; helicase conserved c-terminal domain; helicase associated domain (ha2), ratchet-like; domain of unknown function (duf3418); oligonucleotide/oligosaccharide-binding (ob)-fold
LR124_12950	cds	pdspcgp	PAS domain S-box-containing protein/diguanylate cyclase (GGDEF)-like protein	pgpt0023624	indirect effects	colonizing plant system	other colonization related proteins	colonization-host invasion factors	host invasion-ggdef, eal, pac, pas-domain-containing protein	ggdef, eal, pac, pas domain containing protein	IPR001633; IPR001638; IPR000014; IPR000160; IPR013656	PF00563; PF00497; PF13426; PF00990; PF08448	EAL domain; Bacterial extracellular solute-binding proteins, family 3; PAS domain; Diguanylate cyclase, GGDEF domain; PAS fold	415	pas domain s-box-containing protein/diguanylate cyclase (ggdef)-like proteineal domain; bacterial extracellular solute-binding proteins, family 3; pas domain; diguanylate cyclase, ggdef domain; pas fold
LR140_12900	cds	pdspcgp	PAS domain S-box-containing protein/diguanylate cyclase (GGDEF)-like protein	pgpt0023624	indirect effects	colonizing plant system	other colonization related proteins	colonization-host invasion factors	host invasion-ggdef, eal, pac, pas-domain-containing protein	ggdef, eal, pac, pas domain containing protein	IPR001633; IPR001638; IPR000014; IPR000160; IPR013656	PF00563; PF00497; PF13426; PF00990; PF08448	EAL domain; Bacterial extracellular solute-binding proteins, family 3; PAS domain; Diguanylate cyclase, GGDEF domain; PAS fold	415	pas domain s-box-containing protein/diguanylate cyclase (ggdef)-like proteineal domain; bacterial extracellular solute-binding proteins, family 3; pas domain; diguanylate cyclase, ggdef domain; pas fold
LR124_13365	cds	Patatin	Patatin	NA	NA	NA	NA	NA	NA	NA	IPR002641; IPR000595	PF01734; PF00027	Patatin-like phospholipase; Cyclic nucleotide-binding domain	416	patatinpatatin-like phospholipase; cyclic nucleotide-binding domain
LR140_13315	cds	Patatin	Patatin	NA	NA	NA	NA	NA	NA	NA	IPR002641; IPR000595	PF01734; PF00027	Patatin-like phospholipase; Cyclic nucleotide-binding domain	416	patatinpatatin-like phospholipase; cyclic nucleotide-binding domain
LR124_13375	cds	cinA	CinA domain-containing protein	pgpt0013460	indirect effects	colonizing plant system; stress control, biocontrol	root colonization; neutralizing abiotic stress	root colonization-vitamin b3, niacin metabolism; neutralizing osmotic stress; nitrosative, oxidative stress, ros scavenging	root colonization-vitamin b3, niacin biosynthesis; osmotic stress-vitamin b3, niacin biosynthesis; oxidative stress-vitamin b3, niacin biosynthesis	pncc2	IPR008136	PF02464	Competence-damaged protein	417	cina domain-containing proteincompetence-damaged protein
LR140_13325	cds	cinA	CinA domain-containing protein	pgpt0013460	indirect effects	colonizing plant system; stress control, biocontrol	root colonization; neutralizing abiotic stress	root colonization-vitamin b3, niacin metabolism; neutralizing osmotic stress; nitrosative, oxidative stress, ros scavenging	root colonization-vitamin b3, niacin biosynthesis; osmotic stress-vitamin b3, niacin biosynthesis; oxidative stress-vitamin b3, niacin biosynthesis	pncc2	IPR008136	PF02464	Competence-damaged protein	417	cina domain-containing proteincompetence-damaged protein
LR124_13390	cds	upt02f	Uncharacterized protein (TIGR02231 family)	NA	NA	NA	NA	NA	NA	NA	IPR037291; IPR025554	PF13598; PF13600	Domain of unknown function (DUF4139); N-terminal domain of unknown function (DUF4140)	418	uncharacterized protein (tigr02231 family)domain of unknown function (duf4139); n-terminal domain of unknown function (duf4140)
LR140_13340	cds	upt02f	Uncharacterized protein (TIGR02231 family)	NA	NA	NA	NA	NA	NA	NA	IPR037291; IPR025554	PF13598; PF13600	Domain of unknown function (DUF4139); N-terminal domain of unknown function (DUF4140)	418	uncharacterized protein (tigr02231 family)domain of unknown function (duf4139); n-terminal domain of unknown function (duf4140)
LR124_14560	cds	luxR	DNA-binding response regulator	pgpt0012935	indirect effects	competitive exclusion, ce; stress control, biocontrol	ce-quorum sensing response, biofilm formation; neutralizing abiotic stress; universal stress response	ce-other qsr, bf related systems; nitrosative, oxidative stress, ros scavenging; stress signalling proteins	ce-qsr, bf-bara, uvry-csr system; ce-qsr, bf-gac, rsm pathway; ce-qsr, bf-vara, vars signalling system; nitrosative, oxidative stress, ros regulatory proteins; stress signal-carbon starvation response	gaca, uvry, vara	IPR001789; IPR000792	PF00072; PF00196	Response regulator receiver domain; Bacterial regulatory proteins, luxR family	419	dna-binding response regulatorresponse regulator receiver domain; bacterial regulatory proteins, luxr family
LR140_14510	cds	luxR	DNA-binding response regulator	pgpt0012935	indirect effects	competitive exclusion, ce; stress control, biocontrol	ce-quorum sensing response, biofilm formation; neutralizing abiotic stress; universal stress response	ce-other qsr, bf related systems; nitrosative, oxidative stress, ros scavenging; stress signalling proteins	ce-qsr, bf-bara, uvry-csr system; ce-qsr, bf-gac, rsm pathway; ce-qsr, bf-vara, vars signalling system; nitrosative, oxidative stress, ros regulatory proteins; stress signal-carbon starvation response	gaca, uvry, vara	IPR001789; IPR000792	PF00072; PF00196	Response regulator receiver domain; Bacterial regulatory proteins, luxR family	419	dna-binding response regulatorresponse regulator receiver domain; bacterial regulatory proteins, luxr family
LR124_14580	cds	hstk	histidine kinase	pgpt0015645	indirect effects	colonizing plant system	colonization-motility, chemotaxis	chemotaxis proteins	chemotaxis two component system proteins	chea, wspe	IPR002545; IPR008207; IPR003594; IPR004105	PF01584; PF01627; PF02518; PF02895	CheW-like domain; Hpt domain; Histidine kinase-, D gyrase B-, and HSP90-like ATPase; Signal transducing histidine kinase, homodimeric domain	420	histidine kinasechew-like domain; hpt domain; histidine kinase-, d gyrase b-, and hsp90-like atpase; signal transducing histidine kinase, homodimeric domain
LR140_14530	cds	hstk	histidine kinase	pgpt0015645	indirect effects	colonizing plant system	colonization-motility, chemotaxis	chemotaxis proteins	chemotaxis two component system proteins	chea, wspe	IPR002545; IPR008207; IPR003594; IPR004105	PF01584; PF01627; PF02518; PF02895	CheW-like domain; Hpt domain; Histidine kinase-, D gyrase B-, and HSP90-like ATPase; Signal transducing histidine kinase, homodimeric domain	420	histidine kinasechew-like domain; hpt domain; histidine kinase-, d gyrase b-, and hsp90-like atpase; signal transducing histidine kinase, homodimeric domain
LR124_14595	cds	cheD	chemoreceptor glutamine deamidase CheD	pgpt0015665	indirect effects	colonizing plant system	colonization-motility, chemotaxis	chemotaxis proteins	chemotaxis two component system proteins	ched	IPR005659	PF03975	CheD chemotactic sensory transduction	421	chemoreceptor glutamine deamidase chedched chemotactic sensory transduction
LR140_14545	cds	cheD	chemoreceptor glutamine deamidase CheD	pgpt0015665	indirect effects	colonizing plant system	colonization-motility, chemotaxis	chemotaxis proteins	chemotaxis two component system proteins	ched	IPR005659	PF03975	CheD chemotactic sensory transduction	421	chemoreceptor glutamine deamidase chedched chemotactic sensory transduction
LR124_09600	cds	ttpsp	Twin-arginine translocation pathway signal protein	NA	NA	NA	NA	NA	NA	NA	NA	NA	NA	422	NA
LR140_09605	cds	ttpsp	Twin-arginine translocation pathway signal protein	NA	NA	NA	NA	NA	NA	NA	NA	NA	NA	422	NA
LR124_09605	cds	hddcp	Head decoration protein	NA	NA	NA	NA	NA	NA	NA	NA	NA	NA	423	NA
LR140_09610	cds	hddcp	Head decoration protein	NA	NA	NA	NA	NA	NA	NA	NA	NA	NA	423	NA
LR124_09610	cds	h424	hp.424	NA	NA	NA	NA	NA	NA	NA	NA	NA	NA	424	NA
LR140_09615	cds	h424	hp.424	NA	NA	NA	NA	NA	NA	NA	NA	NA	NA	424	NA
LR124_09615	cds	h425	hp.425	NA	NA	NA	NA	NA	NA	NA	NA	NA	NA	425	NA
LR140_09620	cds	h425	hp.425	NA	NA	NA	NA	NA	NA	NA	NA	NA	NA	425	NA
LR124_09620	cds	Transposase	Transposase	NA	NA	NA	NA	NA	NA	NA	NA	NA	NA	426	NA
LR140_09625	cds	Transposase	Transposase	NA	NA	NA	NA	NA	NA	NA	NA	NA	NA	426	NA
LR124_09625	cds	d440dp	DUF4406 domain-containing protein	NA	NA	NA	NA	NA	NA	NA	IPR025518	PF14359	Domain of unknown function (DUF4406)	427	duf4406 domain-containing proteindomain of unknown function (duf4406)
LR140_09630	cds	d440dp	DUF4406 domain-containing protein	NA	NA	NA	NA	NA	NA	NA	IPR025518	PF14359	Domain of unknown function (DUF4406)	427	duf4406 domain-containing proteindomain of unknown function (duf4406)
LR124_09630	cds	alpA	AlpA family phage regulatory protein	NA	NA	NA	NA	NA	NA	NA	NA	NA	NA	428	NA
LR140_09635	cds	alpA	AlpA family phage regulatory protein	NA	NA	NA	NA	NA	NA	NA	NA	NA	NA	428	NA
LR124_09635	cds	h429	hp.429	NA	NA	NA	NA	NA	NA	NA	NA	NA	NA	429	NA
LR140_09640	cds	h429	hp.429	NA	NA	NA	NA	NA	NA	NA	NA	NA	NA	429	NA
LR124_10060	cds	Ferredoxin	Ferredoxin	pgpt0030820	putative pgpts	putative functions	putative functions-1	putative-energy metabolism	putative-photosynthesis electron transfer	fdxb, petf	IPR001041	PF00111	2Fe-2S iron-sulfur cluster binding domain	430	ferredoxin2fe-2s iron-sulfur cluster binding domain
LR140_10065	cds	Ferredoxin	Ferredoxin	pgpt0030820	putative pgpts	putative functions	putative functions-1	putative-energy metabolism	putative-photosynthesis electron transfer	fdxb, petf	IPR001041	PF00111	2Fe-2S iron-sulfur cluster binding domain	430	ferredoxin2fe-2s iron-sulfur cluster binding domain
LR124_10610	cds	bioF	8-amino-7-oxononanoate synthase	pgpt0022095	indirect effects	colonizing plant system	root colonization	root colonization-vitamin b7, biotin metabolism	root colonization-vitamin b7, biotin biosynthesis	biof	IPR004839	PF00155	Aminotransferase class I and II	431	8-amino-7-oxononanoate synthaseaminotransferase class i and ii
LR140_10615	cds	bioF	8-amino-7-oxononanoate synthase	pgpt0022095	indirect effects	colonizing plant system	root colonization	root colonization-vitamin b7, biotin metabolism	root colonization-vitamin b7, biotin biosynthesis	biof	IPR004839	PF00155	Aminotransferase class I and II	431	8-amino-7-oxononanoate synthaseaminotransferase class i and ii
LR124_16715	cds	abctrnsprtrlp	ABC transporter-like protein	pgpt0020785	indirect effects	colonizing plant system; competitive exclusion, ce	colonization-plant derived substrate usage; ce-quorum sensing response, biofilm formation	plant derived amino acid transport; ce-qsr-autoinducer perception	plant derived branched-chain amino acid transport; ce-qsr-gaba percipitation, signalling	livf	IPR003439	PF00005	ABC transporter	432	abc transporter-like proteinabc transporter
LR140_16665	cds	abctrnsprtrlp	ABC transporter-like protein	pgpt0020785	indirect effects	colonizing plant system; competitive exclusion, ce	colonization-plant derived substrate usage; ce-quorum sensing response, biofilm formation	plant derived amino acid transport; ce-qsr-autoinducer perception	plant derived branched-chain amino acid transport; ce-qsr-gaba percipitation, signalling	livf	IPR003439	PF00005	ABC transporter	432	abc transporter-like proteinabc transporter
LR124_16725	cds	6phd	6-phosphogluconate dehydrogenase	pgpt0002085	direct effects; indirect effects	bio-fertilization; colonizing plant system; competitive exclusion, ce	phosphate solubilization; potassium solubilization; colonization-adaption to plant immune system; colonization-plant derived substrate usage; ce-bacterial fitness	p-solubilisation-organic acid metabolism; k-solubilization-organic acid metabolism; adaption to pis-gallate, tannine degradation; plant derived aromatic, phenolic compound utilization; ce-bacterial fitness-resistance to antimicrobial, toxic compounds	p-solubilisation-pyruvic acid biosynthesis; k-solubilisation-pyruvic acid biosynthesis; adaption to pis-gallate degradation pathway; plant derived gallate catabolism; ce-bacterial fitness-gallate resistance	ligk, galc	IPR006115; IPR015814	PF03446; PF09130	D binding domain of 6-phosphogluconate dehydrogenase; Domain of unknown function (DUF1932)	433	6-phosphogluconate dehydrogenased binding domain of 6-phosphogluconate dehydrogenase; domain of unknown function (duf1932)
LR140_16675	cds	6phd	6-phosphogluconate dehydrogenase	pgpt0002085	direct effects; indirect effects	bio-fertilization; colonizing plant system; competitive exclusion, ce	phosphate solubilization; potassium solubilization; colonization-adaption to plant immune system; colonization-plant derived substrate usage; ce-bacterial fitness	p-solubilisation-organic acid metabolism; k-solubilization-organic acid metabolism; adaption to pis-gallate, tannine degradation; plant derived aromatic, phenolic compound utilization; ce-bacterial fitness-resistance to antimicrobial, toxic compounds	p-solubilisation-pyruvic acid biosynthesis; k-solubilisation-pyruvic acid biosynthesis; adaption to pis-gallate degradation pathway; plant derived gallate catabolism; ce-bacterial fitness-gallate resistance	ligk, galc	IPR006115; IPR015814	PF03446; PF09130	D binding domain of 6-phosphogluconate dehydrogenase; Domain of unknown function (DUF1932)	433	6-phosphogluconate dehydrogenased binding domain of 6-phosphogluconate dehydrogenase; domain of unknown function (duf1932)
LR124_16740	cds	ligW	5-carboxyvanillate decarboxylase LigW (lignin degradation), amidohydro domain	pgpt0005260	direct effects; indirect effects	bio-remediation; colonizing plant system; competitive exclusion, ce	xenobiotics biodegradation; colonization-adaption to plant immune system; colonization-plant derived substrate usage; ce-bacterial fitness	xenobiotic benzoate, derivate degradation; adaption to pis-gallate, tannine degradation; plant derived aromatic, phenolic compound utilization; ce-bacterial fitness-resistance to antimicrobial, toxic compounds	xenobiotic benzoate-degredation-homeostasis; adaption to pis-gallate degradation pathway; plant derived benzoate utilization; ce-bacterial fitness-gallate resistance	ligj	IPR006680	PF04909	Amidohydrolase	434	5-carboxyvanillate decarboxylase ligw (lignin degradation), amidohydro domainamidohydrolase
LR140_16690	cds	ligW	5-carboxyvanillate decarboxylase LigW (lignin degradation), amidohydro domain	pgpt0005260	direct effects; indirect effects	bio-remediation; colonizing plant system; competitive exclusion, ce	xenobiotics biodegradation; colonization-adaption to plant immune system; colonization-plant derived substrate usage; ce-bacterial fitness	xenobiotic benzoate, derivate degradation; adaption to pis-gallate, tannine degradation; plant derived aromatic, phenolic compound utilization; ce-bacterial fitness-resistance to antimicrobial, toxic compounds	xenobiotic benzoate-degredation-homeostasis; adaption to pis-gallate degradation pathway; plant derived benzoate utilization; ce-bacterial fitness-gallate resistance	ligj	IPR006680	PF04909	Amidohydrolase	434	5-carboxyvanillate decarboxylase ligw (lignin degradation), amidohydro domainamidohydrolase
LR124_16750	cds	tttsbp	Tripartite tricarboxylate transporter substrate binding protein	pgpt0017360	indirect effects	colonizing plant system	colonization-plant derived substrate usage	plant derived organic acid transport	plant derived tricarboxylate transport	tctc	IPR005064	PF03401	Tripartite tricarboxylate transporter family receptor	435	tripartite tricarboxylate transporter substrate binding proteintripartite tricarboxylate transporter family receptor
LR140_16700	cds	tttsbp	Tripartite tricarboxylate transporter substrate binding protein	pgpt0017360	indirect effects	colonizing plant system	colonization-plant derived substrate usage	plant derived organic acid transport	plant derived tricarboxylate transport	tctc	IPR005064	PF03401	Tripartite tricarboxylate transporter family receptor	435	tripartite tricarboxylate transporter substrate binding proteintripartite tricarboxylate transporter family receptor
LR124_16960	cds	lths	L-threonylcarbamoyladenylate synthase	NA	NA	NA	NA	NA	NA	NA	IPR006070; IPR005145	PF01300; PF03481	Telomere recombination; Threonylcarbamoyl-AMP synthase, C-terminal domain	436	l-threonylcarbamoyladenylate synthasetelomere recombination; threonylcarbamoyl-amp synthase, c-terminal domain
LR140_16910	cds	lths	L-threonylcarbamoyladenylate synthase	NA	NA	NA	NA	NA	NA	NA	IPR006070; IPR005145	PF01300; PF03481	Telomere recombination; Threonylcarbamoyl-AMP synthase, C-terminal domain	436	l-threonylcarbamoyladenylate synthasetelomere recombination; threonylcarbamoyl-amp synthase, c-terminal domain
LR124_16975	cds	trxA	thioredoxin	NA	NA	NA	NA	NA	NA	NA	NA	PF14559; PF14561; PF00085	Tetratricopeptide repeat; Thioredoxin	437	thioredoxintetratricopeptide repeat; thioredoxin
LR140_16925	cds	trxA	thioredoxin	NA	NA	NA	NA	NA	NA	NA	NA	PF14559; PF14561; PF00085	Tetratricopeptide repeat; Thioredoxin	437	thioredoxintetratricopeptide repeat; thioredoxin
LR124_18110	cds	cxdp	CxxC-CXXC-SSSS domain-containing protein	NA	NA	NA	NA	NA	NA	NA	IPR013429	PF09723	Zinc ribbon domain	438	cxxc-cxxc-ssss domain-containing proteinzinc ribbon domain
LR140_18060	cds	cxdp	CxxC-CXXC-SSSS domain-containing protein	NA	NA	NA	NA	NA	NA	NA	IPR013429	PF09723	Zinc ribbon domain	438	cxxc-cxxc-ssss domain-containing proteinzinc ribbon domain
LR124_18130	cds	pltptf	Putative lipid-binding transport protein (Tim44 family)	NA	NA	NA	NA	NA	NA	NA	IPR007379	PF04280	Tim44-like domain	439	putative lipid-binding transport protein (tim44 family)tim44-like domain
LR140_18080	cds	pltptf	Putative lipid-binding transport protein (Tim44 family)	NA	NA	NA	NA	NA	NA	NA	IPR007379	PF04280	Tim44-like domain	439	putative lipid-binding transport protein (tim44 family)tim44-like domain
LR124_18150	cds	4ddp	4Fe-4S dicluster domain protein	NA	NA	NA	NA	NA	NA	NA	IPR022153; IPR006094; IPR004113; IPR017896; IPR021817; IPR004017	PF12447; PF01565; PF02913; PF13183; PF11880; PF02754	Protein of unknown function (DUF3683); FAD binding domain; FAD linked oxidases, C-terminal domain; 4Fe-4S dicluster domain; Domain of unknown function (DUF3400); Cysteine-rich domain	440	4fe-4s dicluster domain proteinprotein of unknown function (duf3683); fad binding domain; fad linked oxidases, c-terminal domain; 4fe-4s dicluster domain; domain of unknown function (duf3400); cysteine-rich domain
LR140_18100	cds	4ddp	4Fe-4S dicluster domain protein	NA	NA	NA	NA	NA	NA	NA	IPR022153; IPR006094; IPR004113; IPR017896; IPR021817; IPR004017	PF12447; PF01565; PF02913; PF13183; PF11880; PF02754	Protein of unknown function (DUF3683); FAD binding domain; FAD linked oxidases, C-terminal domain; 4Fe-4S dicluster domain; Domain of unknown function (DUF3400); Cysteine-rich domain	440	4fe-4s dicluster domain proteinprotein of unknown function (duf3683); fad binding domain; fad linked oxidases, c-terminal domain; 4fe-4s dicluster domain; domain of unknown function (duf3400); cysteine-rich domain
LR124_20950	cds	iscf	Isochorismatase family	pgpt0028650	indirect effects	competitive exclusion, ce	ce-bacterial fitness	ce-bacterial fitness-resistance to antimicrobial, toxic compounds	ce-bacterial fitness-aminoglycosides resistance-streptomycin, kanamycin, amikacin	aaca	IPR000868	PF00857	Isochorismatase family	441	isochorismatase familyisochorismatase family
LR140_18815	cds	iscf	Isochorismatase family	pgpt0028650	indirect effects	competitive exclusion, ce	ce-bacterial fitness	ce-bacterial fitness-resistance to antimicrobial, toxic compounds	ce-bacterial fitness-aminoglycosides resistance-streptomycin, kanamycin, amikacin	aaca	IPR000868	PF00857	Isochorismatase family	441	isochorismatase familyisochorismatase family
LR124_00415	cds	bcsB	cellulose biosynthesis cyclic di-GMP-binding regulatory protein BcsB	pgpt0022280	indirect effects	colonizing plant system; competitive exclusion, ce; plant immune response stimulation; stress control, biocontrol	colonization-surface attachment; ce-exopolysaccharide production, eps; triggered immunity; universal stress response	surface adhesion; ce-eps-cellulose metabolism; pamp, effector triggered immunity, pti; stress signalling proteins	surface adhesion-cellulose metabolism; ce-eps-cellulose biosynthesis; pti-eps ydalmn; stress signal-envelope stress response	bcsb, celb	IPR018513	PF03170	Bacterial cellulose synthase subunit	442	cellulose biosynthesis cyclic di-gmp-binding regulatory protein bcsbbacterial cellulose synthase subunit
LR140_00415	cds	bcsB	cellulose biosynthesis cyclic di-GMP-binding regulatory protein BcsB	pgpt0022280	indirect effects	colonizing plant system; competitive exclusion, ce; plant immune response stimulation; stress control, biocontrol	colonization-surface attachment; ce-exopolysaccharide production, eps; triggered immunity; universal stress response	surface adhesion; ce-eps-cellulose metabolism; pamp, effector triggered immunity, pti; stress signalling proteins	surface adhesion-cellulose metabolism; ce-eps-cellulose biosynthesis; pti-eps ydalmn; stress signal-envelope stress response	bcsb, celb	IPR018513	PF03170	Bacterial cellulose synthase subunit	442	cellulose biosynthesis cyclic di-gmp-binding regulatory protein bcsbbacterial cellulose synthase subunit
LR124_00425	cds	2h3r	2-hydroxy-3-oxopropionate reductase	pgpt0018170	indirect effects	colonizing plant system	colonization-plant derived substrate usage	plant derived sugar acid utilization	plant derived galactarate, glucarate degradation	garr, glxr	IPR029154; IPR006115	PF14833; PF03446	D-binding of DP-dependent 3-hydroxyisobutyrate dehydrogenase; D binding domain of 6-phosphogluconate dehydrogenase	443	2-hydroxy-3-oxopropionate reductased-binding of dp-dependent 3-hydroxyisobutyrate dehydrogenase; d binding domain of 6-phosphogluconate dehydrogenase
LR140_00425	cds	2h3r	2-hydroxy-3-oxopropionate reductase	pgpt0018170	indirect effects	colonizing plant system	colonization-plant derived substrate usage	plant derived sugar acid utilization	plant derived galactarate, glucarate degradation	garr, glxr	IPR029154; IPR006115	PF14833; PF03446	D-binding of DP-dependent 3-hydroxyisobutyrate dehydrogenase; D binding domain of 6-phosphogluconate dehydrogenase	443	2-hydroxy-3-oxopropionate reductased-binding of dp-dependent 3-hydroxyisobutyrate dehydrogenase; d binding domain of 6-phosphogluconate dehydrogenase
LR124_00450	cds	d83dp	DUF839 domain-containing protein	NA	NA	NA	NA	NA	NA	NA	IPR008557	PF05787	Alkaline phosphatase PhoX	444	duf839 domain-containing proteinalkaline phosphatase phox
LR140_00450	cds	d83dp	DUF839 domain-containing protein	NA	NA	NA	NA	NA	NA	NA	IPR008557	PF05787	Alkaline phosphatase PhoX	444	duf839 domain-containing proteinalkaline phosphatase phox
LR124_00570	cds	Catalase	Catalase	pgpt0014380	indirect effects	stress control, biocontrol	neutralizing abiotic stress	nitrosative, oxidative stress, ros scavenging	oxidative stress-oxidoreductases	kate, cat, catb, srpa	IPR041399; IPR010582; IPR011614	PF18011; PF06628; PF00199	C-terminal domain found in long catalases; Catalase-related immune-responsive; Catalase	445	catalasec-terminal domain found in long catalases; catalase-related immune-responsive; catalase
LR140_00570	cds	Catalase	Catalase	pgpt0014380	indirect effects	stress control, biocontrol	neutralizing abiotic stress	nitrosative, oxidative stress, ros scavenging	oxidative stress-oxidoreductases	kate, cat, catb, srpa	IPR041399; IPR010582; IPR011614	PF18011; PF06628; PF00199	C-terminal domain found in long catalases; Catalase-related immune-responsive; Catalase	445	catalasec-terminal domain found in long catalases; catalase-related immune-responsive; catalase
LR124_00590	cds	pbpC	penicillin-binding protein 1C	pgpt0023940	indirect effects	competitive exclusion, ce	ce-cell envelope remodelling	ce-peptidoglycan remodelling	ce-pg remodelling-penicillin-binding proteins	pbpc	IPR001460; IPR009647; IPR001264	PF00905; PF06832; PF00912	Penicillin binding protein transpeptidase domain; Penicillin-Binding Protein C-terminus Family; Transglycosylase	446	penicillin-binding protein 1cpenicillin binding protein transpeptidase domain; penicillin-binding protein c-terminus family; transglycosylase
LR140_00590	cds	pbpC	penicillin-binding protein 1C	pgpt0023940	indirect effects	competitive exclusion, ce	ce-cell envelope remodelling	ce-peptidoglycan remodelling	ce-pg remodelling-penicillin-binding proteins	pbpc	IPR001460; IPR009647; IPR001264	PF00905; PF06832; PF00912	Penicillin binding protein transpeptidase domain; Penicillin-Binding Protein C-terminus Family; Transglycosylase	446	penicillin-binding protein 1cpenicillin binding protein transpeptidase domain; penicillin-binding protein c-terminus family; transglycosylase
LR124_09555	cds	d2325dp	DUF2325 domain-containing protein	NA	NA	NA	NA	NA	NA	NA	IPR016772	PF10087	Uncharacterized protein conserved in bacteria (DUF2325)	447	duf2325 domain-containing proteinuncharacterized protein conserved in bacteria (duf2325)
LR140_09560	cds	d2325dp	DUF2325 domain-containing protein	NA	NA	NA	NA	NA	NA	NA	IPR016772	PF10087	Uncharacterized protein conserved in bacteria (DUF2325)	447	duf2325 domain-containing proteinuncharacterized protein conserved in bacteria (duf2325)
LR124_10175	cds	gntR	GntR family transcriptional regulator	pgpt0016955	indirect effects	colonizing plant system	colonization-plant derived substrate usage	plant derived carbohydrate transport	plant derived mannosyl-glycerate pts system	mngr, farr	IPR000524; IPR011663	PF00392; PF07702	Bacterial regulatory proteins, gntR family; UTRA domain	448	gntr family transcriptional regulatorbacterial regulatory proteins, gntr family; utra domain
LR140_10180	cds	gntR	GntR family transcriptional regulator	pgpt0016955	indirect effects	colonizing plant system	colonization-plant derived substrate usage	plant derived carbohydrate transport	plant derived mannosyl-glycerate pts system	mngr, farr	IPR000524; IPR011663	PF00392; PF07702	Bacterial regulatory proteins, gntR family; UTRA domain	448	gntr family transcriptional regulatorbacterial regulatory proteins, gntr family; utra domain
LR124_12335	cds	tetR	TetR family transcriptional regulator	NA	NA	NA	NA	NA	NA	NA	IPR001647	PF00440	Bacterial regulatory proteins, tetR family	449	tetr family transcriptional regulatorbacterial regulatory proteins, tetr family
LR140_12285	cds	tetR	TetR family transcriptional regulator	NA	NA	NA	NA	NA	NA	NA	IPR001647	PF00440	Bacterial regulatory proteins, tetR family	449	tetr family transcriptional regulatorbacterial regulatory proteins, tetr family
LR124_12555	cds	rbsB	ABC-type sugar transport system, periplasmic component, contains N-terminal xre family HTH domain	pgpt0016625	indirect effects	colonizing plant system	colonization-plant derived substrate usage	plant derived carbohydrate transport	plant derived galactofuranose transport	ytfq	IPR025997	PF13407	Periplasmic binding protein domain	450	abc-type sugar transport system, periplasmic component, contains n-terminal xre family hth domainperiplasmic binding protein domain
LR140_12505	cds	rbsB	ABC-type sugar transport system, periplasmic component, contains N-terminal xre family HTH domain	pgpt0016625	indirect effects	colonizing plant system	colonization-plant derived substrate usage	plant derived carbohydrate transport	plant derived galactofuranose transport	ytfq	IPR025997	PF13407	Periplasmic binding protein domain	450	abc-type sugar transport system, periplasmic component, contains n-terminal xre family hth domainperiplasmic binding protein domain
LR124_12570	cds	ca1c	Collagen alpha-1(I) chain-like	NA	NA	NA	NA	NA	NA	NA	NA	NA	NA	451	NA
LR140_12520	cds	ca1c	Collagen alpha-1(I) chain-like	NA	NA	NA	NA	NA	NA	NA	NA	NA	NA	451	NA
LR124_01075	cds	mbfm	MBL fold metallo-hydrolase	NA	NA	NA	NA	NA	NA	NA	IPR011108; IPR022712; IPR001279	PF07521; PF10996; PF00753	Zn-dependent metallo-hydrolase R specificity domain; Beta-Casp domain; Metallo-beta-lactamase superfamily	452	mbl fold metallo-hydrolasezn-dependent metallo-hydrolase r specificity domain; beta-casp domain; metallo-beta-lactamase superfamily
LR140_01075	cds	mbfm	MBL fold metallo-hydrolase	NA	NA	NA	NA	NA	NA	NA	IPR011108; IPR022712; IPR001279	PF07521; PF10996; PF00753	Zn-dependent metallo-hydrolase R specificity domain; Beta-Casp domain; Metallo-beta-lactamase superfamily	452	mbl fold metallo-hydrolasezn-dependent metallo-hydrolase r specificity domain; beta-casp domain; metallo-beta-lactamase superfamily
LR124_01095	cds	rpsF	30S ribosomal protein S6	pgpt0008135	direct effects; indirect effects	phytohormone, plant signal production; stress control, biocontrol	plant signal-germination stimulation; plant vitamin production; neutralizing abiotic stress	plant germination-vitamin b9, folate production; plant vitamin b9, folate metabolism; neutralizing salinity stress	plant germination-vitamin b9, folate biosynthesis; plant vitamin b9, folate biosynthesis; salinity stress-vitamin b9, folate metabolism	meth	IPR000529	PF01250	Ribosomal protein S6	453	30s ribosomal protein s6ribosomal protein s6
LR140_01095	cds	rpsF	30S ribosomal protein S6	pgpt0008135	direct effects; indirect effects	phytohormone, plant signal production; stress control, biocontrol	plant signal-germination stimulation; plant vitamin production; neutralizing abiotic stress	plant germination-vitamin b9, folate production; plant vitamin b9, folate metabolism; neutralizing salinity stress	plant germination-vitamin b9, folate biosynthesis; plant vitamin b9, folate biosynthesis; salinity stress-vitamin b9, folate metabolism	meth	IPR000529	PF01250	Ribosomal protein S6	453	30s ribosomal protein s6ribosomal protein s6
LR124_01565	cds	pptci	Peptidyl-prolyl cis-trans isomerase	NA	NA	NA	NA	NA	NA	NA	NA	NA	NA	454	NA
LR140_01565	cds	pptci	Peptidyl-prolyl cis-trans isomerase	NA	NA	NA	NA	NA	NA	NA	NA	NA	NA	454	NA
LR124_01575	cds	ztdp	Zeta-toxin domain-containing protein	NA	NA	NA	NA	NA	NA	NA	NA	NA	NA	455	NA
LR140_01575	cds	ztdp	Zeta-toxin domain-containing protein	NA	NA	NA	NA	NA	NA	NA	NA	NA	NA	455	NA
LR124_01585	cds	bamC	Outer membrane protein assembly factor BamC	NA	NA	NA	NA	NA	NA	NA	IPR010653	PF06804	NlpB/DapX lipoprotein	456	outer membrane protein assembly factor bamcnlpb/dapx lipoprotein
LR140_01585	cds	bamC	Outer membrane protein assembly factor BamC	NA	NA	NA	NA	NA	NA	NA	IPR010653	PF06804	NlpB/DapX lipoprotein	456	outer membrane protein assembly factor bamcnlpb/dapx lipoprotein
LR124_01595	cds	mthfp	Methyltransferase family protein	pgpt0004925	direct effects	bio-remediation	heavy metal detoxification	heavy metal tellurium resistance	tellurium resistance-ter-system	tehb	IPR041698	PF13649	Methyltransferase domain	457	methyltransferase family proteinmethyltransferase domain
LR140_01595	cds	mthfp	Methyltransferase family protein	pgpt0004925	direct effects	bio-remediation	heavy metal detoxification	heavy metal tellurium resistance	tellurium resistance-ter-system	tehb	IPR041698	PF13649	Methyltransferase domain	457	methyltransferase family proteinmethyltransferase domain
LR124_01655	cds	abctrnsprtrpr	ABC transporter permease	NA	NA	NA	NA	NA	NA	NA	NA	NA	NA	458	NA
LR140_01655	cds	abctrnsprtrpr	ABC transporter permease	NA	NA	NA	NA	NA	NA	NA	NA	NA	NA	458	NA
LR124_01665	cds	lysR	LysR family transcriptional regulator	pgpt0028940	indirect effects	competitive exclusion, ce	ce-bacterial fitness	ce-bacterial fitness-multidrug resistance	ce-bacterial fitness-multidrug transport-chloramphenicol, trimethoprin efflux pump bpeef-oprc	bpet	IPR000847; IPR005119	PF00126; PF03466	Bacterial regulatory helix-turn-helix protein, lysR family; LysR substrate binding domain	459	lysr family transcriptional regulatorbacterial regulatory helix-turn-helix protein, lysr family; lysr substrate binding domain
LR140_01665	cds	lysR	LysR family transcriptional regulator	pgpt0028940	indirect effects	competitive exclusion, ce	ce-bacterial fitness	ce-bacterial fitness-multidrug resistance	ce-bacterial fitness-multidrug transport-chloramphenicol, trimethoprin efflux pump bpeef-oprc	bpet	IPR000847; IPR005119	PF00126; PF03466	Bacterial regulatory helix-turn-helix protein, lysR family; LysR substrate binding domain	459	lysr family transcriptional regulatorbacterial regulatory helix-turn-helix protein, lysr family; lysr substrate binding domain
LR124_01675	cds	mexE	Efflux transporter, RND family, MFP subunit	pgpt0028945	indirect effects	competitive exclusion, ce	ce-bacterial fitness	ce-bacterial fitness-multidrug resistance	ce-bacterial fitness-multidrug transport-chloramphenicol, trimethoprin efflux pump bpeef-oprc	bpee	IPR032317	PF16576	Barrel-sandwich domain of CusB or HlyD membrane-fusion	460	efflux transporter, rnd family, mfp subunitbarrel-sandwich domain of cusb or hlyd membrane-fusion
LR140_01675	cds	mexE	Efflux transporter, RND family, MFP subunit	pgpt0028945	indirect effects	competitive exclusion, ce	ce-bacterial fitness	ce-bacterial fitness-multidrug resistance	ce-bacterial fitness-multidrug transport-chloramphenicol, trimethoprin efflux pump bpeef-oprc	bpee	IPR032317	PF16576	Barrel-sandwich domain of CusB or HlyD membrane-fusion	460	efflux transporter, rnd family, mfp subunitbarrel-sandwich domain of cusb or hlyd membrane-fusion
LR124_01685	cds	cystnd	Cysteine desulfurase	NA	NA	NA	NA	NA	NA	NA	NA	NA	NA	461	NA
LR140_01685	cds	cystnd	Cysteine desulfurase	NA	NA	NA	NA	NA	NA	NA	NA	NA	NA	461	NA
LR124_15860	cds	tuf	elongation factor Tu	pgpt0015245	indirect effects	plant immune response stimulation	triggered immunity	pamp, effector triggered immunity, pti	pti-bacterial ef-tu	elf18, tuf, tufa	IPR004160	PF03143	Elongation factor Tu C-terminal domain	462	elongation factor tuelongation factor tu c-terminal domain
LR140_15810	cds	tuf	elongation factor Tu	pgpt0015245	indirect effects	plant immune response stimulation	triggered immunity	pamp, effector triggered immunity, pti	pti-bacterial ef-tu	elf18, tuf, tufa	IPR004160	PF03143	Elongation factor Tu C-terminal domain	462	elongation factor tuelongation factor tu c-terminal domain
LR124_22795	cds	tuf	elongation factor Tu	pgpt0015245	indirect effects	plant immune response stimulation	triggered immunity	pamp, effector triggered immunity, pti	pti-bacterial ef-tu	elf18, tuf, tufa	IPR004160	PF03143	Elongation factor Tu C-terminal domain	463	elongation factor tuelongation factor tu c-terminal domain
LR140_15810	cds	tuf	elongation factor Tu	pgpt0015245	indirect effects	plant immune response stimulation	triggered immunity	pamp, effector triggered immunity, pti	pti-bacterial ef-tu	elf18, tuf, tufa	IPR004160	PF03143	Elongation factor Tu C-terminal domain	463	elongation factor tuelongation factor tu c-terminal domain
LR124_15875	cds	uvrA	excinuclease ABC subunit UvrA	pgpt0014915	indirect effects	stress control, biocontrol	universal stress response	stress signalling proteins	stress signal-dna damage defense, repair	uvra	IPR041102; IPR041552	PF17760; PF17755	UvrA interaction domain; UvrA D-binding domain	464	excinuclease abc subunit uvrauvra interaction domain; uvra d-binding domain
LR140_15825	cds	uvrA	excinuclease ABC subunit UvrA	pgpt0014915	indirect effects	stress control, biocontrol	universal stress response	stress signalling proteins	stress signal-dna damage defense, repair	uvra	IPR041102; IPR041552	PF17760; PF17755	UvrA interaction domain; UvrA D-binding domain	464	excinuclease abc subunit uvrauvra interaction domain; uvra d-binding domain
LR124_15890	cds	gnfa	GNAT family acetyltransferase	pgpt0013330	indirect effects	stress control, biocontrol	neutralizing abiotic stress	nitrosative, oxidative stress, ros scavenging	oxidative stress-arylpolyene biosynthesis	upf0176 protein	IPR000182	PF13673	Acetyltransferase (GT) domain	465	gnat family acetyltransferaseacetyltransferase (gt) domain
LR140_15840	cds	gnfa	GNAT family acetyltransferase	pgpt0013330	indirect effects	stress control, biocontrol	neutralizing abiotic stress	nitrosative, oxidative stress, ros scavenging	oxidative stress-arylpolyene biosynthesis	upf0176 protein	IPR000182	PF13673	Acetyltransferase (GT) domain	465	gnat family acetyltransferaseacetyltransferase (gt) domain
LR124_15900	cds	trnra	tRNA-uridine aminocarboxypropyltransferase	NA	NA	NA	NA	NA	NA	NA	IPR005636	PF03942	DTW domain	466	trna-uridine aminocarboxypropyltransferasedtw domain
LR140_15850	cds	trnra	tRNA-uridine aminocarboxypropyltransferase	NA	NA	NA	NA	NA	NA	NA	IPR005636	PF03942	DTW domain	466	trna-uridine aminocarboxypropyltransferasedtw domain
LR124_16070	cds	trnscr	Transcriptional regulator	pgpt0003915	direct effects; indirect effects	bio-fertilization; bio-remediation; competitive exclusion, ce; stress control, biocontrol	iron acquisition; heavy metal detoxification; ce-bacterial fitness; ce-quorum sensing response, biofilm formation; neutralizing abiotic stress; neutralizing biotic stress	iron acquisition-other transport systems; heavy metal iron resistance; ce-bacterial fitness-resistance to antimicrobial, toxic compounds; ce-qsr-autoinducer perception; neutralizing salinity stress; bactericidal compounds, antibiotics	iron acquisition-iron uptake regulation; iron resistance-iron uptake regulation; ce-bacterial fitness-polymyxin resistance; ce-bacterial fitness-resistance to antimicrobial peptides; ce-qsr-ai-3 perception, signalling; ce-qsr-nor-, adrenaline percipitation, signalling; salinity stress-magnesium transport; bactericidal-polymyxin metabolism	pmra	IPR001867; IPR001789	PF00486; PF00072	Transcriptional regulatory protein, C terminal; Response regulator receiver domain	467	transcriptional regulatortranscriptional regulatory protein, c terminal; response regulator receiver domain
LR140_16020	cds	trnscr	Transcriptional regulator	pgpt0003915	direct effects; indirect effects	bio-fertilization; bio-remediation; competitive exclusion, ce; stress control, biocontrol	iron acquisition; heavy metal detoxification; ce-bacterial fitness; ce-quorum sensing response, biofilm formation; neutralizing abiotic stress; neutralizing biotic stress	iron acquisition-other transport systems; heavy metal iron resistance; ce-bacterial fitness-resistance to antimicrobial, toxic compounds; ce-qsr-autoinducer perception; neutralizing salinity stress; bactericidal compounds, antibiotics	iron acquisition-iron uptake regulation; iron resistance-iron uptake regulation; ce-bacterial fitness-polymyxin resistance; ce-bacterial fitness-resistance to antimicrobial peptides; ce-qsr-ai-3 perception, signalling; ce-qsr-nor-, adrenaline percipitation, signalling; salinity stress-magnesium transport; bactericidal-polymyxin metabolism	pmra	IPR001867; IPR001789	PF00486; PF00072	Transcriptional regulatory protein, C terminal; Response regulator receiver domain	467	transcriptional regulatortranscriptional regulatory protein, c terminal; response regulator receiver domain
LR124_16210	cds	yaeQ	YaeQ family protein	NA	NA	NA	NA	NA	NA	NA	IPR009822	PF07152	YaeQ protein	468	yaeq family proteinyaeq protein
LR140_16160	cds	yaeQ	YaeQ family protein	NA	NA	NA	NA	NA	NA	NA	IPR009822	PF07152	YaeQ protein	468	yaeq family proteinyaeq protein
LR124_18590	cds	pencllnbndngprtn1	Penicillin-binding protein 1A	pgpt0023875	indirect effects	competitive exclusion, ce	ce-cell envelope remodelling	ce-peptidoglycan remodelling	ce-pg remodelling-penicillin-binding proteins	mrca	IPR031376; IPR001264; IPR001460	PF17092; PF00912; PF00905	Penicillin-binding protein OB-like domain; Transglycosylase; Penicillin binding protein transpeptidase domain	469	penicillin-binding protein 1apenicillin-binding protein ob-like domain; transglycosylase; penicillin binding protein transpeptidase domain
LR140_18540	cds	pencllnbndngprtn1	Penicillin-binding protein 1A	pgpt0023875	indirect effects	competitive exclusion, ce	ce-cell envelope remodelling	ce-peptidoglycan remodelling	ce-pg remodelling-penicillin-binding proteins	mrca	IPR031376; IPR001264; IPR001460	PF17092; PF00912; PF00905	Penicillin-binding protein OB-like domain; Transglycosylase; Penicillin binding protein transpeptidase domain	469	penicillin-binding protein 1apenicillin-binding protein ob-like domain; transglycosylase; penicillin binding protein transpeptidase domain
LR124_21120	cds	frmt	Formyl-CoA transferase	pgpt0002130	direct effects; indirect effects	bio-fertilization; colonizing plant system; competitive exclusion, ce; stress control, biocontrol	phosphate solubilization; colonization-plant derived substrate usage; ce-quorum sensing response, biofilm formation; neutralizing abiotic stress	p-solubilisation-organic acid metabolism; plant derived organic acid utilization; ce-environmental qsr, bf signalling; neutralizing acidic stress	p-solubilisation-formic acid biosynthesis; plant derived oxalic acid derivate utilization; ce-qsr, bf-acidic stress signalling; acidic stress-soxalate-induced acid tolerance	frc, yfdw	IPR003673	PF02515	CoA-transferase family III	470	formyl-coa transferasecoa-transferase family iii
LR140_18980	cds	frmt	Formyl-CoA transferase	pgpt0002130	direct effects; indirect effects	bio-fertilization; colonizing plant system; competitive exclusion, ce; stress control, biocontrol	phosphate solubilization; colonization-plant derived substrate usage; ce-quorum sensing response, biofilm formation; neutralizing abiotic stress	p-solubilisation-organic acid metabolism; plant derived organic acid utilization; ce-environmental qsr, bf signalling; neutralizing acidic stress	p-solubilisation-formic acid biosynthesis; plant derived oxalic acid derivate utilization; ce-qsr, bf-acidic stress signalling; acidic stress-soxalate-induced acid tolerance	frc, yfdw	IPR003673	PF02515	CoA-transferase family III	470	formyl-coa transferasecoa-transferase family iii
LR124_21125	cds	caiA	Acyl-CoA dehydrogenase related to the alkylation response protein AidB	pgpt0021815	indirect effects	colonizing plant system	colonization-plant derived substrate usage	plant derived lipid metabolism	plant derived fatty acid degradation	gcdh, gcdh	IPR006091; IPR009075; IPR013786	PF02770; PF00441; PF02771	Acyl-CoA dehydrogenase, middle domain; Acyl-CoA dehydrogenase, C-terminal domain; Acyl-CoA dehydrogenase, N-terminal domain	471	acyl-coa dehydrogenase related to the alkylation response protein aidbacyl-coa dehydrogenase, middle domain; acyl-coa dehydrogenase, c-terminal domain; acyl-coa dehydrogenase, n-terminal domain
LR140_18985	cds	caiA	Acyl-CoA dehydrogenase related to the alkylation response protein AidB	pgpt0021815	indirect effects	colonizing plant system	colonization-plant derived substrate usage	plant derived lipid metabolism	plant derived fatty acid degradation	gcdh, gcdh	IPR006091; IPR009075; IPR013786	PF02770; PF00441; PF02771	Acyl-CoA dehydrogenase, middle domain; Acyl-CoA dehydrogenase, C-terminal domain; Acyl-CoA dehydrogenase, N-terminal domain	471	acyl-coa dehydrogenase related to the alkylation response protein aidbacyl-coa dehydrogenase, middle domain; acyl-coa dehydrogenase, c-terminal domain; acyl-coa dehydrogenase, n-terminal domain
LR124_21130	cds	lysR	Bacterial regulatory helix-turn-helix, lysR family protein	pgpt0026360	indirect effects	competitive exclusion, ce	ce-quorum sensing response, biofilm formation	ce-environmental qsr, bf signalling	ce-qsr, bf-amino acid signalling	gcva	IPR005119; IPR000847	PF03466; PF00126	LysR substrate binding domain; Bacterial regulatory helix-turn-helix protein, lysR family	472	bacterial regulatory helix-turn-helix, lysr family proteinlysr substrate binding domain; bacterial regulatory helix-turn-helix protein, lysr family
LR140_18990	cds	lysR	Bacterial regulatory helix-turn-helix, lysR family protein	pgpt0026360	indirect effects	competitive exclusion, ce	ce-quorum sensing response, biofilm formation	ce-environmental qsr, bf signalling	ce-qsr, bf-amino acid signalling	gcva	IPR005119; IPR000847	PF03466; PF00126	LysR substrate binding domain; Bacterial regulatory helix-turn-helix protein, lysR family	472	bacterial regulatory helix-turn-helix, lysr family proteinlysr substrate binding domain; bacterial regulatory helix-turn-helix protein, lysr family
LR124_10630	cds	strp	Stress-induced protein	NA	NA	NA	NA	NA	NA	NA	NA	NA	NA	473	NA
LR140_10635	cds	strp	Stress-induced protein	NA	NA	NA	NA	NA	NA	NA	NA	NA	NA	473	NA
LR124_10635	cds	pabB	Aminodeoxychorismate synthase component I	pgpt0008015	direct effects; indirect effects	phytohormone, plant signal production; stress control, biocontrol	plant signal-germination stimulation; plant vitamin production; neutralizing abiotic stress	plant germination-vitamin b9, folate production; plant vitamin b9, folate metabolism; neutralizing salinity stress	plant germination-vitamin b9, folate biosynthesis; plant vitamin b9, folate biosynthesis; salinity stress-vitamin b9, folate metabolism	pabbc	IPR015890; IPR001544	PF00425; PF01063	chorismate binding enzyme; Amino-transferase class IV	474	aminodeoxychorismate synthase component ichorismate binding enzyme; amino-transferase class iv
LR140_10640	cds	pabB	Aminodeoxychorismate synthase component I	pgpt0008015	direct effects; indirect effects	phytohormone, plant signal production; stress control, biocontrol	plant signal-germination stimulation; plant vitamin production; neutralizing abiotic stress	plant germination-vitamin b9, folate production; plant vitamin b9, folate metabolism; neutralizing salinity stress	plant germination-vitamin b9, folate biosynthesis; plant vitamin b9, folate biosynthesis; salinity stress-vitamin b9, folate metabolism	pabbc	IPR015890; IPR001544	PF00425; PF01063	chorismate binding enzyme; Amino-transferase class IV	474	aminodeoxychorismate synthase component ichorismate binding enzyme; amino-transferase class iv
LR124_10640	cds	nadA	quinolinate synthase NadA	pgpt0013365	indirect effects	colonizing plant system; stress control, biocontrol	root colonization; neutralizing abiotic stress	root colonization-vitamin b3, niacin metabolism; neutralizing osmotic stress; neutralizing salinity stress; nitrosative, oxidative stress, ros scavenging	root colonization-vitamin b3, niacin biosynthesis; osmotic stress-trigonelline biosynthesis; osmotic stress-vitamin b3, niacin biosynthesis; salinity stress-halotolerance related enzymes; oxidative stress-vitamin b3, niacin biosynthesis	nada	IPR003473	PF02445	Quinolinate synthetase A protein	475	quinolinate synthase nadaquinolinate synthetase a protein
LR140_10645	cds	nadA	quinolinate synthase NadA	pgpt0013365	indirect effects	colonizing plant system; stress control, biocontrol	root colonization; neutralizing abiotic stress	root colonization-vitamin b3, niacin metabolism; neutralizing osmotic stress; neutralizing salinity stress; nitrosative, oxidative stress, ros scavenging	root colonization-vitamin b3, niacin biosynthesis; osmotic stress-trigonelline biosynthesis; osmotic stress-vitamin b3, niacin biosynthesis; salinity stress-halotolerance related enzymes; oxidative stress-vitamin b3, niacin biosynthesis	nada	IPR003473	PF02445	Quinolinate synthetase A protein	475	quinolinate synthase nadaquinolinate synthetase a protein
LR124_10645	cds	nadC	carboxylating nicotinate-nucleotide diphosphorylase	pgpt0013370	indirect effects	colonizing plant system; stress control, biocontrol	root colonization; neutralizing abiotic stress	root colonization-vitamin b3, niacin metabolism; neutralizing osmotic stress; nitrosative, oxidative stress, ros scavenging	root colonization-vitamin b3, niacin biosynthesis; osmotic stress-vitamin b3, niacin biosynthesis; oxidative stress-vitamin b3, niacin biosynthesis	nadc	IPR022412; IPR002638	PF02749; PF01729	Quinolinate phosphoribosyl transferase, N-terminal domain; Quinolinate phosphoribosyl transferase, C-terminal domain	476	carboxylating nicotinate-nucleotide diphosphorylasequinolinate phosphoribosyl transferase, n-terminal domain; quinolinate phosphoribosyl transferase, c-terminal domain
LR140_10650	cds	nadC	carboxylating nicotinate-nucleotide diphosphorylase	pgpt0013370	indirect effects	colonizing plant system; stress control, biocontrol	root colonization; neutralizing abiotic stress	root colonization-vitamin b3, niacin metabolism; neutralizing osmotic stress; nitrosative, oxidative stress, ros scavenging	root colonization-vitamin b3, niacin biosynthesis; osmotic stress-vitamin b3, niacin biosynthesis; oxidative stress-vitamin b3, niacin biosynthesis	nadc	IPR022412; IPR002638	PF02749; PF01729	Quinolinate phosphoribosyl transferase, N-terminal domain; Quinolinate phosphoribosyl transferase, C-terminal domain	476	carboxylating nicotinate-nucleotide diphosphorylasequinolinate phosphoribosyl transferase, n-terminal domain; quinolinate phosphoribosyl transferase, c-terminal domain
LR124_10800	cds	snbp	Sensory box protein	pgpt0023624	indirect effects	colonizing plant system	other colonization related proteins	colonization-host invasion factors	host invasion-ggdef, eal, pac, pas-domain-containing protein	ggdef, eal, pac, pas domain containing protein	IPR011620; IPR000160; IPR001633; IPR013656; IPR013655	PF07694; PF00990; PF00563; PF08448; PF08447	5TMR of 5TMR-LYT; Diguanylate cyclase, GGDEF domain; EAL domain; PAS fold	477	sensory box protein5tmr of 5tmr-lyt; diguanylate cyclase, ggdef domain; eal domain; pas fold
LR140_10805	cds	snbp	Sensory box protein	pgpt0023624	indirect effects	colonizing plant system	other colonization related proteins	colonization-host invasion factors	host invasion-ggdef, eal, pac, pas-domain-containing protein	ggdef, eal, pac, pas domain containing protein	IPR011620; IPR000160; IPR001633; IPR013656; IPR013655	PF07694; PF00990; PF00563; PF08448; PF08447	5TMR of 5TMR-LYT; Diguanylate cyclase, GGDEF domain; EAL domain; PAS fold	477	sensory box protein5tmr of 5tmr-lyt; diguanylate cyclase, ggdef domain; eal domain; pas fold
LR124_10805	cds	vcrp	VCBS repeat-containing protein	NA	NA	NA	NA	NA	NA	NA	NA	NA	NA	478	NA
LR140_10810	cds	vcrp	VCBS repeat-containing protein	NA	NA	NA	NA	NA	NA	NA	NA	NA	NA	478	NA
LR124_10810	cds	rpoH	RNA polymerase sigma factor RpoH	pgpt0014685	indirect effects	competitive exclusion, ce; stress control, biocontrol	ce-bacterial fitness; ce-quorum sensing response, biofilm formation; neutralizing abiotic stress; universal stress response	ce-bacterial fitness-energy metabolism; ce-environmental qsr, bf signalling; ce-other qsr, bf related systems; low temperature tolerance; neutralizing acidic stress; nitrosative, oxidative stress, ros scavenging; stress signalling proteins	ce-bacterial fitness-oxygen availability signalling; ce-qsr, bf-low temperature, acidification signalling; ce-qsr, bf-oxygen availability signalling; ce-qsr, bf-camp, crp signalling pathway; cold affected biofilm, quorum sensing; acidic stress regulation; oxidative stress-oxidative stress related protein; stress signal-amino acid starvation response	rpos	IPR009042; IPR007627; IPR007630	PF00140; PF04542; PF04545	Sigma-70 factor, region 1.2; Sigma-70 region 2; Sigma-70, region 4	479	rna polymerase sigma factor rpohsigma-70 factor, region 1.2; sigma-70 region 2; sigma-70, region 4
LR140_10815	cds	rpoH	RNA polymerase sigma factor RpoH	pgpt0014685	indirect effects	competitive exclusion, ce; stress control, biocontrol	ce-bacterial fitness; ce-quorum sensing response, biofilm formation; neutralizing abiotic stress; universal stress response	ce-bacterial fitness-energy metabolism; ce-environmental qsr, bf signalling; ce-other qsr, bf related systems; low temperature tolerance; neutralizing acidic stress; nitrosative, oxidative stress, ros scavenging; stress signalling proteins	ce-bacterial fitness-oxygen availability signalling; ce-qsr, bf-low temperature, acidification signalling; ce-qsr, bf-oxygen availability signalling; ce-qsr, bf-camp, crp signalling pathway; cold affected biofilm, quorum sensing; acidic stress regulation; oxidative stress-oxidative stress related protein; stress signal-amino acid starvation response	rpos	IPR009042; IPR007627; IPR007630	PF00140; PF04542; PF04545	Sigma-70 factor, region 1.2; Sigma-70 region 2; Sigma-70, region 4	479	rna polymerase sigma factor rpohsigma-70 factor, region 1.2; sigma-70 region 2; sigma-70, region 4
LR124_10820	cds	scfp	SCO family protein	NA	NA	NA	NA	NA	NA	NA	IPR003782	PF02630	SCO1/SenC	480	sco family proteinsco1/senc
LR140_10825	cds	scfp	SCO family protein	NA	NA	NA	NA	NA	NA	NA	IPR003782	PF02630	SCO1/SenC	480	sco family proteinsco1/senc
LR124_10830	cds	cyoa	Cytochrome oxidase assembly	pgpt0008525	direct effects	phytohormone, plant signal production	plant vitamin production	plant vitamin related heme metabolism	plant vitamin-heme, siro-biosynthesis	ctaa	IPR003780	PF02628	Cytochrome oxidase assembly protein	481	cytochrome oxidase assemblycytochrome oxidase assembly protein
LR140_10835	cds	cyoa	Cytochrome oxidase assembly	pgpt0008525	direct effects	phytohormone, plant signal production	plant vitamin production	plant vitamin related heme metabolism	plant vitamin-heme, siro-biosynthesis	ctaa	IPR003780	PF02628	Cytochrome oxidase assembly protein	481	cytochrome oxidase assemblycytochrome oxidase assembly protein
LR124_10840	cds	sr1p	SURF1-like protein	NA	NA	NA	NA	NA	NA	NA	IPR002994	PF02104	SURF1 family	482	surf1-like proteinsurf1 family
[truncated: 8,264 more rows]
