# Supplementary material for: Loss of the flagellar regulator FlhC changes the transcriptional response of plant-associated Acidovorax delafieldii strains to metabolites from Rhizophagus irregularis-colonized Lotus japonicus roots
Source: ISME Commun. 2026 Jan 19;6(1):ycaf235. doi: 10.1093/ismeco/ycaf235 (PMC12888815; doi:10.1093/ismeco/ycaf235)
Supplement: ycaf235_Supplemental_Files [file ycaf235_supplemental_files.zip › SupplementaryData3_ycaf235.csv]

category	level	term	n_one	n_two	side_one	side_two	total	rel_one	rel_two	difference
bio-fertilization	PGP2	flhC+ vs flhC-	119	129	flhC+	flhC-	248	0.4798387096774194	0.5201612903225806	0.040322580645161255
bio-fertilization	PGP2	Lj+Ri vs Lj	114	134	Lj	Lj+Ri	248	0.4596774193548387	0.5403225806451613	0.08064516129032256
bio-fertilization	PGP2	Lj+Ri: flhC+ vs flhC-	142	106	flhC+ Lj+Ri	flhC- Lj+Ri	248	0.5725806451612904	0.4274193548387097	0.14516129032258068
bio-remediation	PGP2	flhC+ vs flhC-	57	84	flhC+	flhC-	141	0.40425531914893614	0.5957446808510638	0.19148936170212766
bio-remediation	PGP2	Lj+Ri vs Lj	64	77	Lj	Lj+Ri	141	0.45390070921985815	0.5460992907801419	0.09219858156028371
bio-remediation	PGP2	Lj+Ri: flhC+ vs flhC-	81	60	flhC+ Lj+Ri	flhC- Lj+Ri	141	0.574468085106383	0.425531914893617	0.148936170212766
colonizing plant system	PGP2	flhC+ vs flhC-	264	236	flhC+	flhC-	500	0.528	0.472	0.05600000000000005
colonizing plant system	PGP2	Lj+Ri vs Lj	242	258	Lj	Lj+Ri	500	0.484	0.516	0.03200000000000003
colonizing plant system	PGP2	Lj+Ri: flhC+ vs flhC-	283	217	flhC+ Lj+Ri	flhC- Lj+Ri	500	0.566	0.434	0.13199999999999995
competitive exclusion, ce	PGP2	flhC+ vs flhC-	201	157	flhC+	flhC-	358	0.5614525139664804	0.43854748603351956	0.12290502793296088
competitive exclusion, ce	PGP2	Lj+Ri vs Lj	167	191	Lj	Lj+Ri	358	0.4664804469273743	0.5335195530726257	0.06703910614525138
competitive exclusion, ce	PGP2	Lj+Ri: flhC+ vs flhC-	196	162	flhC+ Lj+Ri	flhC- Lj+Ri	358	0.547486033519553	0.45251396648044695	0.0949720670391061
phytohormone, plant signal production	PGP2	flhC+ vs flhC-	87	86	flhC+	flhC-	173	0.5028901734104047	0.49710982658959535	0.005780346820809301
phytohormone, plant signal production	PGP2	Lj+Ri vs Lj	88	85	Lj	Lj+Ri	173	0.5086705202312138	0.4913294797687861	0.017341040462427737
phytohormone, plant signal production	PGP2	Lj+Ri: flhC+ vs flhC-	95	78	flhC+ Lj+Ri	flhC- Lj+Ri	173	0.5491329479768786	0.4508670520231214	0.09826589595375723
plant immune response stimulation	PGP2	flhC+ vs flhC-	17	22	flhC+	flhC-	39	0.4358974358974359	0.5641025641025641	0.1282051282051282
plant immune response stimulation	PGP2	Lj+Ri vs Lj	19	20	Lj	Lj+Ri	39	0.48717948717948717	0.5128205128205128	0.025641025641025605
plant immune response stimulation	PGP2	Lj+Ri: flhC+ vs flhC-	20	19	flhC+ Lj+Ri	flhC- Lj+Ri	39	0.5128205128205128	0.48717948717948717	0.025641025641025605
stress control, biocontrol	PGP2	flhC+ vs flhC-	166	176	flhC+	flhC-	342	0.4853801169590643	0.5146198830409356	0.029239766081871343
stress control, biocontrol	PGP2	Lj+Ri vs Lj	150	192	Lj	Lj+Ri	342	0.43859649122807015	0.5614035087719298	0.12280701754385964
stress control, biocontrol	PGP2	Lj+Ri: flhC+ vs flhC-	208	134	flhC+ Lj+Ri	flhC- Lj+Ri	342	0.6081871345029239	0.391812865497076	0.21637426900584794
