# Supplementary material for: Loss of the flagellar regulator FlhC changes the transcriptional response of plant-associated Acidovorax delafieldii strains to metabolites from Rhizophagus irregularis-colonized Lotus japonicus roots
Source: ISME Commun. 2026 Jan 19;6(1):ycaf235. doi: 10.1093/ismeco/ycaf235 (PMC12888815; doi:10.1093/ismeco/ycaf235)
Supplement: ycaf235_Supplemental_Files [file ycaf235_supplemental_files.zip › SupplementaryData4_ycaf235.csv]

PGP5	n_of_genes	Gene	term	estimate	std.error	statistic	p.value	q.value	s.value	lfdr	significant	side	PGP1	PGP2	PGP3	PGP4
p-solubilisation-pyruvic acid biosynthesis	28		flhC+ vs flhC-	-0.26058093020391637	0.12655799596839318	-2.058984327382952	0.04270909412789539	0.1161519405113337	3.105914837919358	0.34768044364079354	FALSE	flhC+	direct effects	bio-fertilization	phosphate solubilization	p-solubilisation-organic acid metabolism
p-solubilisation-pyruvic acid biosynthesis	28		Lj+Ri vs Lj	-0.45944309556743457	0.10869726431567922	-4.226813788368374	6.179321157243603e-5	9.012585447667247e-4	10.115771347044376	0.0038513113277422535	TRUE	Lj	direct effects	bio-fertilization	phosphate solubilization	p-solubilisation-organic acid metabolism
p-solubilisation-pyruvic acid biosynthesis	28		Lj+Ri: flhC+ vs flhC-	0.16587559594333598	0.20660358583853272	0.8028689108666925	0.4244000792943403	0.42439157822193796	1.2365320677063147	0.8535496083400452	FALSE	flhC- Lj+Ri	direct effects	bio-fertilization	phosphate solubilization	p-solubilisation-organic acid metabolism
k-solubilisation-pyruvic acid biosynthesis	28		flhC+ vs flhC-	-0.26058093020391637	0.12655799596839318	-2.058984327382952	0.04270909412789539	0.1161519405113337	3.105914837919358	0.34768044364079354	FALSE	flhC+	direct effects	bio-fertilization	potassium solubilization	k-solubilization-organic acid metabolism
k-solubilisation-pyruvic acid biosynthesis	28		Lj+Ri vs Lj	-0.45944309556743457	0.10869726431567922	-4.226813788368374	6.179321157243603e-5	9.012585447667247e-4	10.115771347044376	0.0038513113277422535	TRUE	Lj	direct effects	bio-fertilization	potassium solubilization	k-solubilization-organic acid metabolism
k-solubilisation-pyruvic acid biosynthesis	28		Lj+Ri: flhC+ vs flhC-	0.16587559594333598	0.20660358583853272	0.8028689108666925	0.4244000792943403	0.42439157822193796	1.2365320677063147	0.8535496083400452	FALSE	flhC- Lj+Ri	direct effects	bio-fertilization	potassium solubilization	k-solubilization-organic acid metabolism
plant derived galacturonate, tagaturonate, altronate degradation	3		flhC+ vs flhC-	0.2129521418555565	0.14589699086801441	1.4596061275054224	0.19468823307341598	0.28483693524906795	1.811791859939596	0.6350771734865917	FALSE	flhC-	indirect effects	colonizing plant system	colonization-plant derived substrate usage	plant derived sugar acid utilization
plant derived galacturonate, tagaturonate, altronate degradation	3		Lj+Ri vs Lj	0.19336220406141577	0.10498159390234527	1.8418676729301984	0.11507990464453646	0.21708644953406944	2.203658418681491	0.5184255208018056	FALSE	Lj+Ri	indirect effects	colonizing plant system	colonization-plant derived substrate usage	plant derived sugar acid utilization
plant derived galacturonate, tagaturonate, altronate degradation	3		Lj+Ri: flhC+ vs flhC-	-0.39261042315847305	0.12738721102710426	-3.0820238546154926	0.021607021613408696	0.06984183841564665	3.839764654887714	0.24139448538292163	FALSE	flhC+ Lj+Ri	indirect effects	colonizing plant system	colonization-plant derived substrate usage	plant derived sugar acid utilization
plant derived gluconate metabolism	5		flhC+ vs flhC-	0.2585567105670627	0.21073539247594333	1.2269258975877935	0.2433784820814528	0.3234164822125843	1.628534890409645	0.694770900913752	FALSE	flhC-	indirect effects	colonizing plant system	colonization-plant derived substrate usage	plant derived sugar acid utilization
plant derived gluconate metabolism	5		Lj+Ri vs Lj	-0.09351952495250569	0.12675092977247768	-0.7378212145692066	0.4748047200020229	0.44565481131113033	1.166001413502609	0.8802013310389148	FALSE	Lj	indirect effects	colonizing plant system	colonization-plant derived substrate usage	plant derived sugar acid utilization
plant derived gluconate metabolism	5		Lj+Ri: flhC+ vs flhC-	-0.3051344896214571	0.2038231806429518	-1.4970548916905475	0.1602121793333407	0.26423908490990555	1.9200842163601393	0.588081268311872	FALSE	flhC+ Lj+Ri	indirect effects	colonizing plant system	colonization-plant derived substrate usage	plant derived sugar acid utilization
plant derived histidine degradation	5		flhC+ vs flhC-	0.47310500360039415	0.5432113933340952	0.8709408701768834	0.40087469959849287	0.4169885110772856	1.2619204599947895	0.838546093859018	FALSE	flhC-	indirect effects	colonizing plant system	colonization-plant derived substrate usage	plant derived amino acid utilization
plant derived histidine degradation	5		Lj+Ri vs Lj	-0.4492568786685542	0.09514264133183203	-4.72192985584315	4.953370843813183e-4	0.004936760718427922	7.662219564376137	0.01725122501297585	TRUE	Lj	indirect effects	colonizing plant system	colonization-plant derived substrate usage	plant derived amino acid utilization
plant derived histidine degradation	5		Lj+Ri: flhC+ vs flhC-	-0.7004878195958643	0.49418728972437564	-1.4174541396775888	0.18178897919430997	0.27753747294565245	1.849245518440892	0.6179936188230788	FALSE	flhC+ Lj+Ri	indirect effects	colonizing plant system	colonization-plant derived substrate usage	plant derived amino acid utilization
vitamin b5, pantothenic acid, co factor biosynthesis	11		flhC+ vs flhC-	-0.2554174240409126	0.2609702448539175	-0.9787223987312684	0.3355442597031013	0.37930330437288073	1.398576154888212	0.7880758632107866	FALSE	flhC+	direct effects	phytohormone, plant signal production	vitamin production	vitamin b5, pantothenic acid, co factor metabolism
vitamin b5, pantothenic acid, co factor biosynthesis	11		Lj+Ri vs Lj	-1.0320453882662806	0.1219604975957786	-8.46212838264119	1.9193198249469123e-9	1.6868677829761495e-7	22.499149764871714	3.035648339974892e-6	TRUE	Lj	direct effects	phytohormone, plant signal production	vitamin production	vitamin b5, pantothenic acid, co factor metabolism
vitamin b5, pantothenic acid, co factor biosynthesis	11		Lj+Ri: flhC+ vs flhC-	0.5171059183548546	0.30100878749555693	1.717909708408388	0.09611999615526469	0.19946464881903125	2.3257950150696427	0.48464307599526774	FALSE	flhC- Lj+Ri	direct effects	phytohormone, plant signal production	vitamin production	vitamin b5, pantothenic acid, co factor metabolism
plant derived galactarate, glucarate degradation	6		flhC+ vs flhC-	0.31370062597125636	0.5239789466822539	0.5986893709328509	0.5583135046833925	0.4817673709790283	1.0535914084940585	0.9089405311072947	FALSE	flhC-	indirect effects	colonizing plant system	colonization-plant derived substrate usage	plant derived sugar acid utilization
plant derived galactarate, glucarate degradation	6		Lj+Ri vs Lj	-0.7050691844248953	0.23296269549661658	-3.0265325653185333	0.008500624166725647	0.035547352641101135	4.814114069417293	0.13001164683374566	TRUE	Lj	indirect effects	colonizing plant system	colonization-plant derived substrate usage	plant derived sugar acid utilization
plant derived galactarate, glucarate degradation	6		Lj+Ri: flhC+ vs flhC-	0.5857379483065351	0.45732820327204915	1.2807824755082935	0.21971974582863898	0.30626987438391234	1.707124628748379	0.6666817935852515	FALSE	flhC- Lj+Ri	indirect effects	colonizing plant system	colonization-plant derived substrate usage	plant derived sugar acid utilization
p-solubilisation-fumaric acid biosynthesis	8		flhC+ vs flhC-	-0.499377471283595	0.2955858033193051	-1.6894501213380162	0.1059266990167263	0.20783949151752604	2.266458288559951	0.5025874858135307	FALSE	flhC+	direct effects	bio-fertilization	phosphate solubilization	p-solubilisation-organic acid metabolism
p-solubilisation-fumaric acid biosynthesis	8		Lj+Ri vs Lj	-0.35399220273341986	0.19169233396318816	-1.8466685412750994	0.07893680029066767	0.17812551334293114	2.489033922989378	0.4498422005784282	FALSE	Lj	direct effects	bio-fertilization	phosphate solubilization	p-solubilisation-organic acid metabolism
p-solubilisation-fumaric acid biosynthesis	8		Lj+Ri: flhC+ vs flhC-	0.19540287193695585	0.3523704990364434	0.5545381139206735	0.5850688190730164	0.4920484264930988	1.023127784966438	0.9144739541157727	FALSE	flhC- Lj+Ri	direct effects	bio-fertilization	phosphate solubilization	p-solubilisation-organic acid metabolism
k-solubilisation-fumaric acid biosynthesis	8		flhC+ vs flhC-	-0.499377471283595	0.2955858033193051	-1.6894501213380162	0.1059266990167263	0.20783949151752604	2.266458288559951	0.5025874858135307	FALSE	flhC+	direct effects	bio-fertilization	potassium solubilization	k-solubilization-organic acid metabolism
k-solubilisation-fumaric acid biosynthesis	8		Lj+Ri vs Lj	-0.35399220273341986	0.19169233396318816	-1.8466685412750994	0.07893680029066767	0.17812551334293114	2.489033922989378	0.4498422005784282	FALSE	Lj	direct effects	bio-fertilization	potassium solubilization	k-solubilization-organic acid metabolism
k-solubilisation-fumaric acid biosynthesis	8		Lj+Ri: flhC+ vs flhC-	0.19540287193695585	0.3523704990364434	0.5545381139206735	0.5850688190730164	0.4920484264930988	1.023127784966438	0.9144739541157727	FALSE	flhC- Lj+Ri	direct effects	bio-fertilization	potassium solubilization	k-solubilization-organic acid metabolism
phytohormone-iaa related tryptophan pathway	12		flhC+ vs flhC-	-0.05867481142011394	0.335262177045898	-0.17501172347300378	0.8621398208468758	0.5747483676653243	0.7989976313157832	0.9221577946926012	FALSE	flhC+	direct effects	phytohormone, plant signal production	phytohormone-abscisic acid degradation	phytohormone-auxine, indole‚äê3‚äêacetic acid, iaa metabolism
phytohormone-iaa related tryptophan pathway	12		Lj+Ri vs Lj	-0.42757806800110526	0.2011805377354999	-2.12534508960931	0.04113190077404257	0.11387214799908016	3.134513173629382	0.3415655200923338	FALSE	Lj	direct effects	phytohormone, plant signal production	phytohormone-abscisic acid degradation	phytohormone-auxine, indole‚äê3‚äêacetic acid, iaa metabolism
phytohormone-iaa related tryptophan pathway	12		Lj+Ri: flhC+ vs flhC-	-0.14922352837227273	0.2877918616037797	-0.5185119813350306	0.6075607401452303	0.49732276252643626	1.0077456298989804	0.9178949170023356	FALSE	flhC+ Lj+Ri	direct effects	phytohormone, plant signal production	phytohormone-abscisic acid degradation	phytohormone-auxine, indole‚äê3‚äêacetic acid, iaa metabolism
plant branching-iaa related tryptophan metabolism	12		flhC+ vs flhC-	-0.05867481142011394	0.335262177045898	-0.17501172347300378	0.8621398208468758	0.5747483676653243	0.7989976313157832	0.9221577946926012	FALSE	flhC+	direct effects	phytohormone, plant signal production	plant signal-branching stimulation	plant branching-auxin, iaa metabolism
plant branching-iaa related tryptophan metabolism	12		Lj+Ri vs Lj	-0.42757806800110526	0.2011805377354999	-2.12534508960931	0.04113190077404257	0.11387214799908016	3.134513173629382	0.3415655200923338	FALSE	Lj	direct effects	phytohormone, plant signal production	plant signal-branching stimulation	plant branching-auxin, iaa metabolism
plant branching-iaa related tryptophan metabolism	12		Lj+Ri: flhC+ vs flhC-	-0.14922352837227273	0.2877918616037797	-0.5185119813350306	0.6075607401452303	0.49732276252643626	1.0077456298989804	0.9178949170023356	FALSE	flhC+ Lj+Ri	direct effects	phytohormone, plant signal production	plant signal-branching stimulation	plant branching-auxin, iaa metabolism
heat shock proteins	19		flhC+ vs flhC-	-0.5354286370490549	0.22317752899896823	-2.3991153565085406	0.019916239574953476	0.0665265494772797	3.9099259821648924	0.22972443448214383	FALSE	flhC+	indirect effects	stress control, biocontrol	neutralizing abiotic stress	high temperature tolerance
heat shock proteins	19		Lj+Ri vs Lj	0.10093345671990701	0.18204385770839832	0.5544458241572993	0.5815629219268745	0.491057077479191	1.0260373705300283	0.9138418015938888	FALSE	Lj+Ri	indirect effects	stress control, biocontrol	neutralizing abiotic stress	high temperature tolerance
heat shock proteins	19		Lj+Ri: flhC+ vs flhC-	-0.08425844572398263	0.3167299624502696	-0.2660261286054117	0.79123219427772	0.5511170055233006	0.859569450559229	0.9221577946926012	FALSE	flhC+ Lj+Ri	indirect effects	stress control, biocontrol	neutralizing abiotic stress	high temperature tolerance
vcitronellol-citronellal-citronellate degradation	3		flhC+ vs flhC-	0.88755161036186	0.6649432618918185	1.3347779596062113	0.23036391703637135	0.3140177607937007	1.6710819348648784	0.6795296546164553	FALSE	flhC-	indirect effects	colonizing plant system	colonization-plant derived substrate usage	plant derived terpene utilization
vcitronellol-citronellal-citronellate degradation	3		Lj+Ri vs Lj	-0.9912228598767934	0.18450766160726814	-5.372258535185658	0.0017081365409721847	0.011607331712828337	6.428819825417899	0.0411666749115394	TRUE	Lj	indirect effects	colonizing plant system	colonization-plant derived substrate usage	plant derived terpene utilization
vcitronellol-citronellal-citronellate degradation	3		Lj+Ri: flhC+ vs flhC-	0.5572671502786185	0.267622765682451	2.0822860449018985	0.08247356406918309	0.1840231470544633	2.44204085012473	0.45743857482777384	FALSE	flhC- Lj+Ri	indirect effects	colonizing plant system	colonization-plant derived substrate usage	plant derived terpene utilization
ce-bacterial fitness-hydroxycinnamic acid resistance	9		flhC+ vs flhC-	-0.009608645647265325	0.0861296121264203	-0.11156030324578542	0.9120998281791912	0.5842357870600626	0.7753773624772557	0.9221577946926012	FALSE	flhC+	indirect effects	competitive exclusion, ce	ce-bacterial fitness	ce-bacterial fitness-resistance to antimicrobial, toxic compounds
ce-bacterial fitness-hydroxycinnamic acid resistance	9		Lj+Ri vs Lj	-0.8605555083330663	0.1607801336004131	-5.352374631506434	1.7073999419719645e-5	3.6464454048216143e-4	11.421221585566615	0.0014626431064027408	TRUE	Lj	indirect effects	competitive exclusion, ce	ce-bacterial fitness	ce-bacterial fitness-resistance to antimicrobial, toxic compounds
ce-bacterial fitness-hydroxycinnamic acid resistance	9		Lj+Ri: flhC+ vs flhC-	-0.2656119636733242	0.35418200713035686	-0.7499307088616887	0.4605853227925716	0.44144308722622627	1.1797006435801125	0.8734263107482312	FALSE	flhC+ Lj+Ri	indirect effects	competitive exclusion, ce	ce-bacterial fitness	ce-bacterial fitness-resistance to antimicrobial, toxic compounds
biotic stress resistance-phenazine-1-carboxylic acid biosynthesis	4		flhC+ vs flhC-	-0.238104373766206	0.24792687500672986	-0.9603814582817727	0.36195255557547745	0.3952819890820104	1.3390458742454934	0.8100471175178247	FALSE	flhC+	indirect effects	stress control, biocontrol	neutralizing biotic stress	biotic stress resistance-phenazine derivates
biotic stress resistance-phenazine-1-carboxylic acid biosynthesis	4		Lj+Ri vs Lj	-0.028810825630066806	0.1670648124763562	-0.17245298517989388	0.8668971707739721	0.5772038020631549	0.7928472919404532	0.9221577946926012	FALSE	Lj	indirect effects	stress control, biocontrol	neutralizing biotic stress	biotic stress resistance-phenazine derivates
biotic stress resistance-phenazine-1-carboxylic acid biosynthesis	4		Lj+Ri: flhC+ vs flhC-	-0.09675494899370668	0.28290453910721997	-0.3420056436670917	0.7401972962725776	0.5404506920376366	0.8877650950546119	0.9221577946926012	FALSE	flhC+ Lj+Ri	indirect effects	stress control, biocontrol	neutralizing biotic stress	biotic stress resistance-phenazine derivates
s-metabolism-sulfur homeostasis	3		flhC+ vs flhC-	0.2533939028628652	0.40505288443229936	0.6255822698757191	0.5546224757882493	0.47927398413562966	1.0610774649183268	0.9080459075300527	FALSE	flhC-	direct effects	bio-fertilization	sulfur assimilation, mineralization	s-asssimilation-sulfur metabolism
s-metabolism-sulfur homeostasis	3		Lj+Ri vs Lj	-0.42013570051765187	0.2629276646011363	-1.597913635885374	0.16117710251590517	0.26423908490990555	1.9200842163601393	0.5894576639635576	FALSE	Lj	direct effects	bio-fertilization	sulfur assimilation, mineralization	s-asssimilation-sulfur metabolism
s-metabolism-sulfur homeostasis	3		Lj+Ri: flhC+ vs flhC-	0.14189059350320435	0.43248178425420525	0.32808455446947454	0.7539944815025462	0.5421207958773898	0.8833137447913454	0.9221577946926012	FALSE	flhC- Lj+Ri	direct effects	bio-fertilization	sulfur assimilation, mineralization	s-asssimilation-sulfur metabolism
plant derived cysteine degradation, conversion	8		flhC+ vs flhC-	0.3566765091109526	0.42744634227130085	0.8344357497965662	0.4134275092190526	0.42076507613213293	1.2489131302331473	0.8467585068772421	FALSE	flhC-	indirect effects	colonizing plant system	colonization-plant derived substrate usage	plant derived amino acid utilization
plant derived cysteine degradation, conversion	8		Lj+Ri vs Lj	-0.9255353803961995	0.1304448684034926	-7.095222615682587	5.332844791413054e-7	2.408225501519761e-5	15.341669984875672	1.1658559704537447e-4	TRUE	Lj	indirect effects	colonizing plant system	colonization-plant derived substrate usage	plant derived amino acid utilization
plant derived cysteine degradation, conversion	8		Lj+Ri: flhC+ vs flhC-	0.4859527297809564	0.34091695048653253	1.4254284777786468	0.16872852328204735	0.2710467346296811	1.883386468380379	0.6000993910749788	FALSE	flhC- Lj+Ri	indirect effects	colonizing plant system	colonization-plant derived substrate usage	plant derived amino acid utilization
s-metabolism-dms degradation	3		flhC+ vs flhC-	0.22441486414580453	0.12316458132589773	1.822073048354665	0.11828012305004434	0.22208175945372033	2.170837191990477	0.5237887524939709	FALSE	flhC-	direct effects	bio-fertilization	sulfur assimilation, mineralization	s-asssimilation-sulfur metabolism
s-metabolism-dms degradation	3		Lj+Ri vs Lj	0.3443748262136545	0.09343174471381369	3.6858438988642734	0.010259219269361242	0.04062841214481696	4.621367208064755	0.14830605641514133	TRUE	Lj+Ri	direct effects	bio-fertilization	sulfur assimilation, mineralization	s-asssimilation-sulfur metabolism
s-metabolism-dms degradation	3		Lj+Ri: flhC+ vs flhC-	-0.5899391091588103	0.1281842461352861	-4.602274670603332	0.003683208270881865	0.020393652101678667	5.615736032999072	0.07137506207119007	TRUE	flhC+ Lj+Ri	direct effects	bio-fertilization	sulfur assimilation, mineralization	s-asssimilation-sulfur metabolism
p-solubilisation-lactic acid biosynthesis	4		flhC+ vs flhC-	-0.5156853645264148	0.427617544146217	-1.2059499699808491	0.2585822113217117	0.3304039849673564	1.5976970078334742	0.7119290046359709	FALSE	flhC+	direct effects	bio-fertilization	phosphate solubilization	p-solubilisation-organic acid metabolism
p-solubilisation-lactic acid biosynthesis	4		Lj+Ri vs Lj	-0.405890454470487	0.32277369179168736	-1.2575078601277139	0.24021892942570652	0.31992882484179774	1.644177113115603	0.6911178854847145	FALSE	Lj	direct effects	bio-fertilization	phosphate solubilization	p-solubilisation-organic acid metabolism
p-solubilisation-lactic acid biosynthesis	4		Lj+Ri: flhC+ vs flhC-	0.7458541439581154	0.5349783201561882	1.3941763915598702	0.1967224258882865	0.28483693524906795	1.811791859939596	0.637720593254199	FALSE	flhC- Lj+Ri	direct effects	bio-fertilization	phosphate solubilization	p-solubilisation-organic acid metabolism
k-solubilisation-lactic acid biosynthesis	4		flhC+ vs flhC-	-0.5156853645264148	0.427617544146217	-1.2059499699808491	0.2585822113217117	0.3304039849673564	1.5976970078334742	0.7119290046359709	FALSE	flhC+	direct effects	bio-fertilization	potassium solubilization	k-solubilization-organic acid metabolism
k-solubilisation-lactic acid biosynthesis	4		Lj+Ri vs Lj	-0.405890454470487	0.32277369179168736	-1.2575078601277139	0.24021892942570652	0.31992882484179774	1.644177113115603	0.6911178854847145	FALSE	Lj	direct effects	bio-fertilization	potassium solubilization	k-solubilization-organic acid metabolism
k-solubilisation-lactic acid biosynthesis	4		Lj+Ri: flhC+ vs flhC-	0.7458541439581154	0.5349783201561882	1.3941763915598702	0.1967224258882865	0.28483693524906795	1.811791859939596	0.637720593254199	FALSE	flhC- Lj+Ri	direct effects	bio-fertilization	potassium solubilization	k-solubilization-organic acid metabolism
plant derived purine metabolism	35		flhC+ vs flhC-	-0.09679701220600474	0.08002428698242758	-1.2095954347866948	0.2292302207879947	0.3140177607937007	1.6710819348648784	0.6781776683599637	FALSE	flhC+	indirect effects	colonizing plant system	colonization-plant derived substrate usage	plant derived nucleoside metabolism
plant derived purine metabolism	35		Lj+Ri vs Lj	-0.800311221356984	0.08045622608409303	-9.947163324818353	1.0660206408923703e-16	3.187337870067191e-14	44.83464136998065	3.035648339974892e-6	TRUE	Lj	indirect effects	colonizing plant system	colonization-plant derived substrate usage	plant derived nucleoside metabolism
plant derived purine metabolism	35		Lj+Ri: flhC+ vs flhC-	0.44055537604194484	0.19147436117726105	2.300858315093645	0.023434417441060444	0.0737552680132652	3.761110091393433	0.25331797488366914	FALSE	flhC- Lj+Ri	indirect effects	colonizing plant system	colonization-plant derived substrate usage	plant derived nucleoside metabolism
plant derived glacturonate, glucuronate degradation	3		flhC+ vs flhC-	0.007843656101230886	1.0870412599107806	0.007215601091236093	0.9944767618966226	0.6048396406506322	0.7253753992834469	0.9221577946926012	FALSE	flhC-	indirect effects	colonizing plant system	colonization-plant derived substrate usage	plant derived sugar acid utilization
plant derived glacturonate, glucuronate degradation	3		Lj+Ri vs Lj	-0.9496906231813088	0.46307213897686755	-2.050848114679493	0.08614082925399263	0.1873133965930151	2.4164740105378306	0.46505454849200467	FALSE	Lj	indirect effects	colonizing plant system	colonization-plant derived substrate usage	plant derived sugar acid utilization
plant derived glacturonate, glucuronate degradation	3		Lj+Ri: flhC+ vs flhC-	-0.32426520541748877	1.1847789770916621	-0.2736925719373239	0.793498641684763	0.5517473056622647	0.8579204154521243	0.9221577946926012	FALSE	flhC+ Lj+Ri	indirect effects	colonizing plant system	colonization-plant derived substrate usage	plant derived sugar acid utilization
plant derived pyrimidine metabolism	20		flhC+ vs flhC-	-0.08485187351818149	0.17021639193670116	-0.4984941376840815	0.6200540129106311	0.5058456650133383	0.9832308132944365	0.9193379963574521	FALSE	flhC+	indirect effects	colonizing plant system	colonization-plant derived substrate usage	plant derived nucleoside metabolism
plant derived pyrimidine metabolism	20		Lj+Ri vs Lj	-0.9646097780201596	0.08185950778106166	-11.783723163839054	6.546893417114015e-17	3.187337870067191e-14	44.83464136998065	3.035648339974892e-6	TRUE	Lj	indirect effects	colonizing plant system	colonization-plant derived substrate usage	plant derived nucleoside metabolism
plant derived pyrimidine metabolism	20		Lj+Ri: flhC+ vs flhC-	0.7146396813594991	0.2008124429928537	3.5587420316625047	7.592174412483097e-4	0.0063944075442686835	7.288973588188595	0.023253621388958295	TRUE	flhC- Lj+Ri	indirect effects	colonizing plant system	colonization-plant derived substrate usage	plant derived nucleoside metabolism
root colonization-vitamin b3, niacin biosynthesis	11		flhC+ vs flhC-	0.3101918121406572	0.36815587435608205	0.8425556503293447	0.40614435241195446	0.4201893733144789	1.2508884185031617	0.8420514029562686	FALSE	flhC-	indirect effects	colonizing plant system	root colonization	root colonization-vitamin b3, niacin metabolism
root colonization-vitamin b3, niacin biosynthesis	11		Lj+Ri vs Lj	-0.9057515808662507	0.11429529910633066	-7.924661713546208	7.618400437950389e-9	4.5557122055139264e-7	21.065820052545696	3.035648339974892e-6	TRUE	Lj	indirect effects	colonizing plant system	root colonization	root colonization-vitamin b3, niacin metabolism
root colonization-vitamin b3, niacin biosynthesis	11		Lj+Ri: flhC+ vs flhC-	0.9861567757115726	0.44670168970201835	2.2076405763528877	0.0350577365911648	0.1022639343673872	3.2896306583408137	0.3157955998965318	FALSE	flhC- Lj+Ri	indirect effects	colonizing plant system	root colonization	root colonization-vitamin b3, niacin metabolism
osmotic stress-vitamin b3, niacin biosynthesis	8		flhC+ vs flhC-	0.29150353455592715	0.4106937030294306	0.7097833066484533	0.4856458939993634	0.4502487245618447	1.1512059055318418	0.8849839977431574	FALSE	flhC-	indirect effects	stress control, biocontrol	neutralizing abiotic stress	neutralizing osmotic stress
osmotic stress-vitamin b3, niacin biosynthesis	8		Lj+Ri vs Lj	-0.9334537040959869	0.10579310687022205	-8.823388703775079	1.6538723802171655e-8	8.990871569055997e-7	20.085035687803654	4.7971921496460835e-6	TRUE	Lj	indirect effects	stress control, biocontrol	neutralizing abiotic stress	neutralizing osmotic stress
osmotic stress-vitamin b3, niacin biosynthesis	8		Lj+Ri: flhC+ vs flhC-	1.143570679055548	0.4213820327480303	2.713857236858881	0.013003822876874094	0.0489064799695121	4.353830558942408	0.17441679282525824	TRUE	flhC- Lj+Ri	indirect effects	stress control, biocontrol	neutralizing abiotic stress	neutralizing osmotic stress
oxidative stress-vitamin b3, niacin biosynthesis	11		flhC+ vs flhC-	0.3101918121406572	0.36815587435608205	0.8425556503293447	0.40614435241195446	0.4201893733144789	1.2508884185031617	0.8420514029562686	FALSE	flhC-	indirect effects	stress control, biocontrol	neutralizing abiotic stress	nitrosative, oxidative stress, ros scavenging
oxidative stress-vitamin b3, niacin biosynthesis	11		Lj+Ri vs Lj	-0.9057515808662507	0.11429529910633066	-7.924661713546208	7.618400437950389e-9	4.5557122055139264e-7	21.065820052545696	3.035648339974892e-6	TRUE	Lj	indirect effects	stress control, biocontrol	neutralizing abiotic stress	nitrosative, oxidative stress, ros scavenging
oxidative stress-vitamin b3, niacin biosynthesis	11		Lj+Ri: flhC+ vs flhC-	0.9861567757115726	0.44670168970201835	2.2076405763528877	0.0350577365911648	0.1022639343673872	3.2896306583408137	0.3157955998965318	FALSE	flhC- Lj+Ri	indirect effects	stress control, biocontrol	neutralizing abiotic stress	nitrosative, oxidative stress, ros scavenging
plant derived branched-chain amino acid transport	15		flhC+ vs flhC-	-0.24582336243392777	0.18059530975307125	-1.3611835366601885	0.18071446858891832	0.27753747294565245	1.849245518440892	0.6165447910375688	FALSE	flhC+	indirect effects	colonizing plant system	colonization-plant derived substrate usage	plant derived amino acid transport
plant derived branched-chain amino acid transport	15		Lj+Ri vs Lj	-0.44321860370143024	0.1445289399701493	-3.0666425962369317	0.003778160132651844	0.020727472504098256	5.592311983993802	0.07269633489066576	TRUE	Lj	indirect effects	colonizing plant system	colonization-plant derived substrate usage	plant derived amino acid transport
plant derived branched-chain amino acid transport	15		Lj+Ri: flhC+ vs flhC-	0.0978342778712343	0.2525852333714877	0.3873317397274184	0.7004665334834392	0.5318694396956829	0.9108559503268727	0.9221577946926012	FALSE	flhC- Lj+Ri	indirect effects	colonizing plant system	colonization-plant derived substrate usage	plant derived amino acid transport
ce-qsr-gaba percipitation, signalling	21		flhC+ vs flhC-	-0.14050797389549394	0.13396504377562757	-1.0488405776272864	0.29845801926830245	0.3534576721460988	1.5003906375364753	0.7536238866770698	FALSE	flhC+	indirect effects	competitive exclusion, ce	ce-quorum sensing response, biofilm formation	ce-qsr-autoinducer perception
ce-qsr-gaba percipitation, signalling	21		Lj+Ri vs Lj	-0.442097659774742	0.10847368684348078	-4.075621218744552	1.369002959715566e-4	0.0017796681987413653	9.13417599439789	0.0069251927917084385	TRUE	Lj	indirect effects	competitive exclusion, ce	ce-quorum sensing response, biofilm formation	ce-qsr-autoinducer perception
ce-qsr-gaba percipitation, signalling	21		Lj+Ri: flhC+ vs flhC-	0.0687317964238666	0.18709313846804151	0.3673667403660936	0.7146381132799482	0.5318694396956829	0.9108559503268727	0.9221577946926012	FALSE	flhC- Lj+Ri	indirect effects	competitive exclusion, ce	ce-quorum sensing response, biofilm formation	ce-qsr-autoinducer perception
plant derived polar amino acid transport	7		flhC+ vs flhC-	-0.12046263424266312	0.1497759213727395	-0.804285716546347	0.4317269040291446	0.4281385028264791	1.2238505108381248	0.8578845320358158	FALSE	flhC+	indirect effects	colonizing plant system	colonization-plant derived substrate usage	plant derived amino acid transport
plant derived polar amino acid transport	7		Lj+Ri vs Lj	-0.21116690372466557	0.11173827850853549	-1.8898349477304226	0.07499533892996836	0.1748239816487832	2.516024993386138	0.4410496669931044	FALSE	Lj	indirect effects	colonizing plant system	colonization-plant derived substrate usage	plant derived amino acid transport
plant derived polar amino acid transport	7		Lj+Ri: flhC+ vs flhC-	0.3026007485738371	0.21408632901210053	1.4134519937362913	0.17458385528794013	0.2754969952743615	1.8598915108510647	0.6081993858478361	FALSE	flhC- Lj+Ri	indirect effects	colonizing plant system	colonization-plant derived substrate usage	plant derived amino acid transport
n-aquisition-glutamate transport	8		flhC+ vs flhC-	-0.04429579515344858	0.13642753471505456	-0.32468368827426014	0.7486326648902013	0.5406683166301898	0.8871842784707292	0.9221577946926012	FALSE	flhC+	direct effects	bio-fertilization	nitrogen acquisition	n-aquisition-ammonium assimilation usage
n-aquisition-glutamate transport	8		Lj+Ri vs Lj	-0.9680240736901988	0.15328442285127553	-6.315214916713526	2.912195253722574e-6	9.165567780188339e-5	13.413416220153916	4.036786949579441e-4	TRUE	Lj	direct effects	bio-fertilization	nitrogen acquisition	n-aquisition-ammonium assimilation usage
n-aquisition-glutamate transport	8		Lj+Ri: flhC+ vs flhC-	0.5492950591915697	0.3643749050044734	1.507499697831348	0.14657975002979584	0.2511545407575613	1.9933527363849013	0.568201925217163	FALSE	flhC- Lj+Ri	direct effects	bio-fertilization	nitrogen acquisition	n-aquisition-ammonium assimilation usage
plant derived glutamate transport	8		flhC+ vs flhC-	-0.04429579515344858	0.13642753471505456	-0.32468368827426014	0.7486326648902013	0.5406683166301898	0.8871842784707292	0.9221577946926012	FALSE	flhC+	indirect effects	colonizing plant system	colonization-plant derived substrate usage	plant derived amino acid transport
plant derived glutamate transport	8		Lj+Ri vs Lj	-0.9680240736901988	0.15328442285127553	-6.315214916713526	2.912195253722574e-6	9.165567780188339e-5	13.413416220153916	4.036786949579441e-4	TRUE	Lj	indirect effects	colonizing plant system	colonization-plant derived substrate usage	plant derived amino acid transport
plant derived glutamate transport	8		Lj+Ri: flhC+ vs flhC-	0.5492950591915697	0.3643749050044734	1.507499697831348	0.14657975002979584	0.2511545407575613	1.9933527363849013	0.568201925217163	FALSE	flhC- Lj+Ri	indirect effects	colonizing plant system	colonization-plant derived substrate usage	plant derived amino acid transport
osmotic stress-glutamate transport	7		flhC+ vs flhC-	-0.042893737109804736	0.12525057719353508	-0.34246338875968657	0.7359686846117237	0.5388830052846985	0.8919560056139559	0.9221577946926012	FALSE	flhC+	indirect effects	stress control, biocontrol	neutralizing abiotic stress	neutralizing osmotic stress
osmotic stress-glutamate transport	7		Lj+Ri vs Lj	-0.874898099388071	0.14483884613157155	-6.040493436362465	1.037413862517482e-5	2.5889719595849364e-4	11.915333039644306	0.0010097283231460768	TRUE	Lj	indirect effects	stress control, biocontrol	neutralizing abiotic stress	neutralizing osmotic stress
osmotic stress-glutamate transport	7		Lj+Ri: flhC+ vs flhC-	0.5375423843855375	0.3416318647571556	1.5734550545150177	0.13302569314064913	0.23960172006274136	2.0612898298446383	0.5475364410326029	FALSE	flhC- Lj+Ri	indirect effects	stress control, biocontrol	neutralizing abiotic stress	neutralizing osmotic stress
xenobiotics transport	4		flhC+ vs flhC-	-0.14983342879595443	0.1463674016868616	-1.023680321363551	0.33271288988267606	0.3775300242428257	1.4053367111019028	0.7855935277776565	FALSE	flhC+	direct effects	bio-remediation	xenobiotics biodegradation	xenobiotic detoxification by transport
xenobiotics transport	4		Lj+Ri vs Lj	-0.3453758229452194	0.12049002709168494	-2.8664266353132386	0.018584638904009514	0.06499059327506182	3.943625271902961	0.22006720498413196	FALSE	Lj	direct effects	bio-remediation	xenobiotics biodegradation	xenobiotic detoxification by transport
xenobiotics transport	4		Lj+Ri: flhC+ vs flhC-	0.18143877088441673	0.25078366326401136	0.72348720216838	0.4877572419291083	0.4508083278419946	1.149413928034342	0.885877356317479	FALSE	flhC- Lj+Ri	direct effects	bio-remediation	xenobiotics biodegradation	xenobiotic detoxification by transport
bactericidal-bacteriocins, lantibioitc, nisin	5		flhC+ vs flhC-	-0.22751951410308752	0.19452187119243902	-1.1696346159348023	0.2648555553987007	0.3334325254274281	1.584533252758258	0.7188060991328801	FALSE	flhC+	indirect effects	stress control, biocontrol	neutralizing biotic stress	bactericidal compounds, antibiotics
bactericidal-bacteriocins, lantibioitc, nisin	5		Lj+Ri vs Lj	-0.4405311660351602	0.16272261258785137	-2.70725229290013	0.019052013404307	0.06567058924182621	3.928608789621557	0.22350555898641533	FALSE	Lj	indirect effects	stress control, biocontrol	neutralizing biotic stress	bactericidal compounds, antibiotics
bactericidal-bacteriocins, lantibioitc, nisin	5		Lj+Ri: flhC+ vs flhC-	0.4313715386258595	0.30594473596729677	1.4099655523145525	0.18393897063280615	0.2787844137371933	1.8427781895369257	0.6208804133016731	FALSE	flhC- Lj+Ri	indirect effects	stress control, biocontrol	neutralizing biotic stress	bactericidal compounds, antibiotics
oxidative stress-arylpolyene biosynthesis	18		flhC+ vs flhC-	-0.12493322750675108	0.1452153473529849	-0.860330741784939	0.39363323072851897	0.41350961704991207	1.274007212144078	0.833592474171541	FALSE	flhC+	indirect effects	stress control, biocontrol	neutralizing abiotic stress	nitrosative, oxidative stress, ros scavenging
oxidative stress-arylpolyene biosynthesis	18		Lj+Ri vs Lj	-0.1349610238232117	0.14424959725339168	-0.9356076300590047	0.3538844760678266	0.38900492226579547	1.3621396844483253	0.8035610271041631	FALSE	Lj	indirect effects	stress control, biocontrol	neutralizing abiotic stress	nitrosative, oxidative stress, ros scavenging
oxidative stress-arylpolyene biosynthesis	18		Lj+Ri: flhC+ vs flhC-	-0.2268597109722117	0.2565658753811987	-0.8842162295946397	0.3807290908388097	0.40510931635167224	1.3036168316358903	0.8243714401240663	FALSE	flhC+ Lj+Ri	indirect effects	stress control, biocontrol	neutralizing abiotic stress	nitrosative, oxidative stress, ros scavenging
n-aquisition-nitt, taut family transporter	7		flhC+ vs flhC-	-0.13868255737803556	0.16677259546918213	-0.8315668230015805	0.41654913655821957	0.42076507613213293	1.2489131302331473	0.8487272308312936	FALSE	flhC+	direct effects	bio-fertilization	nitrogen acquisition	n-aquisition-related functions
n-aquisition-nitt, taut family transporter	7		Lj+Ri vs Lj	-0.5379410471293047	0.16209202103859904	-3.318738600965464	0.003819934134558226	0.02076613505182086	5.589623459891165	0.0732747465294484	TRUE	Lj	direct effects	bio-fertilization	nitrogen acquisition	n-aquisition-related functions
n-aquisition-nitt, taut family transporter	7		Lj+Ri: flhC+ vs flhC-	0.3444474175176951	0.24807465626412786	1.3884828974667935	0.18193456301476923	0.27753747294565245	1.849245518440892	0.6181896051593576	FALSE	flhC- Lj+Ri	direct effects	bio-fertilization	nitrogen acquisition	n-aquisition-related functions
iron transport-iron iii transport system	6		flhC+ vs flhC-	0.39620931818649635	0.14681609385094582	2.6986776980236615	0.016502481789248204	0.059807796583971694	4.063522622410783	0.20407065859261034	FALSE	flhC-	direct effects	bio-fertilization	iron acquisition	iron acquisition-other transport systems
iron transport-iron iii transport system	6		flhC+ vs flhC-	0.39620931818649635	0.14681609385094582	2.6986776980236615	0.016502481789248204	0.059807796583971694	4.063522622410783	0.20407065859261034	FALSE	flhC-	direct effects	bio-remediation	heavy metal detoxification	heavy metal iron resistance
iron transport-iron iii transport system	6		Lj+Ri vs Lj	-0.5395408171052842	0.1719574482993036	-3.137641448169066	0.006775445554657443	0.030547240019361734	5.032814153110592	0.11065748573256962	TRUE	Lj	direct effects	bio-fertilization	iron acquisition	iron acquisition-other transport systems
iron transport-iron iii transport system	6		Lj+Ri vs Lj	-0.5395408171052842	0.1719574482993036	-3.137641448169066	0.006775445554657443	0.030547240019361734	5.032814153110592	0.11065748573256962	TRUE	Lj	direct effects	bio-remediation	heavy metal detoxification	heavy metal iron resistance
iron transport-iron iii transport system	6		Lj+Ri: flhC+ vs flhC-	0.193167308247484	0.3190976834936569	0.6053547808075009	0.5539925059636392	0.47927398413562966	1.0610774649183268	0.9078899497256461	FALSE	flhC- Lj+Ri	direct effects	bio-fertilization	iron acquisition	iron acquisition-other transport systems
iron transport-iron iii transport system	6		Lj+Ri: flhC+ vs flhC-	0.193167308247484	0.3190976834936569	0.6053547808075009	0.5539925059636392	0.47927398413562966	1.0610774649183268	0.9078899497256461	FALSE	flhC- Lj+Ri	direct effects	bio-remediation	heavy metal detoxification	heavy metal iron resistance
ce-bacterial fitness-other multidrug efflux genes	11		flhC+ vs flhC-	0.007198709483632001	0.15633017680451483	0.04604811195623302	0.9635770710211564	0.5955769940967977	0.7476400682062566	0.9221577946926012	FALSE	flhC-	indirect effects	competitive exclusion, ce	ce-bacterial fitness	ce-bacterial fitness-multidrug resistance
ce-bacterial fitness-other multidrug efflux genes	11		Lj+Ri vs Lj	-1.034723397496414	0.10986500202868989	-9.418134787147311	1.813552822055085e-10	3.6149428803208395e-8	24.721451907753462	3.035648339974892e-6	TRUE	Lj	indirect effects	competitive exclusion, ce	ce-bacterial fitness	ce-bacterial fitness-multidrug resistance
ce-bacterial fitness-other multidrug efflux genes	11		Lj+Ri: flhC+ vs flhC-	0.49701033939017714	0.22028523886734297	2.256212635697663	0.03150361262576691	0.09326130191478617	3.4225776201344957	0.2987932085698336	FALSE	flhC- Lj+Ri	indirect effects	competitive exclusion, ce	ce-bacterial fitness	ce-bacterial fitness-multidrug resistance
nickel resistance-ddp transport system	10		flhC+ vs flhC-	-0.06805088853796203	0.17632089550639798	-0.3859490864229006	0.7025588328279906	0.5318694396956829	0.9108559503268727	0.9221577946926012	FALSE	flhC+	direct effects	bio-remediation	heavy metal detoxification	heavy metal nickel resistance
nickel resistance-ddp transport system	10		Lj+Ri vs Lj	-0.38487084864882154	0.11746718804035138	-3.276411524523885	0.002887773473652601	0.016604364868155926	5.912293650257573	0.05991128885429976	TRUE	Lj	direct effects	bio-remediation	heavy metal detoxification	heavy metal nickel resistance
nickel resistance-ddp transport system	10		Lj+Ri: flhC+ vs flhC-	0.27374248322974926	0.1981990027109935	1.3811496500257898	0.17855795681759246	0.27733901126021426	1.850277530824719	0.613624661102584	FALSE	flhC- Lj+Ri	direct effects	bio-remediation	heavy metal detoxification	heavy metal nickel resistance
plant derived peptide metabolism	16		flhC+ vs flhC-	-0.0031937997407894547	0.16651438544654065	-0.01918032326291005	0.9847820477911848	0.6023149447350878	0.7314100391414314	0.9221577946926012	FALSE	flhC+	indirect effects	colonizing plant system	colonization-plant derived substrate usage	plant derived amino acid dependent pathways
plant derived peptide metabolism	16		Lj+Ri vs Lj	-0.4042595128083962	0.10048522119338643	-4.023074318863151	2.1709209440282275e-4	0.0025454602359444283	8.617857756029068	0.009647868814827095	TRUE	Lj	indirect effects	colonizing plant system	colonization-plant derived substrate usage	plant derived amino acid dependent pathways
plant derived peptide metabolism	16		Lj+Ri: flhC+ vs flhC-	0.2096037655084924	0.18599617673693927	1.1269251292457594	0.2657476730461087	0.3338527841281949	1.5827160234113247	0.7197744546535754	FALSE	flhC- Lj+Ri	indirect effects	colonizing plant system	colonization-plant derived substrate usage	plant derived amino acid dependent pathways
ce-qsr-unknown ai percipitation-dpp-mediated pathway	10		flhC+ vs flhC-	-0.06805088853796203	0.17632089550639798	-0.3859490864229006	0.7025588328279906	0.5318694396956829	0.9108559503268727	0.9221577946926012	FALSE	flhC+	indirect effects	competitive exclusion, ce	ce-quorum sensing response, biofilm formation	ce-qsr-autoinducer perception
ce-qsr-unknown ai percipitation-dpp-mediated pathway	10		Lj+Ri vs Lj	-0.38487084864882154	0.11746718804035138	-3.276411524523885	0.002887773473652601	0.016604364868155926	5.912293650257573	0.05991128885429976	TRUE	Lj	indirect effects	competitive exclusion, ce	ce-quorum sensing response, biofilm formation	ce-qsr-autoinducer perception
ce-qsr-unknown ai percipitation-dpp-mediated pathway	10		Lj+Ri: flhC+ vs flhC-	0.27374248322974926	0.1981990027109935	1.3811496500257898	0.17855795681759246	0.27733901126021426	1.850277530824719	0.613624661102584	FALSE	flhC- Lj+Ri	indirect effects	competitive exclusion, ce	ce-quorum sensing response, biofilm formation	ce-qsr-autoinducer perception
xenobiotic hexa-, penta-chlorocyclohexane degradation	4		flhC+ vs flhC-	0.4187731348016459	0.2088495181610586	2.0051429301297232	0.07592057257477297	0.1748239816487832	2.516024993386138	0.44314684797386455	FALSE	flhC-	direct effects	bio-remediation	xenobiotics biodegradation	xenobiotic hydrocarbons, oil degradation
xenobiotic hexa-, penta-chlorocyclohexane degradation	4		Lj+Ri vs Lj	-0.28551136157611584	0.16866807945524456	-1.6927409293936686	0.12475480799366866	0.2309655752787938	2.114250256560085	0.5343990223737942	FALSE	Lj	direct effects	bio-remediation	xenobiotics biodegradation	xenobiotic hydrocarbons, oil degradation
xenobiotic hexa-, penta-chlorocyclohexane degradation	4		Lj+Ri: flhC+ vs flhC-	0.239485830631905	0.28716714124108284	0.833959726718356	0.42588353114912436	0.42516402373367984	1.2339085699301193	0.8544401552511329	FALSE	flhC- Lj+Ri	direct effects	bio-remediation	xenobiotics biodegradation	xenobiotic hydrocarbons, oil degradation
plant signal-phospholipid, cholesterol transport	4		flhC+ vs flhC-	0.4213859029588494	0.1938619665015143	2.1736388553324506	0.05777007337831535	0.14638055883974627	2.7722041364016383	0.3972494551639268	FALSE	flhC-	direct effects	phytohormone, plant signal production	plant signal-phospholipid production	plant signal-phospolipid metabolism
plant signal-phospholipid, cholesterol transport	4		Lj+Ri vs Lj	-0.26698645549690875	0.16547852075026698	-1.6134206076197233	0.14111116282983724	0.24745684775317817	2.0147511291307847	0.55998221951135	FALSE	Lj	direct effects	phytohormone, plant signal production	plant signal-phospholipid production	plant signal-phospolipid metabolism
plant signal-phospholipid, cholesterol transport	4		Lj+Ri: flhC+ vs flhC-	0.2878869132490125	0.271922296529816	1.0587102158334634	0.3173180381903262	0.36988769175419767	1.4348408002124675	0.77166807898902	FALSE	flhC- Lj+Ri	direct effects	phytohormone, plant signal production	plant signal-phospholipid production	plant signal-phospolipid metabolism
plant derived phospholipid, cholesterol transport	4		flhC+ vs flhC-	0.4213859029588494	0.1938619665015143	2.1736388553324506	0.05777007337831535	0.14638055883974627	2.7722041364016383	0.3972494551639268	FALSE	flhC-	indirect effects	colonizing plant system	colonization-plant derived substrate usage	plant derived lipid metabolism
plant derived phospholipid, cholesterol transport	4		Lj+Ri vs Lj	-0.26698645549690875	0.16547852075026698	-1.6134206076197233	0.14111116282983724	0.24745684775317817	2.0147511291307847	0.55998221951135	FALSE	Lj	indirect effects	colonizing plant system	colonization-plant derived substrate usage	plant derived lipid metabolism
plant derived phospholipid, cholesterol transport	4		Lj+Ri: flhC+ vs flhC-	0.2878869132490125	0.271922296529816	1.0587102158334634	0.3173180381903262	0.36988769175419767	1.4348408002124675	0.77166807898902	FALSE	flhC- Lj+Ri	indirect effects	colonizing plant system	colonization-plant derived substrate usage	plant derived lipid metabolism
plant derived glucose, mannose transport i	5		flhC+ vs flhC-	-0.5042500580314355	0.4386296619256994	-1.1496031887530025	0.2727040357407375	0.339736972521235	1.5575098640988259	0.7272431161122371	FALSE	flhC+	indirect effects	colonizing plant system	colonization-plant derived substrate usage	plant derived carbohydrate transport
plant derived glucose, mannose transport i	5		Lj+Ri vs Lj	-0.4224624678506575	0.25319712574589676	-1.6685120994407805	0.12107509997984613	0.22554971806810917	2.1484826121641465	0.5284068043817968	FALSE	Lj	indirect effects	colonizing plant system	colonization-plant derived substrate usage	plant derived carbohydrate transport
plant derived glucose, mannose transport i	5		Lj+Ri: flhC+ vs flhC-	0.910475578697876	0.7205433417796339	1.2635958531642775	0.2303719389039729	0.3140177607937007	1.6710819348648784	0.6795392071469135	FALSE	flhC- Lj+Ri	indirect effects	colonizing plant system	colonization-plant derived substrate usage	plant derived carbohydrate transport
plant derived mannitol, sorbitol transport	5		flhC+ vs flhC-	-0.3666429454280182	0.4188526638529516	-0.8753506353650339	0.3985656166606769	0.41594670955979934	1.2655293905079785	0.836983737500982	FALSE	flhC+	indirect effects	colonizing plant system	colonization-plant derived substrate usage	plant derived carbohydrate transport
plant derived mannitol, sorbitol transport	5		Lj+Ri vs Lj	-0.29881902318468234	0.26983855660357803	-1.107399279576194	0.28982541058371897	0.35297784904138757	1.5023504441978355	0.7450044546986969	FALSE	Lj	indirect effects	colonizing plant system	colonization-plant derived substrate usage	plant derived carbohydrate transport
plant derived mannitol, sorbitol transport	5		Lj+Ri: flhC+ vs flhC-	0.8522460271941131	0.7078574227523858	1.203979784347385	0.25180933693351626	0.327216577752402	1.6116822535902018	0.7043713651143075	FALSE	flhC- Lj+Ri	indirect effects	colonizing plant system	colonization-plant derived substrate usage	plant derived carbohydrate transport
surface attachment-lps transport	7		flhC+ vs flhC-	-0.1105661824342363	0.35488586673653116	-0.31155420037147075	0.7589589982770876	0.5421207958773898	0.8833137447913454	0.9221577946926012	FALSE	flhC+	indirect effects	colonizing plant system	colonization-surface attachment	surface attachment-lps, lipid, iva metabolism
surface attachment-lps transport	7		Lj+Ri vs Lj	-0.4648731349585405	0.1820923549327995	-2.55295251209256	0.019976051606853295	0.0665265494772797	3.9099259821648924	0.23014831208023398	FALSE	Lj	indirect effects	colonizing plant system	colonization-surface attachment	surface attachment-lps, lipid, iva metabolism
surface attachment-lps transport	7		Lj+Ri: flhC+ vs flhC-	0.5148937285105367	0.4022898215596309	1.2799074222518323	0.21682836082961465	0.30365518153512466	1.7194941075164396	0.6631319766773799	FALSE	flhC- Lj+Ri	indirect effects	colonizing plant system	colonization-surface attachment	surface attachment-lps, lipid, iva metabolism
ce-remodelling lps transport	7		flhC+ vs flhC-	-0.1105661824342363	0.35488586673653116	-0.31155420037147075	0.7589589982770876	0.5421207958773898	0.8833137447913454	0.9221577946926012	FALSE	flhC+	indirect effects	competitive exclusion, ce	ce-cell envelope remodelling	ce-remodellinglps, lipid, iva metabolism
ce-remodelling lps transport	7		Lj+Ri vs Lj	-0.4648731349585405	0.1820923549327995	-2.55295251209256	0.019976051606853295	0.0665265494772797	3.9099259821648924	0.23014831208023398	FALSE	Lj	indirect effects	competitive exclusion, ce	ce-cell envelope remodelling	ce-remodellinglps, lipid, iva metabolism
ce-remodelling lps transport	7		Lj+Ri: flhC+ vs flhC-	0.5148937285105367	0.4022898215596309	1.2799074222518323	0.21682836082961465	0.30365518153512466	1.7194941075164396	0.6631319766773799	FALSE	flhC- Lj+Ri	indirect effects	competitive exclusion, ce	ce-cell envelope remodelling	ce-remodellinglps, lipid, iva metabolism
p-solubilisation-malonic acid biosynthesis	6		flhC+ vs flhC-	-0.17827343763511938	0.13007397445290864	-1.3705542433445104	0.19067630050274131	0.2841475515564614	1.8152878108638417	0.6298237685169474	FALSE	flhC+	direct effects	bio-fertilization	phosphate solubilization	p-solubilisation-organic acid metabolism
p-solubilisation-malonic acid biosynthesis	6		Lj+Ri vs Lj	-0.1265268255112986	0.12483395237165608	-1.0135609992913024	0.32686323424543384	0.3723053309990766	1.4254418207584598	0.7803874105787657	FALSE	Lj	direct effects	bio-fertilization	phosphate solubilization	p-solubilisation-organic acid metabolism
p-solubilisation-malonic acid biosynthesis	6		Lj+Ri: flhC+ vs flhC-	0.08373139989995554	0.2016323766463479	0.4152676335647018	0.6838251260748354	0.5261946080245226	0.9263316297665662	0.9221577946926012	FALSE	flhC- Lj+Ri	direct effects	bio-fertilization	phosphate solubilization	p-solubilisation-organic acid metabolism
k-solubilisation-malonic acid biosynthesis	6		flhC+ vs flhC-	-0.17827343763511938	0.13007397445290864	-1.3705542433445104	0.19067630050274131	0.2841475515564614	1.8152878108638417	0.6298237685169474	FALSE	flhC+	direct effects	bio-fertilization	potassium solubilization	k-solubilization-organic acid metabolism
k-solubilisation-malonic acid biosynthesis	6		Lj+Ri vs Lj	-0.1265268255112986	0.12483395237165608	-1.0135609992913024	0.32686323424543384	0.3723053309990766	1.4254418207584598	0.7803874105787657	FALSE	Lj	direct effects	bio-fertilization	potassium solubilization	k-solubilization-organic acid metabolism
k-solubilisation-malonic acid biosynthesis	6		Lj+Ri: flhC+ vs flhC-	0.08373139989995554	0.2016323766463479	0.4152676335647018	0.6838251260748354	0.5261946080245226	0.9263316297665662	0.9221577946926012	FALSE	flhC- Lj+Ri	direct effects	bio-fertilization	potassium solubilization	k-solubilization-organic acid metabolism
plant signal-volatile related fatty acid pathway	19		flhC+ vs flhC-	-0.0765253928217927	0.1561482102135264	-0.4900817801058834	0.6260613547444269	0.508664661566493	0.9752132254827464	0.9199202784682624	FALSE	flhC+	direct effects	phytohormone, plant signal production	plant signalling volatiles	plant signal-volatile related metabolism
plant signal-volatile related fatty acid pathway	19		Lj+Ri vs Lj	-0.3301470512042341	0.12332284212545691	-2.677095706798372	0.009814983082349526	0.039390888022019004	4.665994248564786	0.14380929712081528	TRUE	Lj	direct effects	phytohormone, plant signal production	plant signalling volatiles	plant signal-volatile related metabolism
plant signal-volatile related fatty acid pathway	19		Lj+Ri: flhC+ vs flhC-	0.2638736161722157	0.18279726169654328	1.4435315590791784	0.15464743012231144	0.2569394083327414	1.960499912916604	0.5800665658151419	FALSE	flhC- Lj+Ri	direct effects	phytohormone, plant signal production	plant signalling volatiles	plant signal-volatile related metabolism
root colonization-vitamin b7, biotin biosynthesis	14		flhC+ vs flhC-	-0.0791118987683511	0.20319402918176158	-0.3893416508690014	0.6991413490655805	0.5318694396956829	0.9108559503268727	0.9221577946926012	FALSE	flhC+	indirect effects	colonizing plant system	root colonization	root colonization-vitamin b7, biotin metabolism
root colonization-vitamin b7, biotin biosynthesis	14		Lj+Ri vs Lj	-0.4549253470945193	0.13251568008425196	-3.4329925847664438	0.0014277471069184533	0.01028645382875228	6.603110479207481	0.036252779239705796	TRUE	Lj	indirect effects	colonizing plant system	root colonization	root colonization-vitamin b7, biotin metabolism
root colonization-vitamin b7, biotin biosynthesis	14		Lj+Ri: flhC+ vs flhC-	0.3288382013859406	0.18301956731495464	1.796737945621135	0.08012537124378927	0.18012786552121984	2.472906713534555	0.452424336270516	FALSE	flhC- Lj+Ri	indirect effects	colonizing plant system	root colonization	root colonization-vitamin b7, biotin metabolism
biotic stress resistance-volatile related fatty acid metabolism	19		flhC+ vs flhC-	-0.0765253928217927	0.1561482102135264	-0.4900817801058834	0.6260613547444269	0.508664661566493	0.9752132254827464	0.9199202784682624	FALSE	flhC+	indirect effects	stress control, biocontrol	neutralizing biotic stress	biotic stress resistance-volatiles
biotic stress resistance-volatile related fatty acid metabolism	19		Lj+Ri vs Lj	-0.3301470512042341	0.12332284212545691	-2.677095706798372	0.009814983082349526	0.039390888022019004	4.665994248564786	0.14380929712081528	TRUE	Lj	indirect effects	stress control, biocontrol	neutralizing biotic stress	biotic stress resistance-volatiles
biotic stress resistance-volatile related fatty acid metabolism	19		Lj+Ri: flhC+ vs flhC-	0.2638736161722157	0.18279726169654328	1.4435315590791784	0.15464743012231144	0.2569394083327414	1.960499912916604	0.5800665658151419	FALSE	flhC- Lj+Ri	indirect effects	stress control, biocontrol	neutralizing biotic stress	biotic stress resistance-volatiles
p-solubilisation-succinic acid acid biosynthesis	11		flhC+ vs flhC-	0.3380357835896123	0.09836873301453615	3.436414938267631	0.00174756920385621	0.011611393897696057	6.428315017865415	0.041839748875822536	TRUE	flhC-	direct effects	bio-fertilization	phosphate solubilization	p-solubilisation-organic acid metabolism
p-solubilisation-succinic acid acid biosynthesis	11		Lj+Ri vs Lj	0.13779356696213518	0.0994243687489993	1.3859134203808767	0.1759899001259012	0.2754969952743615	1.8598915108510647	0.6101254388894692	FALSE	Lj+Ri	direct effects	bio-fertilization	phosphate solubilization	p-solubilisation-organic acid metabolism
p-solubilisation-succinic acid acid biosynthesis	11		Lj+Ri: flhC+ vs flhC-	-0.5221382172140747	0.13927417376369564	-3.74899525952298	7.57384384312815e-4	0.0063944075442686835	7.288973588188595	0.02321431916047388	TRUE	flhC+ Lj+Ri	direct effects	bio-fertilization	phosphate solubilization	p-solubilisation-organic acid metabolism
k-solubilisation-succinic acid acid biosynthesis	11		flhC+ vs flhC-	0.3380357835896123	0.09836873301453615	3.436414938267631	0.00174756920385621	0.011611393897696057	6.428315017865415	0.041839748875822536	TRUE	flhC-	direct effects	bio-fertilization	potassium solubilization	k-solubilization-organic acid metabolism
k-solubilisation-succinic acid acid biosynthesis	11		Lj+Ri vs Lj	0.13779356696213518	0.0994243687489993	1.3859134203808767	0.1759899001259012	0.2754969952743615	1.8598915108510647	0.6101254388894692	FALSE	Lj+Ri	direct effects	bio-fertilization	potassium solubilization	k-solubilization-organic acid metabolism
k-solubilisation-succinic acid acid biosynthesis	11		Lj+Ri: flhC+ vs flhC-	-0.5221382172140747	0.13927417376369564	-3.74899525952298	7.57384384312815e-4	0.0063944075442686835	7.288973588188595	0.02321431916047388	TRUE	flhC+ Lj+Ri	direct effects	bio-fertilization	potassium solubilization	k-solubilization-organic acid metabolism
p-solubilisation-acetic acid biosynthesis	6		flhC+ vs flhC-	0.27067871754698464	0.2790516132852478	0.9699951717186299	0.3474308953453943	0.38562299419617907	1.374737014730983	0.7982295256755192	FALSE	flhC-	direct effects	bio-fertilization	phosphate solubilization	p-solubilisation-organic acid metabolism
p-solubilisation-acetic acid biosynthesis	6		Lj+Ri vs Lj	0.2621210219740091	0.15427562369306497	1.699043670667669	0.10994964410294851	0.2093903507988299	2.2557331338766384	0.5096451232540267	FALSE	Lj+Ri	direct effects	bio-fertilization	phosphate solubilization	p-solubilisation-organic acid metabolism
p-solubilisation-acetic acid biosynthesis	6		Lj+Ri: flhC+ vs flhC-	-0.19887111303933636	0.2304066406518927	-0.8631309951686617	0.4016558421101113	0.4169885110772856	1.2619204599947895	0.8390709839077258	FALSE	flhC+ Lj+Ri	direct effects	bio-fertilization	phosphate solubilization	p-solubilisation-organic acid metabolism
k-solubilisation-acetic acid biosynthesis	6		flhC+ vs flhC-	0.27067871754698464	0.2790516132852478	0.9699951717186299	0.3474308953453943	0.38562299419617907	1.374737014730983	0.7982295256755192	FALSE	flhC-	direct effects	bio-fertilization	potassium solubilization	k-solubilization-organic acid metabolism
k-solubilisation-acetic acid biosynthesis	6		Lj+Ri vs Lj	0.2621210219740091	0.15427562369306497	1.699043670667669	0.10994964410294851	0.2093903507988299	2.2557331338766384	0.5096451232540267	FALSE	Lj+Ri	direct effects	bio-fertilization	potassium solubilization	k-solubilization-organic acid metabolism
k-solubilisation-acetic acid biosynthesis	6		Lj+Ri: flhC+ vs flhC-	-0.19887111303933636	0.2304066406518927	-0.8631309951686617	0.4016558421101113	0.4169885110772856	1.2619204599947895	0.8390709839077258	FALSE	flhC+ Lj+Ri	direct effects	bio-fertilization	potassium solubilization	k-solubilization-organic acid metabolism
plant derived organic acid usage-tricarboxylic acid cycle	24		flhC+ vs flhC-	0.06611287458932448	0.1067215867551398	0.6194892392390373	0.5376343748271721	0.47215656337946227	1.0826627697110285	0.9035008719653413	FALSE	flhC-	indirect effects	colonizing plant system	colonization-plant derived substrate usage	plant derived organic acid utilization
plant derived organic acid usage-tricarboxylic acid cycle	24		Lj+Ri vs Lj	-0.0995600001644742	0.0902770636984413	-1.1028271865048838	0.27393386521103014	0.34055960520169865	1.5540207721177588	0.7285483631429327	FALSE	Lj	indirect effects	colonizing plant system	colonization-plant derived substrate usage	plant derived organic acid utilization
plant derived organic acid usage-tricarboxylic acid cycle	24		Lj+Ri: flhC+ vs flhC-	-0.15157853480091465	0.1364384244363546	-1.1109666168244459	0.27043908297130753	0.3376186475670634	1.5665335047949942	0.7248273546590672	FALSE	flhC+ Lj+Ri	indirect effects	colonizing plant system	colonization-plant derived substrate usage	plant derived organic acid utilization
plant signal-acetoin, 2, 3-butanediol volatile biosynthesis	8		flhC+ vs flhC-	0.26342426547833453	0.2608261564296194	1.0099610755465631	0.3240100770039379	0.37139968080147345	1.4289555195341395	0.77781023481643	FALSE	flhC-	direct effects	phytohormone, plant signal production	plant signalling volatiles	plant signal-acetoin, 2, 3-butanediol volatile metabolism
plant signal-acetoin, 2, 3-butanediol volatile biosynthesis	8		Lj+Ri vs Lj	-0.006673587184604013	0.16069234649839229	-0.04153021179929551	0.9672655373905068	0.5955769940967977	0.7476400682062566	0.9221577946926012	FALSE	Lj	direct effects	phytohormone, plant signal production	plant signalling volatiles	plant signal-acetoin, 2, 3-butanediol volatile metabolism
plant signal-acetoin, 2, 3-butanediol volatile biosynthesis	8		Lj+Ri: flhC+ vs flhC-	0.03166190038805024	0.24956425295851464	0.12686873225114267	0.9002512259467126	0.5814597383553275	0.7822487953402727	0.9221577946926012	FALSE	flhC- Lj+Ri	direct effects	phytohormone, plant signal production	plant signalling volatiles	plant signal-acetoin, 2, 3-butanediol volatile metabolism
ce-bacterial fitness-antimicrobial compund ressitance-acetoin, 2, 3-butanediol synthesis	8		flhC+ vs flhC-	0.26342426547833453	0.2608261564296194	1.0099610755465631	0.3240100770039379	0.37139968080147345	1.4289555195341395	0.77781023481643	FALSE	flhC-	indirect effects	competitive exclusion, ce	ce-bacterial fitness	ce-bacterial fitness-resistance to antimicrobial, toxic compounds
ce-bacterial fitness-antimicrobial compund ressitance-acetoin, 2, 3-butanediol synthesis	8		Lj+Ri vs Lj	-0.006673587184604013	0.16069234649839229	-0.04153021179929551	0.9672655373905068	0.5955769940967977	0.7476400682062566	0.9221577946926012	FALSE	Lj	indirect effects	competitive exclusion, ce	ce-bacterial fitness	ce-bacterial fitness-resistance to antimicrobial, toxic compounds
ce-bacterial fitness-antimicrobial compund ressitance-acetoin, 2, 3-butanediol synthesis	8		Lj+Ri: flhC+ vs flhC-	0.03166190038805024	0.24956425295851464	0.12686873225114267	0.9002512259467126	0.5814597383553275	0.7822487953402727	0.9221577946926012	FALSE	flhC- Lj+Ri	indirect effects	competitive exclusion, ce	ce-bacterial fitness	ce-bacterial fitness-resistance to antimicrobial, toxic compounds
isr-acetoin, 2, 3-butanediol biosynthesis	8		flhC+ vs flhC-	0.26342426547833453	0.2608261564296194	1.0099610755465631	0.3240100770039379	0.37139968080147345	1.4289555195341395	0.77781023481643	FALSE	flhC-	indirect effects	plant immune response stimulation	induction of systemic resistance, isr	isr-volatiles
isr-acetoin, 2, 3-butanediol biosynthesis	8		Lj+Ri vs Lj	-0.006673587184604013	0.16069234649839229	-0.04153021179929551	0.9672655373905068	0.5955769940967977	0.7476400682062566	0.9221577946926012	FALSE	Lj	indirect effects	plant immune response stimulation	induction of systemic resistance, isr	isr-volatiles
isr-acetoin, 2, 3-butanediol biosynthesis	8		Lj+Ri: flhC+ vs flhC-	0.03166190038805024	0.24956425295851464	0.12686873225114267	0.9002512259467126	0.5814597383553275	0.7822487953402727	0.9221577946926012	FALSE	flhC- Lj+Ri	indirect effects	plant immune response stimulation	induction of systemic resistance, isr	isr-volatiles
biotic stress resistance-acetoin, 2, 3-butanediol volatile biosynthesis	8		flhC+ vs flhC-	0.26342426547833453	0.2608261564296194	1.0099610755465631	0.3240100770039379	0.37139968080147345	1.4289555195341395	0.77781023481643	FALSE	flhC-	indirect effects	stress control, biocontrol	neutralizing biotic stress	biotic stress resistance-volatiles
biotic stress resistance-acetoin, 2, 3-butanediol volatile biosynthesis	8		Lj+Ri vs Lj	-0.006673587184604013	0.16069234649839229	-0.04153021179929551	0.9672655373905068	0.5955769940967977	0.7476400682062566	0.9221577946926012	FALSE	Lj	indirect effects	stress control, biocontrol	neutralizing biotic stress	biotic stress resistance-volatiles
biotic stress resistance-acetoin, 2, 3-butanediol volatile biosynthesis	8		Lj+Ri: flhC+ vs flhC-	0.03166190038805024	0.24956425295851464	0.12686873225114267	0.9002512259467126	0.5814597383553275	0.7822487953402727	0.9221577946926012	FALSE	flhC- Lj+Ri	indirect effects	stress control, biocontrol	neutralizing biotic stress	biotic stress resistance-volatiles
p-solubilisation-citric acid biosynthesis	4		flhC+ vs flhC-	0.04788683036103425	0.14383273941839744	0.3329341466669522	0.7468083847583064	0.5406567415289502	0.8872151652813711	0.9221577946926012	FALSE	flhC-	direct effects	bio-fertilization	phosphate solubilization	p-solubilisation-organic acid metabolism
p-solubilisation-citric acid biosynthesis	4		Lj+Ri vs Lj	-0.11290695486570138	0.17514532310157097	-0.6446472727120662	0.5352395587489103	0.47215656337946227	1.0826627697110285	0.9028026009306547	FALSE	Lj	direct effects	bio-fertilization	phosphate solubilization	p-solubilisation-organic acid metabolism
p-solubilisation-citric acid biosynthesis	4		Lj+Ri: flhC+ vs flhC-	-0.15162006546194648	0.23269172609012362	-0.6515919925886091	0.5309491416496406	0.47215656337946227	1.0826627697110285	0.9015153943494926	FALSE	flhC+ Lj+Ri	direct effects	bio-fertilization	phosphate solubilization	p-solubilisation-organic acid metabolism
k-solubilisation-citric acid biosynthesis	4		flhC+ vs flhC-	0.04788683036103425	0.14383273941839744	0.3329341466669522	0.7468083847583064	0.5406567415289502	0.8872151652813711	0.9221577946926012	FALSE	flhC-	direct effects	bio-fertilization	potassium solubilization	k-solubilization-organic acid metabolism
k-solubilisation-citric acid biosynthesis	4		Lj+Ri vs Lj	-0.11290695486570138	0.17514532310157097	-0.6446472727120662	0.5352395587489103	0.47215656337946227	1.0826627697110285	0.9028026009306547	FALSE	Lj	direct effects	bio-fertilization	potassium solubilization	k-solubilization-organic acid metabolism
k-solubilisation-citric acid biosynthesis	4		Lj+Ri: flhC+ vs flhC-	-0.15162006546194648	0.23269172609012362	-0.6515919925886091	0.5309491416496406	0.47215656337946227	1.0826627697110285	0.9015153943494926	FALSE	flhC+ Lj+Ri	direct effects	bio-fertilization	potassium solubilization	k-solubilization-organic acid metabolism
motility-swarming regulator	3		flhC+ vs flhC-	-0.07341020633582811	0.168933509626569	-0.4345508863108502	0.679081492857108	0.5260678832455402	0.92667911950909	0.9221577946926012	FALSE	flhC+	indirect effects	colonizing plant system	colonization-motility, chemotaxis	other motility regulating functions
motility-swarming regulator	3		Lj+Ri vs Lj	0.21002004141244576	0.31625830657679943	0.6640775500435591	0.5313162942297225	0.47215656337946227	1.0826627697110285	0.9016273748985851	FALSE	Lj+Ri	indirect effects	colonizing plant system	colonization-motility, chemotaxis	other motility regulating functions
motility-swarming regulator	3		Lj+Ri: flhC+ vs flhC-	-0.40163273843748376	0.3985078248276424	-1.007841536389387	0.3524318375364439	0.38812157876820724	1.3654194486322342	0.8023720727847848	FALSE	flhC+ Lj+Ri	indirect effects	colonizing plant system	colonization-motility, chemotaxis	other motility regulating functions
ce-bacterial fitness-surfactin resistance	3		flhC+ vs flhC-	-0.07341020633582811	0.168933509626569	-0.4345508863108502	0.679081492857108	0.5260678832455402	0.92667911950909	0.9221577946926012	FALSE	flhC+	indirect effects	competitive exclusion, ce	ce-bacterial fitness	ce-bacterial fitness-resistance to antimicrobial, toxic compounds
ce-bacterial fitness-surfactin resistance	3		Lj+Ri vs Lj	0.21002004141244576	0.31625830657679943	0.6640775500435591	0.5313162942297225	0.47215656337946227	1.0826627697110285	0.9016273748985851	FALSE	Lj+Ri	indirect effects	competitive exclusion, ce	ce-bacterial fitness	ce-bacterial fitness-resistance to antimicrobial, toxic compounds
ce-bacterial fitness-surfactin resistance	3		Lj+Ri: flhC+ vs flhC-	-0.40163273843748376	0.3985078248276424	-1.007841536389387	0.3524318375364439	0.38812157876820724	1.3654194486322342	0.8023720727847848	FALSE	flhC+ Lj+Ri	indirect effects	competitive exclusion, ce	ce-bacterial fitness	ce-bacterial fitness-resistance to antimicrobial, toxic compounds
ce-bacterial fitness-multidrug transport-efflux pump mexjk-oprm	4		flhC+ vs flhC-	0.03177413737857013	0.19199726310667506	0.16549265788708764	0.8722139863280864	0.5776069970873119	0.7918398758582232	0.9221577946926012	FALSE	flhC-	indirect effects	competitive exclusion, ce	ce-bacterial fitness	ce-bacterial fitness-multidrug resistance
ce-bacterial fitness-multidrug transport-efflux pump mexjk-oprm	4		Lj+Ri vs Lj	0.1498211018016264	0.20195168005408054	0.741866082824891	0.4770811202760318	0.4464613384167013	1.1633928451611193	0.8812328563810506	FALSE	Lj+Ri	indirect effects	competitive exclusion, ce	ce-bacterial fitness	ce-bacterial fitness-multidrug resistance
ce-bacterial fitness-multidrug transport-efflux pump mexjk-oprm	4		Lj+Ri: flhC+ vs flhC-	-0.248221988266257	0.2659424563465689	-0.9333672843225188	0.3749927016113448	0.4012035584544856	1.3175936929704875	0.8201095765053499	FALSE	flhC+ Lj+Ri	indirect effects	competitive exclusion, ce	ce-bacterial fitness	ce-bacterial fitness-multidrug resistance
siderophores-enterobactin, enterochelin transport	6		flhC+ vs flhC-	0.09434404805428254	0.22262470807533058	0.4237806704831653	0.6777401063821358	0.5260678832455402	0.92667911950909	0.9221577946926012	FALSE	flhC-	direct effects	bio-fertilization	iron acquisition	iron acquisition-siderophores
siderophores-enterobactin, enterochelin transport	6		Lj+Ri vs Lj	0.15571018408475018	0.21614536127034206	0.7203956780270521	0.48235767033492516	0.44859114926714055	1.156526938650358	0.8835680379570992	FALSE	Lj+Ri	direct effects	bio-fertilization	iron acquisition	iron acquisition-siderophores
siderophores-enterobactin, enterochelin transport	6		Lj+Ri: flhC+ vs flhC-	-0.4083521892454832	0.30085137390814043	-1.3573220023590993	0.19475146931375567	0.28483693524906795	1.811791859939596	0.6351595530024391	FALSE	flhC+ Lj+Ri	direct effects	bio-fertilization	iron acquisition	iron acquisition-siderophores
siderophore export systems	4		flhC+ vs flhC-	-0.009554689203562925	0.3165867268404487	-0.030180321515431804	0.9765819134040472	0.5995174290893376	0.7381263988037483	0.9221577946926012	FALSE	flhC+	direct effects	bio-fertilization	iron acquisition	iron acquisition-siderophores
siderophore export systems	4		Lj+Ri vs Lj	-1.0021702518190814	0.1461796383889217	-6.855744499468069	7.425384919295259e-5	0.0010091570994042289	9.952633502795598	0.004416817940674418	TRUE	Lj	direct effects	bio-fertilization	iron acquisition	iron acquisition-siderophores
siderophore export systems	4		Lj+Ri: flhC+ vs flhC-	0.30923157745724517	0.4003010178464789	0.7724976047296483	0.4596243836327978	0.44144308722622627	1.1797006435801125	0.872947675666778	FALSE	flhC- Lj+Ri	direct effects	bio-fertilization	iron acquisition	iron acquisition-siderophores
iron resistance-enterobactin, enterochelin transport	6		flhC+ vs flhC-	0.09434404805428254	0.22262470807533058	0.4237806704831653	0.6777401063821358	0.5260678832455402	0.92667911950909	0.9221577946926012	FALSE	flhC-	direct effects	bio-remediation	heavy metal detoxification	heavy metal iron resistance
iron resistance-enterobactin, enterochelin transport	6		Lj+Ri vs Lj	0.15571018408475018	0.21614536127034206	0.7203956780270521	0.48235767033492516	0.44859114926714055	1.156526938650358	0.8835680379570992	FALSE	Lj+Ri	direct effects	bio-remediation	heavy metal detoxification	heavy metal iron resistance
iron resistance-enterobactin, enterochelin transport	6		Lj+Ri: flhC+ vs flhC-	-0.4083521892454832	0.30085137390814043	-1.3573220023590993	0.19475146931375567	0.28483693524906795	1.811791859939596	0.6351595530024391	FALSE	flhC+ Lj+Ri	direct effects	bio-remediation	heavy metal detoxification	heavy metal iron resistance
iron resistance-export systems	4		flhC+ vs flhC-	-0.009554689203562925	0.3165867268404487	-0.030180321515431804	0.9765819134040472	0.5995174290893376	0.7381263988037483	0.9221577946926012	FALSE	flhC+	direct effects	bio-remediation	heavy metal detoxification	heavy metal iron resistance
iron resistance-export systems	4		Lj+Ri vs Lj	-1.0021702518190814	0.1461796383889217	-6.855744499468069	7.425384919295259e-5	0.0010091570994042289	9.952633502795598	0.004416817940674418	TRUE	Lj	direct effects	bio-remediation	heavy metal detoxification	heavy metal iron resistance
iron resistance-export systems	4		Lj+Ri: flhC+ vs flhC-	0.30923157745724517	0.4003010178464789	0.7724976047296483	0.4596243836327978	0.44144308722622627	1.1797006435801125	0.872947675666778	FALSE	flhC- Lj+Ri	direct effects	bio-remediation	heavy metal detoxification	heavy metal iron resistance
adaption to pis-phytoalexins transport	6		flhC+ vs flhC-	0.09434404805428254	0.22262470807533058	0.4237806704831653	0.6777401063821358	0.5260678832455402	0.92667911950909	0.9221577946926012	FALSE	flhC-	indirect effects	colonizing plant system	colonization-adaption to plant immune system	adaption to pis-phytoalexins resistance
adaption to pis-phytoalexins transport	6		Lj+Ri vs Lj	0.15571018408475018	0.21614536127034206	0.7203956780270521	0.48235767033492516	0.44859114926714055	1.156526938650358	0.8835680379570992	FALSE	Lj+Ri	indirect effects	colonizing plant system	colonization-adaption to plant immune system	adaption to pis-phytoalexins resistance
adaption to pis-phytoalexins transport	6		Lj+Ri: flhC+ vs flhC-	-0.4083521892454832	0.30085137390814043	-1.3573220023590993	0.19475146931375567	0.28483693524906795	1.811791859939596	0.6351595530024391	FALSE	flhC+ Lj+Ri	indirect effects	colonizing plant system	colonization-adaption to plant immune system	adaption to pis-phytoalexins resistance
ce-bacterial fitness-multidrug transport-efflux pump mexab-oprm	6		flhC+ vs flhC-	0.09434404805428254	0.22262470807533058	0.4237806704831653	0.6777401063821358	0.5260678832455402	0.92667911950909	0.9221577946926012	FALSE	flhC-	indirect effects	competitive exclusion, ce	ce-bacterial fitness	ce-bacterial fitness-multidrug resistance
ce-bacterial fitness-multidrug transport-efflux pump mexab-oprm	6		Lj+Ri vs Lj	0.15571018408475018	0.21614536127034206	0.7203956780270521	0.48235767033492516	0.44859114926714055	1.156526938650358	0.8835680379570992	FALSE	Lj+Ri	indirect effects	competitive exclusion, ce	ce-bacterial fitness	ce-bacterial fitness-multidrug resistance
ce-bacterial fitness-multidrug transport-efflux pump mexab-oprm	6		Lj+Ri: flhC+ vs flhC-	-0.4083521892454832	0.30085137390814043	-1.3573220023590993	0.19475146931375567	0.28483693524906795	1.811791859939596	0.6351595530024391	FALSE	flhC+ Lj+Ri	indirect effects	competitive exclusion, ce	ce-bacterial fitness	ce-bacterial fitness-multidrug resistance
ce-bacterial fitness-quinoline resistance	11		flhC+ vs flhC-	-0.5051374535042399	0.13029915920850954	-3.87675144316089	5.351747315966816e-4	0.0051617432088467054	7.597925913966067	0.018209965696172257	TRUE	flhC+	indirect effects	competitive exclusion, ce	ce-bacterial fitness	ce-bacterial fitness-resistance to antimicrobial, toxic compounds
ce-bacterial fitness-quinoline resistance	11		Lj+Ri vs Lj	0.20475199390968446	0.22208642947922383	0.9219473445082289	0.36391148608815227	0.3952819890820104	1.3390458742454934	0.8115919122732734	FALSE	Lj+Ri	indirect effects	competitive exclusion, ce	ce-bacterial fitness	ce-bacterial fitness-resistance to antimicrobial, toxic compounds
ce-bacterial fitness-quinoline resistance	11		Lj+Ri: flhC+ vs flhC-	-0.3903124070680738	0.28801546843607234	-1.3551786269934567	0.18547740082048797	0.2800839999114281	1.8360685245693775	0.6229362060731978	FALSE	flhC+ Lj+Ri	indirect effects	competitive exclusion, ce	ce-bacterial fitness	ce-bacterial fitness-resistance to antimicrobial, toxic compounds
ce-bacterial fitness-resistance to antimicrobial peptides	17		flhC+ vs flhC-	-0.03992701345936422	0.05779665147775764	-0.6908188007177138	0.4930067944250257	0.4542560209938338	1.13842245791751	0.8880452679103205	FALSE	flhC+	indirect effects	competitive exclusion, ce	ce-bacterial fitness	ce-bacterial fitness-resistance to antimicrobial, toxic compounds
ce-bacterial fitness-resistance to antimicrobial peptides	17		Lj+Ri vs Lj	0.2334768035039995	0.1319902895334918	1.7688937900598822	0.08326536731743626	0.18509922776394705	2.433629218606201	0.45910442371958593	FALSE	Lj+Ri	indirect effects	competitive exclusion, ce	ce-bacterial fitness	ce-bacterial fitness-resistance to antimicrobial, toxic compounds
ce-bacterial fitness-resistance to antimicrobial peptides	17		Lj+Ri: flhC+ vs flhC-	-0.04867721236936392	0.16848737749781686	-0.2889071756725197	0.7738965079426572	0.5454418310585839	0.8745027471340895	0.9221577946926012	FALSE	flhC+ Lj+Ri	indirect effects	competitive exclusion, ce	ce-bacterial fitness	ce-bacterial fitness-resistance to antimicrobial, toxic compounds
p-solubilisation-propionic acid biosynthesis	11		flhC+ vs flhC-	-0.04411309215628394	0.07337645896287538	-0.6011886207073965	0.5522302960345071	0.4787692848506133	1.062597494851339	0.9074486039649934	FALSE	flhC+	direct effects	bio-fertilization	phosphate solubilization	p-solubilisation-organic acid metabolism
p-solubilisation-propionic acid biosynthesis	11		Lj+Ri vs Lj	-0.5699564969000943	0.11621021001146374	-4.904530306277478	3.050177726572394e-5	5.06658262274534e-4	10.94669939278428	0.0022637696934537047	TRUE	Lj	direct effects	bio-fertilization	phosphate solubilization	p-solubilisation-organic acid metabolism
p-solubilisation-propionic acid biosynthesis	11		Lj+Ri: flhC+ vs flhC-	0.15396563304137564	0.16134729938907447	0.9542498301759696	0.347583540756647	0.38562299419617907	1.374737014730983	0.7983571026901338	FALSE	flhC- Lj+Ri	direct effects	bio-fertilization	phosphate solubilization	p-solubilisation-organic acid metabolism
k-solubilisation-propionic acid biosynthesis	11		flhC+ vs flhC-	-0.04411309215628394	0.07337645896287538	-0.6011886207073965	0.5522302960345071	0.4787692848506133	1.062597494851339	0.9074486039649934	FALSE	flhC+	direct effects	bio-fertilization	potassium solubilization	k-solubilization-organic acid metabolism
k-solubilisation-propionic acid biosynthesis	11		Lj+Ri vs Lj	-0.5699564969000943	0.11621021001146374	-4.904530306277478	3.050177726572394e-5	5.06658262274534e-4	10.94669939278428	0.0022637696934537047	TRUE	Lj	direct effects	bio-fertilization	potassium solubilization	k-solubilization-organic acid metabolism
k-solubilisation-propionic acid biosynthesis	11		Lj+Ri: flhC+ vs flhC-	0.15396563304137564	0.16134729938907447	0.9542498301759696	0.347583540756647	0.38562299419617907	1.374737014730983	0.7983571026901338	FALSE	flhC- Lj+Ri	direct effects	bio-fertilization	potassium solubilization	k-solubilization-organic acid metabolism
plant derived acetate utilization	3		flhC+ vs flhC-	-0.12045005771870089	0.2850654221904157	-0.4225347879556	0.6873582351842762	0.5269640912517297	0.924223438789754	0.9221577946926012	FALSE	flhC+	indirect effects	colonizing plant system	colonization-plant derived substrate usage	plant derived organic acid utilization
plant derived acetate utilization	3		Lj+Ri vs Lj	-0.30211895097916197	0.21601288119531087	-1.3986154404653173	0.21143581116111568	0.3013418299141413	1.7305271444209889	0.6564421750923837	FALSE	Lj	indirect effects	colonizing plant system	colonization-plant derived substrate usage	plant derived organic acid utilization
plant derived acetate utilization	3		Lj+Ri: flhC+ vs flhC-	0.3241081964964207	0.24730986475339883	1.3105348499527105	0.23794290242342578	0.31963502538813016	1.6455025884203283	0.6884676996890498	FALSE	flhC- Lj+Ri	indirect effects	colonizing plant system	colonization-plant derived substrate usage	plant derived organic acid utilization
plant signal-volatile related alcohol, ketone pathway	6		flhC+ vs flhC-	0.20754955082336218	0.15173092794392232	1.3678790055252918	0.19149457705556647	0.2841475515564614	1.8152878108638417	0.6308995766631329	FALSE	flhC-	direct effects	phytohormone, plant signal production	plant signalling volatiles	plant signal-volatile related metabolism
plant signal-volatile related alcohol, ketone pathway	6		Lj+Ri vs Lj	-0.16383485779716297	0.17632184266934586	-0.9291807260907569	0.3675079283779752	0.39668833755715394	1.3339221113083402	0.8143974945484665	FALSE	Lj	direct effects	phytohormone, plant signal production	plant signalling volatiles	plant signal-volatile related metabolism
plant signal-volatile related alcohol, ketone pathway	6		Lj+Ri: flhC+ vs flhC-	-0.016794041598540276	0.21041688040435383	-0.07981318593008084	0.9374409333902569	0.5910254027848936	0.7587079548666394	0.9221577946926012	FALSE	flhC+ Lj+Ri	direct effects	phytohormone, plant signal production	plant signalling volatiles	plant signal-volatile related metabolism
plant derived fatty acid degradation	32		flhC+ vs flhC-	-0.010992226109122524	0.08098396123784926	-0.13573337165909238	0.8923254327370435	0.5814597383553275	0.7822487953402727	0.9221577946926012	FALSE	flhC+	indirect effects	colonizing plant system	colonization-plant derived substrate usage	plant derived lipid metabolism
plant derived fatty acid degradation	32		Lj+Ri vs Lj	-0.497585932955058	0.10716872543900373	-4.643014376785366	1.125097771444877e-5	2.5889719595849364e-4	11.915333039644306	0.0010721044220516564	TRUE	Lj	indirect effects	colonizing plant system	colonization-plant derived substrate usage	plant derived lipid metabolism
plant derived fatty acid degradation	32		Lj+Ri: flhC+ vs flhC-	-0.176355162643398	0.17725149749277092	-0.994943146534435	0.32234561427498554	0.37139968080147345	1.4289555195341395	0.7762953013971434	FALSE	flhC+ Lj+Ri	indirect effects	colonizing plant system	colonization-plant derived substrate usage	plant derived lipid metabolism
biotic stress resistance-alcohol, ketone volatile metabolism	6		flhC+ vs flhC-	0.20754955082336218	0.15173092794392232	1.3678790055252918	0.19149457705556647	0.2841475515564614	1.8152878108638417	0.6308995766631329	FALSE	flhC-	indirect effects	stress control, biocontrol	neutralizing biotic stress	biotic stress resistance-volatiles
biotic stress resistance-alcohol, ketone volatile metabolism	6		Lj+Ri vs Lj	-0.16383485779716297	0.17632184266934586	-0.9291807260907569	0.3675079283779752	0.39668833755715394	1.3339221113083402	0.8143974945484665	FALSE	Lj	indirect effects	stress control, biocontrol	neutralizing biotic stress	biotic stress resistance-volatiles
biotic stress resistance-alcohol, ketone volatile metabolism	6		Lj+Ri: flhC+ vs flhC-	-0.016794041598540276	0.21041688040435383	-0.07981318593008084	0.9374409333902569	0.5910254027848936	0.7587079548666394	0.9221577946926012	FALSE	flhC+ Lj+Ri	indirect effects	stress control, biocontrol	neutralizing biotic stress	biotic stress resistance-volatiles
p-solubilisation-gluconic acid-pqq pathway	4		flhC+ vs flhC-	0.5337314084135664	0.3628351844482818	1.4710023484220396	0.17536867263627703	0.2754969952743615	1.8598915108510647	0.6092753527381567	FALSE	flhC-	direct effects	bio-fertilization	phosphate solubilization	p-solubilisation-organic acid metabolism
p-solubilisation-gluconic acid-pqq pathway	4		Lj+Ri vs Lj	0.6680350262042778	0.2350272306038566	2.842372879465465	0.01932818599939967	0.06567058924182621	3.928608789621557	0.22551224098321193	FALSE	Lj+Ri	direct effects	bio-fertilization	phosphate solubilization	p-solubilisation-organic acid metabolism
p-solubilisation-gluconic acid-pqq pathway	4		Lj+Ri: flhC+ vs flhC-	-0.24458306190148874	0.3908266088563809	-0.6258096464239644	0.5469800170858077	0.47680393332704957	1.0685319577281798	0.9060889612444262	FALSE	flhC+ Lj+Ri	direct effects	bio-fertilization	phosphate solubilization	p-solubilisation-organic acid metabolism
k-solubilisation-gluconic acid-pqq pathway	4		flhC+ vs flhC-	0.5337314084135664	0.3628351844482818	1.4710023484220396	0.17536867263627703	0.2754969952743615	1.8598915108510647	0.6092753527381567	FALSE	flhC-	direct effects	bio-fertilization	potassium solubilization	k-solubilization-organic acid metabolism
k-solubilisation-gluconic acid-pqq pathway	4		Lj+Ri vs Lj	0.6680350262042778	0.2350272306038566	2.842372879465465	0.01932818599939967	0.06567058924182621	3.928608789621557	0.22551224098321193	FALSE	Lj+Ri	direct effects	bio-fertilization	potassium solubilization	k-solubilization-organic acid metabolism
k-solubilisation-gluconic acid-pqq pathway	4		Lj+Ri: flhC+ vs flhC-	-0.24458306190148874	0.3908266088563809	-0.6258096464239644	0.5469800170858077	0.47680393332704957	1.0685319577281798	0.9060889612444262	FALSE	flhC+ Lj+Ri	direct effects	bio-fertilization	potassium solubilization	k-solubilization-organic acid metabolism
salinity stress-proline metabolism	17		flhC+ vs flhC-	-0.3210680494813474	0.18192959257523109	-1.7647928791385605	0.08396060393776944	0.18526728944511645	2.4323199114233853	0.4605571424635259	FALSE	flhC+	indirect effects	stress control, biocontrol	neutralizing abiotic stress	neutralizing salinity stress
salinity stress-proline metabolism	17		Lj+Ri vs Lj	-0.9893997303225427	0.12655695247338986	-7.817822023887436	4.1551021034329743e-10	6.211753215763905e-8	23.940424244484095	3.035648339974892e-6	TRUE	Lj	indirect effects	stress control, biocontrol	neutralizing abiotic stress	neutralizing salinity stress
salinity stress-proline metabolism	17		Lj+Ri: flhC+ vs flhC-	0.5900733113069951	0.28827334885138567	2.0469228725378885	0.046161681415547016	0.12268503352270663	3.026968831049841	0.3603563998675768	FALSE	flhC- Lj+Ri	indirect effects	stress control, biocontrol	neutralizing abiotic stress	neutralizing salinity stress
ce-qsr, bf-camp, vfr signalling pathway	9		flhC+ vs flhC-	-0.09137766817353017	0.09533044773525565	-0.9585360222716793	0.34734996944414487	0.38562299419617907	1.374737014730983	0.7981618610010994	FALSE	flhC+	indirect effects	competitive exclusion, ce	ce-quorum sensing response, biofilm formation	ce-other qsr, bf related systems
ce-qsr, bf-camp, vfr signalling pathway	9		Lj+Ri vs Lj	-0.02025459344003457	0.256105765199396	-0.07908683127170126	0.9376192936986412	0.5910254027848936	0.7587079548666394	0.9221577946926012	FALSE	Lj	indirect effects	competitive exclusion, ce	ce-quorum sensing response, biofilm formation	ce-other qsr, bf related systems
ce-qsr, bf-camp, vfr signalling pathway	9		Lj+Ri: flhC+ vs flhC-	0.3678600770238268	0.3437572137886648	1.070115948897526	0.2952117818740189	0.35333162756130926	1.5009052007858334	0.7504090808264756	FALSE	flhC- Lj+Ri	indirect effects	competitive exclusion, ce	ce-quorum sensing response, biofilm formation	ce-other qsr, bf related systems
ce-qsr-dsf biosynthesis	3		flhC+ vs flhC-	-0.051034088569424325	0.26921493582490824	-0.18956633447193222	0.8558992909682299	0.5731735455534835	0.8029560703876902	0.9221577946926012	FALSE	flhC+	indirect effects	competitive exclusion, ce	ce-quorum sensing response, biofilm formation	ce-qsr-autoinducer perception
ce-qsr-dsf biosynthesis	3		Lj+Ri vs Lj	-0.5978583098790711	0.11257827664843671	-5.310601011828272	0.0018113661882298913	0.011903025090782402	6.392527916338711	0.042920232480242466	TRUE	Lj	indirect effects	competitive exclusion, ce	ce-quorum sensing response, biofilm formation	ce-qsr-autoinducer perception
ce-qsr-dsf biosynthesis	3		Lj+Ri: flhC+ vs flhC-	0.03627117959180242	0.16871000610909723	0.2149912766190493	0.8368954100841253	0.56809957339959	0.8157842752637295	0.9221577946926012	FALSE	flhC- Lj+Ri	indirect effects	competitive exclusion, ce	ce-quorum sensing response, biofilm formation	ce-qsr-autoinducer perception
fungicidal-motility-mediated defense signalling	4		flhC+ vs flhC-	-0.08619456349488944	0.18459276796628685	-0.46694442282067955	0.6516372540861506	0.5224411290591441	0.9366596176929716	0.9216289335046575	FALSE	flhC+	indirect effects	stress control, biocontrol	neutralizing biotic stress	fungicidal compounds, antibiotics
fungicidal-motility-mediated defense signalling	4		Lj+Ri vs Lj	0.06887880091061442	0.19817685585630085	0.347562285277948	0.736158809504807	0.5388830052846985	0.8919560056139559	0.9221577946926012	FALSE	Lj+Ri	indirect effects	stress control, biocontrol	neutralizing biotic stress	fungicidal compounds, antibiotics
fungicidal-motility-mediated defense signalling	4		Lj+Ri: flhC+ vs flhC-	-0.11141800697322493	0.28623411457763603	-0.3892548138003471	0.7061375971591338	0.5318694396956829	0.9108559503268727	0.9221577946926012	FALSE	flhC+ Lj+Ri	indirect effects	stress control, biocontrol	neutralizing biotic stress	fungicidal compounds, antibiotics
xenobiotic dichloroethane degradation	5		flhC+ vs flhC-	-0.38856277998537436	0.28424095497249285	-1.3670189787498328	0.19668233047900607	0.28483693524906795	1.811791859939596	0.6376686204824598	FALSE	flhC+	direct effects	bio-remediation	xenobiotics biodegradation	xenobiotic hydrocarbons, oil degradation
xenobiotic dichloroethane degradation	5		Lj+Ri vs Lj	-0.5203633829199342	0.36909616215323143	-1.409831464744149	0.18397766032639817	0.2787844137371933	1.8427781895369257	0.6209322143774538	FALSE	Lj	direct effects	bio-remediation	xenobiotics biodegradation	xenobiotic hydrocarbons, oil degradation
xenobiotic dichloroethane degradation	5		Lj+Ri: flhC+ vs flhC-	-0.3304347107269554	0.5143814604206968	-0.6423923413894098	0.5326997501816579	0.47215656337946227	1.0826627697110285	0.9020462462265783	FALSE	flhC+ Lj+Ri	direct effects	bio-remediation	xenobiotics biodegradation	xenobiotic hydrocarbons, oil degradation
xenobiotic dichloropropene degradation	9		flhC+ vs flhC-	-0.38460677332412607	0.20752043916534368	-1.853344060329823	0.07616695507453405	0.1748239816487832	2.516024993386138	0.4437017741804011	FALSE	flhC+	direct effects	bio-remediation	xenobiotics biodegradation	xenobiotic hydrocarbons, oil degradation
xenobiotic dichloropropene degradation	9		Lj+Ri vs Lj	-0.3715217013861594	0.26408498803642616	-1.4068262802386713	0.17229709161931908	0.27402020463263743	1.8676458219619967	0.6050512932431462	FALSE	Lj	direct effects	bio-remediation	xenobiotics biodegradation	xenobiotic hydrocarbons, oil degradation
xenobiotic dichloropropene degradation	9		Lj+Ri: flhC+ vs flhC-	-0.2598577811028438	0.36833757261288413	-0.7054881185741794	0.487298156568613	0.4508083278419946	1.149413928034342	0.8856841567120982	FALSE	flhC+ Lj+Ri	direct effects	bio-remediation	xenobiotics biodegradation	xenobiotic hydrocarbons, oil degradation
phytohormone-iaa related indole-3-acetaldehyde pathway	4		flhC+ vs flhC-	-0.3931327694799499	0.3247072593637091	-1.2107298440149639	0.25683295310690674	0.32957731653565336	1.6013111437730045	0.709990280330503	FALSE	flhC+	direct effects	phytohormone, plant signal production	phytohormone-abscisic acid degradation	phytohormone-auxine, indole‚äê3‚äêacetic acid, iaa metabolism
phytohormone-iaa related indole-3-acetaldehyde pathway	4		Lj+Ri vs Lj	-0.5647948153517841	0.47427138607731667	-1.1908684182345128	0.2641650255476531	0.3332648122332419	1.5852590963606845	0.7180549137621325	FALSE	Lj	direct effects	phytohormone, plant signal production	phytohormone-abscisic acid degradation	phytohormone-auxine, indole‚äê3‚äêacetic acid, iaa metabolism
phytohormone-iaa related indole-3-acetaldehyde pathway	4		Lj+Ri: flhC+ vs flhC-	-0.23165954640968983	0.6045935854539903	-0.3831657364272833	0.7104902949589629	0.5318694396956829	0.9108559503268727	0.9221577946926012	FALSE	flhC+ Lj+Ri	direct effects	phytohormone, plant signal production	phytohormone-abscisic acid degradation	phytohormone-auxine, indole‚äê3‚äêacetic acid, iaa metabolism
phytohormone-gaba biosynthesis	5		flhC+ vs flhC-	-0.3908326121614399	0.26384253247027073	-1.4813101151743915	0.16429856200294465	0.26482094889759067	1.916910842548761	0.5938840657584997	FALSE	flhC+	direct effects	phytohormone, plant signal production	phytohormone-gamma-aminobutyric acid, gaba production	phytohormone-gaba metabolism
phytohormone-gaba biosynthesis	5		Lj+Ri vs Lj	-0.6195281108155397	0.35681432207548897	-1.736275907345642	0.10809260307737238	0.20783949151752604	2.266458288559951	0.5064070637571424	FALSE	Lj	direct effects	phytohormone, plant signal production	phytohormone-gamma-aminobutyric acid, gaba production	phytohormone-gaba metabolism
phytohormone-gaba biosynthesis	5		Lj+Ri: flhC+ vs flhC-	-0.13360588098096912	0.45955289869499283	-0.29073014523545393	0.776221230991235	0.5454418310585839	0.8745027471340895	0.9221577946926012	FALSE	flhC+ Lj+Ri	direct effects	phytohormone, plant signal production	phytohormone-gamma-aminobutyric acid, gaba production	phytohormone-gaba metabolism
plant debranching-putrescine degradation	5		flhC+ vs flhC-	-0.3908326121614399	0.26384253247027073	-1.4813101151743915	0.16429856200294465	0.26482094889759067	1.916910842548761	0.5938840657584997	FALSE	flhC+	direct effects	phytohormone, plant signal production	plant signal-branching inhibition	plant debranching-spermidine, putrescine metabolism
plant debranching-putrescine degradation	5		Lj+Ri vs Lj	-0.6195281108155397	0.35681432207548897	-1.736275907345642	0.10809260307737238	0.20783949151752604	2.266458288559951	0.5064070637571424	FALSE	Lj	direct effects	phytohormone, plant signal production	plant signal-branching inhibition	plant debranching-spermidine, putrescine metabolism
plant debranching-putrescine degradation	5		Lj+Ri: flhC+ vs flhC-	-0.13360588098096912	0.45955289869499283	-0.29073014523545393	0.776221230991235	0.5454418310585839	0.8745027471340895	0.9221577946926012	FALSE	flhC+ Lj+Ri	direct effects	phytohormone, plant signal production	plant signal-branching inhibition	plant debranching-spermidine, putrescine metabolism
plant branching-iaa related indole-3-acetaldehyde metabolism	4		flhC+ vs flhC-	-0.3931327694799499	0.3247072593637091	-1.2107298440149639	0.25683295310690674	0.32957731653565336	1.6013111437730045	0.709990280330503	FALSE	flhC+	direct effects	phytohormone, plant signal production	plant signal-branching stimulation	plant branching-auxin, iaa metabolism
plant branching-iaa related indole-3-acetaldehyde metabolism	4		Lj+Ri vs Lj	-0.5647948153517841	0.47427138607731667	-1.1908684182345128	0.2641650255476531	0.3332648122332419	1.5852590963606845	0.7180549137621325	FALSE	Lj	direct effects	phytohormone, plant signal production	plant signal-branching stimulation	plant branching-auxin, iaa metabolism
plant branching-iaa related indole-3-acetaldehyde metabolism	4		Lj+Ri: flhC+ vs flhC-	-0.23165954640968983	0.6045935854539903	-0.3831657364272833	0.7104902949589629	0.5318694396956829	0.9108559503268727	0.9221577946926012	FALSE	flhC+ Lj+Ri	direct effects	phytohormone, plant signal production	plant signal-branching stimulation	plant branching-auxin, iaa metabolism
plant embryogenesis-putrescine degradation	5		flhC+ vs flhC-	-0.3908326121614399	0.26384253247027073	-1.4813101151743915	0.16429856200294465	0.26482094889759067	1.916910842548761	0.5938840657584997	FALSE	flhC+	direct effects	phytohormone, plant signal production	plant signal-embryogenesis	plant embryogenesis-spermidine, putrescine metabolism
plant embryogenesis-putrescine degradation	5		Lj+Ri vs Lj	-0.6195281108155397	0.35681432207548897	-1.736275907345642	0.10809260307737238	0.20783949151752604	2.266458288559951	0.5064070637571424	FALSE	Lj	direct effects	phytohormone, plant signal production	plant signal-embryogenesis	plant embryogenesis-spermidine, putrescine metabolism
plant embryogenesis-putrescine degradation	5		Lj+Ri: flhC+ vs flhC-	-0.13360588098096912	0.45955289869499283	-0.29073014523545393	0.776221230991235	0.5454418310585839	0.8745027471340895	0.9221577946926012	FALSE	flhC+ Lj+Ri	direct effects	phytohormone, plant signal production	plant signal-embryogenesis	plant embryogenesis-spermidine, putrescine metabolism
plant derived putrescine degradation	5		flhC+ vs flhC-	-0.3908326121614399	0.26384253247027073	-1.4813101151743915	0.16429856200294465	0.26482094889759067	1.916910842548761	0.5938840657584997	FALSE	flhC+	indirect effects	colonizing plant system	colonization-plant derived substrate usage	plant derived amine usage
plant derived putrescine degradation	5		Lj+Ri vs Lj	-0.6195281108155397	0.35681432207548897	-1.736275907345642	0.10809260307737238	0.20783949151752604	2.266458288559951	0.5064070637571424	FALSE	Lj	indirect effects	colonizing plant system	colonization-plant derived substrate usage	plant derived amine usage
plant derived putrescine degradation	5		Lj+Ri: flhC+ vs flhC-	-0.13360588098096912	0.45955289869499283	-0.29073014523545393	0.776221230991235	0.5454418310585839	0.8745027471340895	0.9221577946926012	FALSE	flhC+ Lj+Ri	indirect effects	colonizing plant system	colonization-plant derived substrate usage	plant derived amine usage
plant derived indole-3-acetate degradation	4		flhC+ vs flhC-	-0.3931327694799499	0.3247072593637091	-1.2107298440149639	0.25683295310690674	0.32957731653565336	1.6013111437730045	0.709990280330503	FALSE	flhC+	indirect effects	colonizing plant system	colonization-plant derived substrate usage	plant derived organic acid utilization
plant derived indole-3-acetate degradation	4		Lj+Ri vs Lj	-0.5647948153517841	0.47427138607731667	-1.1908684182345128	0.2641650255476531	0.3332648122332419	1.5852590963606845	0.7180549137621325	FALSE	Lj	indirect effects	colonizing plant system	colonization-plant derived substrate usage	plant derived organic acid utilization
plant derived indole-3-acetate degradation	4		Lj+Ri: flhC+ vs flhC-	-0.23165954640968983	0.6045935854539903	-0.3831657364272833	0.7104902949589629	0.5318694396956829	0.9108559503268727	0.9221577946926012	FALSE	flhC+ Lj+Ri	indirect effects	colonizing plant system	colonization-plant derived substrate usage	plant derived organic acid utilization
ce-remodelling glycerolipid dehydrogenase, dehydratase activity	4		flhC+ vs flhC-	-0.3931327694799499	0.3247072593637091	-1.2107298440149639	0.25683295310690674	0.32957731653565336	1.6013111437730045	0.709990280330503	FALSE	flhC+	indirect effects	competitive exclusion, ce	ce-cell envelope remodelling	ce-glycerolipid remodelling
ce-remodelling glycerolipid dehydrogenase, dehydratase activity	4		Lj+Ri vs Lj	-0.5647948153517841	0.47427138607731667	-1.1908684182345128	0.2641650255476531	0.3332648122332419	1.5852590963606845	0.7180549137621325	FALSE	Lj	indirect effects	competitive exclusion, ce	ce-cell envelope remodelling	ce-glycerolipid remodelling
ce-remodelling glycerolipid dehydrogenase, dehydratase activity	4		Lj+Ri: flhC+ vs flhC-	-0.23165954640968983	0.6045935854539903	-0.3831657364272833	0.7104902949589629	0.5318694396956829	0.9108559503268727	0.9221577946926012	FALSE	flhC+ Lj+Ri	indirect effects	competitive exclusion, ce	ce-cell envelope remodelling	ce-glycerolipid remodelling
herbicidial stress-paraquat stress reduction	7		flhC+ vs flhC-	-0.38390054245627503	0.3370965503527242	-1.1388444706852594	0.2696984177013104	0.3373983749480395	1.567475069869028	0.7240340226325496	FALSE	flhC+	indirect effects	stress control, biocontrol	neutralizing abiotic stress	neutralizing herbicidial stress
herbicidial stress-paraquat stress reduction	7		Lj+Ri vs Lj	-0.15693962664992456	0.31752001791920526	-0.49426687387583457	0.6270956037630937	0.5088136491688401	0.9747907227633696	0.9200133734566895	FALSE	Lj	indirect effects	stress control, biocontrol	neutralizing abiotic stress	neutralizing herbicidial stress
herbicidial stress-paraquat stress reduction	7		Lj+Ri: flhC+ vs flhC-	-0.19515883977806792	0.4433806495483537	-0.4401609316438707	0.665060451688688	0.5246677885727511	0.9305238749330367	0.9220481187594901	FALSE	flhC+ Lj+Ri	indirect effects	stress control, biocontrol	neutralizing abiotic stress	neutralizing herbicidial stress
other stress response proteins	15		flhC+ vs flhC-	-0.16292959137103985	0.18199042127839993	-0.8952646530874184	0.3757479715265333	0.4012035584544856	1.3175936929704875	0.820676453404215	FALSE	flhC+	indirect effects	stress control, biocontrol	universal stress response	stress signalling proteins
other stress response proteins	15		Lj+Ri vs Lj	-0.23591589591018644	0.17161320409242956	-1.3746954796271034	0.17651626256223182	0.2755995055528534	1.8593547951509863	0.610844608179657	FALSE	Lj	indirect effects	stress control, biocontrol	universal stress response	stress signalling proteins
other stress response proteins	15		Lj+Ri: flhC+ vs flhC-	-0.47770214286815754	0.2892586880049832	-1.6514703366832941	0.10610115485967617	0.20783949151752604	2.266458288559951	0.5028969050193549	FALSE	flhC+ Lj+Ri	indirect effects	stress control, biocontrol	universal stress response	stress signalling proteins
plant derived inositol derivate degradation	4		flhC+ vs flhC-	0.022501027916748188	0.22967208004354248	0.09797023614051094	0.9241031394693957	0.5877790433442148	0.7666541727854096	0.9221577946926012	FALSE	flhC-	indirect effects	colonizing plant system	colonization-plant derived substrate usage	plant derived sugar alcohol utilization
plant derived inositol derivate degradation	4		Lj+Ri vs Lj	-0.709844420169067	0.12248398021706378	-5.795406214846172	2.609727779019502e-4	0.0028374290026272923	8.461199990527774	0.010995718336513504	TRUE	Lj	indirect effects	colonizing plant system	colonization-plant derived substrate usage	plant derived sugar alcohol utilization
plant derived inositol derivate degradation	4		Lj+Ri: flhC+ vs flhC-	0.10811950853325303	0.22624474365358352	0.4778873833144212	0.6441237272916597	0.5177127329805731	0.9497762936249198	0.9212530682190386	FALSE	flhC- Lj+Ri	indirect effects	colonizing plant system	colonization-plant derived substrate usage	plant derived sugar alcohol utilization
phytohormone-iaa pathway	3		flhC+ vs flhC-	0.09801019791656726	0.6219374981592771	0.15758850078447437	0.8799506935840216	0.5776069970873119	0.7918398758582232	0.9221577946926012	FALSE	flhC-	direct effects	phytohormone, plant signal production	phytohormone-abscisic acid degradation	phytohormone-auxine, indole‚äê3‚äêacetic acid, iaa metabolism
phytohormone-iaa pathway	3		Lj+Ri vs Lj	0.07593033772823794	0.49461713502993176	0.15351335881973238	0.8830264403736073	0.5783562257219437	0.7899697323005285	0.9221577946926012	FALSE	Lj+Ri	direct effects	phytohormone, plant signal production	phytohormone-abscisic acid degradation	phytohormone-auxine, indole‚äê3‚äêacetic acid, iaa metabolism
phytohormone-iaa pathway	3		Lj+Ri: flhC+ vs flhC-	-0.4233713385671061	0.6364325049234371	-0.6652258256640078	0.5306308299533471	0.47215656337946227	1.0826627697110285	0.901418032320292	FALSE	flhC+ Lj+Ri	direct effects	phytohormone, plant signal production	phytohormone-abscisic acid degradation	phytohormone-auxine, indole‚äê3‚äêacetic acid, iaa metabolism
plant branching-iaa metabolism	3		flhC+ vs flhC-	0.09801019791656726	0.6219374981592771	0.15758850078447437	0.8799506935840216	0.5776069970873119	0.7918398758582232	0.9221577946926012	FALSE	flhC-	direct effects	phytohormone, plant signal production	plant signal-branching stimulation	plant branching-auxin, iaa metabolism
plant branching-iaa metabolism	3		Lj+Ri vs Lj	0.07593033772823794	0.49461713502993176	0.15351335881973238	0.8830264403736073	0.5783562257219437	0.7899697323005285	0.9221577946926012	FALSE	Lj+Ri	direct effects	phytohormone, plant signal production	plant signal-branching stimulation	plant branching-auxin, iaa metabolism
plant branching-iaa metabolism	3		Lj+Ri: flhC+ vs flhC-	-0.4233713385671061	0.6364325049234371	-0.6652258256640078	0.5306308299533471	0.47215656337946227	1.0826627697110285	0.901418032320292	FALSE	flhC+ Lj+Ri	direct effects	phytohormone, plant signal production	plant signal-branching stimulation	plant branching-auxin, iaa metabolism
vitamin b1, thiamin biosynthesis	9		flhC+ vs flhC-	0.021011084391829603	0.21867167032528942	0.09608507750717843	0.9242508376449374	0.5877790433442148	0.7666541727854096	0.9221577946926012	FALSE	flhC-	direct effects	phytohormone, plant signal production	vitamin production	vitamin b1, thiamin metabolism
vitamin b1, thiamin biosynthesis	9		Lj+Ri vs Lj	-1.0170468687056509	0.10931828904194878	-9.303538114426386	1.9746339482825417e-9	1.6868677829761495e-7	22.499149764871714	3.035648339974892e-6	TRUE	Lj	direct effects	phytohormone, plant signal production	vitamin production	vitamin b1, thiamin metabolism
vitamin b1, thiamin biosynthesis	9		Lj+Ri: flhC+ vs flhC-	0.26142462250497595	0.31679168802957125	0.8252256368562706	0.417370953160226	0.42076507613213293	1.2489131302331473	0.8492406658404368	FALSE	flhC- Lj+Ri	direct effects	phytohormone, plant signal production	vitamin production	vitamin b1, thiamin metabolism
isr-vitamin b1, thiamin biosynthesis	9		flhC+ vs flhC-	0.021011084391829603	0.21867167032528942	0.09608507750717843	0.9242508376449374	0.5877790433442148	0.7666541727854096	0.9221577946926012	FALSE	flhC-	indirect effects	plant immune response stimulation	induction of systemic resistance, isr	isr-vitamin b1, thiamin metabolism
isr-vitamin b1, thiamin biosynthesis	9		Lj+Ri vs Lj	-1.0170468687056509	0.10931828904194878	-9.303538114426386	1.9746339482825417e-9	1.6868677829761495e-7	22.499149764871714	3.035648339974892e-6	TRUE	Lj	indirect effects	plant immune response stimulation	induction of systemic resistance, isr	isr-vitamin b1, thiamin metabolism
isr-vitamin b1, thiamin biosynthesis	9		Lj+Ri: flhC+ vs flhC-	0.26142462250497595	0.31679168802957125	0.8252256368562706	0.417370953160226	0.42076507613213293	1.2489131302331473	0.8492406658404368	FALSE	flhC- Lj+Ri	indirect effects	plant immune response stimulation	induction of systemic resistance, isr	isr-vitamin b1, thiamin metabolism
osmotic stress-glycine-betaine metabolism	7		flhC+ vs flhC-	-0.08656154503334429	0.10441601941265952	-0.8290063681823276	0.41795896606929905	0.42076507613213293	1.2489131302331473	0.8496067876881684	FALSE	flhC+	indirect effects	stress control, biocontrol	neutralizing abiotic stress	neutralizing osmotic stress
osmotic stress-glycine-betaine metabolism	7		Lj+Ri vs Lj	0.7672744168299356	0.28680098072688365	2.675285192140259	0.01544027172270214	0.05770685962597708	4.11511336726158	0.19545610702488014	FALSE	Lj+Ri	indirect effects	stress control, biocontrol	neutralizing abiotic stress	neutralizing osmotic stress
osmotic stress-glycine-betaine metabolism	7		Lj+Ri: flhC+ vs flhC-	-1.3146036042242253	0.38779751710816307	-3.3899226947798144	0.0032635274816517745	0.018238788244237126	5.776846307426795	0.06541974389535225	TRUE	flhC+ Lj+Ri	indirect effects	stress control, biocontrol	neutralizing abiotic stress	neutralizing osmotic stress
detoxification of peroxidized compounds	9		flhC+ vs flhC-	0.36815438614508295	0.24583498734959916	1.497567088046482	0.14728344797196571	0.2516392504703394	1.99057112480685	0.5692488849985705	FALSE	flhC-	indirect effects	stress control, biocontrol	neutralizing abiotic stress	nitrosative, oxidative stress, ros scavenging
detoxification of peroxidized compounds	9		Lj+Ri vs Lj	0.14494582505141407	0.12152954542525825	1.1926797269274494	0.2446535193246956	0.3243899645104075	1.6241989065745233	0.6962365483018047	FALSE	Lj+Ri	indirect effects	stress control, biocontrol	neutralizing abiotic stress	nitrosative, oxidative stress, ros scavenging
detoxification of peroxidized compounds	9		Lj+Ri: flhC+ vs flhC-	-0.5479369604098215	0.196236076449422	-2.7922335705231403	0.010109826862143878	0.04030370242557326	4.632943814404507	0.14680284175154545	TRUE	flhC+ Lj+Ri	indirect effects	stress control, biocontrol	neutralizing abiotic stress	nitrosative, oxidative stress, ros scavenging
plant phopsho-, lipid degradation	3		flhC+ vs flhC-	-0.05353243303996282	0.2890390462501346	-0.18520830916953626	0.8591677663441313	0.5740469640264403	0.8007593231494867	0.9221577946926012	FALSE	flhC+	indirect effects	colonizing plant system	colonization-plant cell wall, membrane degradation	plant membrane lipid degradation
plant phopsho-, lipid degradation	3		Lj+Ri vs Lj	0.3261101677279173	0.41236091205416675	0.7908367602142664	0.4591488047585107	0.44144308722622627	1.1797006435801125	0.8727098140990962	FALSE	Lj+Ri	indirect effects	colonizing plant system	colonization-plant cell wall, membrane degradation	plant membrane lipid degradation
plant phopsho-, lipid degradation	3		Lj+Ri: flhC+ vs flhC-	-0.8921487702880871	0.589920534654063	-1.512320249728643	0.1812111415230854	0.27753747294565245	1.849245518440892	0.617214992030188	FALSE	flhC+ Lj+Ri	indirect effects	colonizing plant system	colonization-plant cell wall, membrane degradation	plant membrane lipid degradation
vitamin b6, pyridoxine, pyridoxal, pyridoxamine biosynthesis	4		flhC+ vs flhC-	-1.193925031237305	0.3448371402902971	-3.4622866615591734	0.007135024650940961	0.031143498357366635	5.004925177941444	0.11481879717365338	TRUE	flhC+	direct effects	phytohormone, plant signal production	vitamin production	vitamin b6, pyridoxine, pyridoxal, pyridoxamine metabolism
vitamin b6, pyridoxine, pyridoxal, pyridoxamine biosynthesis	4		Lj+Ri vs Lj	0.18118231005442034	0.40249820278098414	0.4501443951863037	0.6632533224184611	0.5240461354038496	0.9322342671162039	0.9220101688308712	FALSE	Lj+Ri	direct effects	phytohormone, plant signal production	vitamin production	vitamin b6, pyridoxine, pyridoxal, pyridoxamine metabolism
vitamin b6, pyridoxine, pyridoxal, pyridoxamine biosynthesis	4		Lj+Ri: flhC+ vs flhC-	-0.3743599058043376	0.656051912964136	-0.5706254313213206	0.5822181304089187	0.491057077479191	1.0260373705300283	0.9139620240902058	FALSE	flhC+ Lj+Ri	direct effects	phytohormone, plant signal production	vitamin production	vitamin b6, pyridoxine, pyridoxal, pyridoxamine metabolism
osmotic stress-vitamin b6, pyridoxine, pyridoxal, pyridoxamine biosynthesis	4		flhC+ vs flhC-	-1.193925031237305	0.3448371402902971	-3.4622866615591734	0.007135024650940961	0.031143498357366635	5.004925177941444	0.11481879717365338	TRUE	flhC+	indirect effects	stress control, biocontrol	neutralizing abiotic stress	neutralizing osmotic stress
osmotic stress-vitamin b6, pyridoxine, pyridoxal, pyridoxamine biosynthesis	4		Lj+Ri vs Lj	0.18118231005442034	0.40249820278098414	0.4501443951863037	0.6632533224184611	0.5240461354038496	0.9322342671162039	0.9220101688308712	FALSE	Lj+Ri	indirect effects	stress control, biocontrol	neutralizing abiotic stress	neutralizing osmotic stress
osmotic stress-vitamin b6, pyridoxine, pyridoxal, pyridoxamine biosynthesis	4		Lj+Ri: flhC+ vs flhC-	-0.3743599058043376	0.656051912964136	-0.5706254313213206	0.5822181304089187	0.491057077479191	1.0260373705300283	0.9139620240902058	FALSE	flhC+ Lj+Ri	indirect effects	stress control, biocontrol	neutralizing abiotic stress	neutralizing osmotic stress
salinity stress-vitamin b6, pyridoxine, pyridoxal, pyridoxamine biosynthesis	4		flhC+ vs flhC-	-1.193925031237305	0.3448371402902971	-3.4622866615591734	0.007135024650940961	0.031143498357366635	5.004925177941444	0.11481879717365338	TRUE	flhC+	indirect effects	stress control, biocontrol	neutralizing abiotic stress	neutralizing salinity stress
salinity stress-vitamin b6, pyridoxine, pyridoxal, pyridoxamine biosynthesis	4		Lj+Ri vs Lj	0.18118231005442034	0.40249820278098414	0.4501443951863037	0.6632533224184611	0.5240461354038496	0.9322342671162039	0.9220101688308712	FALSE	Lj+Ri	indirect effects	stress control, biocontrol	neutralizing abiotic stress	neutralizing salinity stress
salinity stress-vitamin b6, pyridoxine, pyridoxal, pyridoxamine biosynthesis	4		Lj+Ri: flhC+ vs flhC-	-0.3743599058043376	0.656051912964136	-0.5706254313213206	0.5822181304089187	0.491057077479191	1.0260373705300283	0.9139620240902058	FALSE	flhC+ Lj+Ri	indirect effects	stress control, biocontrol	neutralizing abiotic stress	neutralizing salinity stress
oxidative stress-vitamin b6, pyridoxine, pyridoxal, pyridoxamine biosynthesis	4		flhC+ vs flhC-	-1.193925031237305	0.3448371402902971	-3.4622866615591734	0.007135024650940961	0.031143498357366635	5.004925177941444	0.11481879717365338	TRUE	flhC+	indirect effects	stress control, biocontrol	neutralizing abiotic stress	nitrosative, oxidative stress, ros scavenging
oxidative stress-vitamin b6, pyridoxine, pyridoxal, pyridoxamine biosynthesis	4		Lj+Ri vs Lj	0.18118231005442034	0.40249820278098414	0.4501443951863037	0.6632533224184611	0.5240461354038496	0.9322342671162039	0.9220101688308712	FALSE	Lj+Ri	indirect effects	stress control, biocontrol	neutralizing abiotic stress	nitrosative, oxidative stress, ros scavenging
oxidative stress-vitamin b6, pyridoxine, pyridoxal, pyridoxamine biosynthesis	4		Lj+Ri: flhC+ vs flhC-	-0.3743599058043376	0.656051912964136	-0.5706254313213206	0.5822181304089187	0.491057077479191	1.0260373705300283	0.9139620240902058	FALSE	flhC+ Lj+Ri	indirect effects	stress control, biocontrol	neutralizing abiotic stress	nitrosative, oxidative stress, ros scavenging
plant derived xylose, xylulose degradation	4		flhC+ vs flhC-	-0.7752068158628361	0.3329493253145981	-2.3283027083186205	0.0448716633785239	0.12032608613831244	3.0549786488604145	0.35572833761846323	FALSE	flhC+	indirect effects	colonizing plant system	colonization-plant derived substrate usage	plant derived carbohydrate-pentoses utilization
plant derived xylose, xylulose degradation	4		Lj+Ri vs Lj	-0.11440306402393834	0.15165119207908076	-0.7543828865142133	0.46989678159244364	0.4439062350276366	1.1716731222453562	0.8779276971321124	FALSE	Lj	indirect effects	colonizing plant system	colonization-plant derived substrate usage	plant derived carbohydrate-pentoses utilization
plant derived xylose, xylulose degradation	4		Lj+Ri: flhC+ vs flhC-	-0.14992627978388692	0.23060260666497234	-0.6501499785807068	0.5318383242805719	0.47215656337946227	1.0826627697110285	0.9017860021573066	FALSE	flhC+ Lj+Ri	indirect effects	colonizing plant system	colonization-plant derived substrate usage	plant derived carbohydrate-pentoses utilization
plant derived alanine degradation	3		flhC+ vs flhC-	-2.1241684377335783	0.43089531158351724	-4.929662450787346	0.0026311079931286116	0.015764346902143695	5.987190787628883	0.05603903792517404	TRUE	flhC+	indirect effects	colonizing plant system	colonization-plant derived substrate usage	plant derived amino acid utilization
plant derived alanine degradation	3		Lj+Ri vs Lj	-1.326771763434157	0.6121064901142457	-2.1675505567446667	0.07330921727758435	0.1748239816487832	2.516024993386138	0.43717219590102857	FALSE	Lj	indirect effects	colonizing plant system	colonization-plant derived substrate usage	plant derived amino acid utilization
plant derived alanine degradation	3		Lj+Ri: flhC+ vs flhC-	1.4768187421419363	0.665274510808835	2.2198637076091083	0.06821072476566892	0.16716883751367728	2.5806221598764574	0.42497160826523905	FALSE	flhC- Lj+Ri	indirect effects	colonizing plant system	colonization-plant derived substrate usage	plant derived amino acid utilization
xenobiotic acrylonitrite, acrylamide degradation	3		flhC+ vs flhC-	-0.06507203337016322	0.6623212398332541	-0.09824844721353908	0.9249350485702186	0.5877790433442148	0.7666541727854096	0.9221577946926012	FALSE	flhC+	direct effects	bio-remediation	xenobiotics biodegradation	xenobiotic styrene, derivate degradation
xenobiotic acrylonitrite, acrylamide degradation	3		Lj+Ri vs Lj	-0.48491907664095935	0.5613159122495642	-0.8638969002278375	0.42083298035138395	0.4229463551882875	1.2414534055651498	0.8513813765747879	FALSE	Lj	direct effects	bio-remediation	xenobiotics biodegradation	xenobiotic styrene, derivate degradation
xenobiotic acrylonitrite, acrylamide degradation	3		Lj+Ri: flhC+ vs flhC-	0.04544178477333226	0.7625244889006758	0.05959386935735696	0.9544144223002098	0.5945087418345808	0.7502300709405293	0.9221577946926012	FALSE	flhC- Lj+Ri	direct effects	bio-remediation	xenobiotics biodegradation	xenobiotic styrene, derivate degradation
xenobiotic phenylacetaldoxime degradation	3		flhC+ vs flhC-	-0.1851182928463371	0.8454682980682237	-0.21895355895579574	0.8339442628117679	0.56809957339959	0.8157842752637295	0.9221577946926012	FALSE	flhC+	direct effects	bio-remediation	xenobiotics biodegradation	xenobiotic styrene, derivate degradation
xenobiotic phenylacetaldoxime degradation	3		Lj+Ri vs Lj	0.045554567718128616	0.619272290812726	0.07356145009870103	0.9437504202588695	0.5924574536810995	0.755216541833819	0.9221577946926012	FALSE	Lj+Ri	direct effects	bio-remediation	xenobiotics biodegradation	xenobiotic styrene, derivate degradation
xenobiotic phenylacetaldoxime degradation	3		Lj+Ri: flhC+ vs flhC-	-0.5973516090423303	0.8791379931409212	-0.679474227826459	0.5221726561217295	0.47189055205570607	1.0834758080043208	0.8987357893113053	FALSE	flhC+ Lj+Ri	direct effects	bio-remediation	xenobiotics biodegradation	xenobiotic styrene, derivate degradation
n-aquisition-urea metabolism	4		flhC+ vs flhC-	0.1370473997498989	0.5648894634392877	0.24260923352242394	0.8137466424026014	0.5599663345912668	0.8365880005353196	0.9221577946926012	FALSE	flhC-	direct effects	bio-fertilization	nitrogen acquisition	n-aquisition-urea usage
n-aquisition-urea metabolism	4		Lj+Ri vs Lj	-0.3328644788066628	0.5129573299308305	-0.6489126080946104	0.5326020241644995	0.47215656337946227	1.0826627697110285	0.902016817098234	FALSE	Lj	direct effects	bio-fertilization	nitrogen acquisition	n-aquisition-urea usage
n-aquisition-urea metabolism	4		Lj+Ri: flhC+ vs flhC-	0.23711370247692876	0.7420879525424574	0.31952237152558094	0.7566226317821664	0.5421207958773898	0.8833137447913454	0.9221577946926012	FALSE	flhC- Lj+Ri	direct effects	bio-fertilization	nitrogen acquisition	n-aquisition-urea usage
plant derived phenylalanine degradation	10		flhC+ vs flhC-	0.59151980782587	0.23749564670392193	2.490655370046839	0.019198604606503484	0.06567058924182621	3.928608789621557	0.22457299034422112	FALSE	flhC-	indirect effects	colonizing plant system	colonization-plant derived substrate usage	plant derived amino acid utilization
plant derived phenylalanine degradation	10		Lj+Ri vs Lj	0.0821805665926393	0.1802918467953289	0.4558196504910863	0.6521646822814153	0.5224411290591441	0.9366596176929716	0.9216514638963261	FALSE	Lj+Ri	indirect effects	colonizing plant system	colonization-plant derived substrate usage	plant derived amino acid utilization
plant derived phenylalanine degradation	10		Lj+Ri: flhC+ vs flhC-	-0.22696822779367387	0.25941297788252965	-0.8749301197122537	0.38932876738993794	0.4113320483333908	1.2816246132012654	0.830572778965924	FALSE	flhC+ Lj+Ri	indirect effects	colonizing plant system	colonization-plant derived substrate usage	plant derived amino acid utilization
plant derived tyrosine degradation	6		flhC+ vs flhC-	0.09751647371976598	0.18373937003428167	0.5307326007571027	0.603373907599191	0.4969842028803365	1.008728099816909	0.9173394986022061	FALSE	flhC-	indirect effects	colonizing plant system	colonization-plant derived substrate usage	plant derived amino acid utilization
plant derived tyrosine degradation	6		Lj+Ri vs Lj	0.005467292406826728	0.10739531675326733	0.05090810821283224	0.9600704822847581	0.5955504650221058	0.7477043323019427	0.9221577946926012	FALSE	Lj+Ri	indirect effects	colonizing plant system	colonization-plant derived substrate usage	plant derived amino acid utilization
plant derived tyrosine degradation	6		Lj+Ri: flhC+ vs flhC-	-0.07671674232554467	0.1566085556850417	-0.4898630345575186	0.6313178115337967	0.5108531652353837	0.969019418652338	0.9203719295235181	FALSE	flhC+ Lj+Ri	indirect effects	colonizing plant system	colonization-plant derived substrate usage	plant derived amino acid utilization
plant derived aspartate degradation	8		flhC+ vs flhC-	-0.40264403785845276	0.18644505772195685	-2.1595854713344598	0.04252058318010631	0.1161519405113337	3.105914837919358	0.3469608114703167	FALSE	flhC+	indirect effects	colonizing plant system	colonization-plant derived substrate usage	plant derived amino acid utilization
plant derived aspartate degradation	8		Lj+Ri vs Lj	-0.24305526846760714	0.15471715686323187	-1.5709651947809842	0.1311367984865892	0.2369130957210601	2.077570147007201	0.544574300032831	FALSE	Lj	indirect effects	colonizing plant system	colonization-plant derived substrate usage	plant derived amino acid utilization
plant derived aspartate degradation	8		Lj+Ri: flhC+ vs flhC-	0.03495507100267896	0.25114693502680063	0.13918175429434884	0.8906326712139627	0.5814275862620734	0.7823285720555602	0.9221577946926012	FALSE	flhC- Lj+Ri	indirect effects	colonizing plant system	colonization-plant derived substrate usage	plant derived amino acid utilization
plant signal-cyclopropane-fatty-acyl-phospholipid biosynthesis	3		flhC+ vs flhC-	-0.675240367133156	0.31268553783751	-2.1594870418472984	0.07412931670990323	0.1748239816487832	2.516024993386138	0.43906727393180434	FALSE	flhC+	direct effects	phytohormone, plant signal production	plant signal-phospholipid production	plant signal-phospolipid metabolism
plant signal-cyclopropane-fatty-acyl-phospholipid biosynthesis	3		Lj+Ri vs Lj	0.5571780312638496	0.3510849016203579	1.5870179227084746	0.16360557173735965	0.26482094889759067	1.916910842548761	0.5929047766841762	FALSE	Lj+Ri	direct effects	phytohormone, plant signal production	plant signal-phospholipid production	plant signal-phospolipid metabolism
plant signal-cyclopropane-fatty-acyl-phospholipid biosynthesis	3		Lj+Ri: flhC+ vs flhC-	0.13509510493519503	0.4567163444835431	0.29579651914573185	0.7773556683649546	0.5455978617272005	0.8740901046337978	0.9221577946926012	FALSE	flhC- Lj+Ri	direct effects	phytohormone, plant signal production	plant signal-phospholipid production	plant signal-phospolipid metabolism
n-aquisition-ammonium transport	3		flhC+ vs flhC-	-0.05683051900896968	0.09475037097484942	-0.5997920475061232	0.5705860931137854	0.489288047671565	1.0312440538404462	0.9116833870590977	FALSE	flhC+	direct effects	bio-fertilization	nitrogen acquisition	n-aquisition-ammonium assimilation usage
n-aquisition-ammonium transport	3		Lj+Ri vs Lj	0.19145280837827716	0.3514414676465377	0.5447644231068112	0.6055556634254733	0.49732276252643626	1.0077456298989804	0.9176334873044452	FALSE	Lj+Ri	direct effects	bio-fertilization	nitrogen acquisition	n-aquisition-ammonium assimilation usage
n-aquisition-ammonium transport	3		Lj+Ri: flhC+ vs flhC-	-0.5203815705575023	0.4929502519968174	-1.0556472350902906	0.33177018583777723	0.37717604001753263	1.406690062686095	0.7847615979676116	FALSE	flhC+ Lj+Ri	direct effects	bio-fertilization	nitrogen acquisition	n-aquisition-ammonium assimilation usage
denitrification-nitrate reduction	13		flhC+ vs flhC-	-0.10733113864515195	0.3906516991199605	-0.2747489359113038	0.7850797782537009	0.5490857349502138	0.8648966638162836	0.9221577946926012	FALSE	flhC+	direct effects	bio-fertilization	nitrogen acquisition	n-aquisition-denitrification, nitrate usage
denitrification-nitrate reduction	13		Lj+Ri vs Lj	0.19996313906814875	0.23901111973712044	0.8366269288562008	0.40832167005103936	0.42076507613213293	1.2489131302331473	0.8434753156391113	FALSE	Lj+Ri	direct effects	bio-fertilization	nitrogen acquisition	n-aquisition-denitrification, nitrate usage
denitrification-nitrate reduction	13		Lj+Ri: flhC+ vs flhC-	-0.22234488912613276	0.4679367049391244	-0.47516018038178565	0.6375431241909257	0.5138047863996201	0.9607077650168069	0.920838567618207	FALSE	flhC+ Lj+Ri	direct effects	bio-fertilization	nitrogen acquisition	n-aquisition-denitrification, nitrate usage
plant derived opine metabolism	3		flhC+ vs flhC-	-0.11106305982385367	0.3164339126796785	-0.3509834293149268	0.737596057701025	0.5392097888407791	0.8910814073737877	0.9221577946926012	FALSE	flhC+	indirect effects	colonizing plant system	colonization-plant derived substrate usage	plant derived amino acid dependent pathways
plant derived opine metabolism	3		Lj+Ri vs Lj	0.03498764090761222	0.5717951832175244	0.06118911444957397	0.9531959116412878	0.5943688606704812	0.7505695606613656	0.9221577946926012	FALSE	Lj+Ri	indirect effects	colonizing plant system	colonization-plant derived substrate usage	plant derived amino acid dependent pathways
plant derived opine metabolism	3		Lj+Ri: flhC+ vs flhC-	-0.2800424705837896	0.6565457584557371	-0.42653915127329156	0.6845946578656252	0.5261946080245226	0.9263316297665662	0.9221577946926012	FALSE	flhC+ Lj+Ri	indirect effects	colonizing plant system	colonization-plant derived substrate usage	plant derived amino acid dependent pathways
plant derived arginine degradation	3		flhC+ vs flhC-	0.12084403676353214	0.2634990232607726	0.4586128451942627	0.6626549896864395	0.5240461354038496	0.9322342671162039	0.9219963520723005	FALSE	flhC-	indirect effects	colonizing plant system	colonization-plant derived substrate usage	plant derived amino acid utilization
plant derived arginine degradation	3		Lj+Ri vs Lj	-0.1139644576500526	0.1743388731250902	-0.6536950457875322	0.5375398935526925	0.47215656337946227	1.0826627697110285	0.9034735966013058	FALSE	Lj	indirect effects	colonizing plant system	colonization-plant derived substrate usage	plant derived amino acid utilization
plant derived arginine degradation	3		Lj+Ri: flhC+ vs flhC-	-0.20954488112225336	0.2815169914762317	-0.7443418602317121	0.48479006371913425	0.4501531849166228	1.1515120678609887	0.8846183573832151	FALSE	flhC+ Lj+Ri	indirect effects	colonizing plant system	colonization-plant derived substrate usage	plant derived amino acid utilization
nitrosative, oxidative stress, ros regulatory proteins	7		flhC+ vs flhC-	-0.18134152365362924	0.10361141106482888	-1.7502080300804437	0.09710885370248343	0.19946464881903125	2.3257950150696427	0.4865054906720545	FALSE	flhC+	indirect effects	stress control, biocontrol	neutralizing abiotic stress	nitrosative, oxidative stress, ros scavenging
nitrosative, oxidative stress, ros regulatory proteins	7		Lj+Ri vs Lj	0.1994784599205077	0.11409871353400568	1.7482971870761335	0.09744722484504156	0.19946464881903125	2.3257950150696427	0.48713984606436517	FALSE	Lj+Ri	indirect effects	stress control, biocontrol	neutralizing abiotic stress	nitrosative, oxidative stress, ros scavenging
nitrosative, oxidative stress, ros regulatory proteins	7		Lj+Ri: flhC+ vs flhC-	-0.036554246267734646	0.16285321225008748	-0.2244613155778572	0.824926597153239	0.5647096738222358	0.8244187491076946	0.9221577946926012	FALSE	flhC+ Lj+Ri	indirect effects	stress control, biocontrol	neutralizing abiotic stress	nitrosative, oxidative stress, ros scavenging
ce-bacterial fitness-multidrug transport-chloramphenicol, trimethoprin efflux pump bpeef-oprc	5		flhC+ vs flhC-	0.21186196248206174	1.9637033522243605	0.1078889854936988	0.9158666769758765	0.5857511253457003	0.7716402740890045	0.9221577946926012	FALSE	flhC-	indirect effects	competitive exclusion, ce	ce-bacterial fitness	ce-bacterial fitness-multidrug resistance
ce-bacterial fitness-multidrug transport-chloramphenicol, trimethoprin efflux pump bpeef-oprc	5		Lj+Ri vs Lj	-0.8101570020971053	0.30226138882022885	-2.680319194122903	0.02002511500852259	0.0665265494772797	3.9099259821648924	0.230495395582425	FALSE	Lj	indirect effects	competitive exclusion, ce	ce-bacterial fitness	ce-bacterial fitness-multidrug resistance
ce-bacterial fitness-multidrug transport-chloramphenicol, trimethoprin efflux pump bpeef-oprc	5		Lj+Ri: flhC+ vs flhC-	0.09250411698055641	1.2939588482185171	0.07148922634434104	0.9441860588842966	0.5924574536810995	0.755216541833819	0.9221577946926012	FALSE	flhC- Lj+Ri	indirect effects	competitive exclusion, ce	ce-bacterial fitness	ce-bacterial fitness-multidrug resistance
plant derived shikimate degradation	3		flhC+ vs flhC-	-0.24094261898923489	0.41449673168819395	-0.5812895508437554	0.5822079596159624	0.491057077479191	1.0260373705300283	0.9139601652087858	FALSE	flhC+	indirect effects	colonizing plant system	colonization-plant derived substrate usage	plant derived organic acid utilization
plant derived shikimate degradation	3		Lj+Ri vs Lj	-0.26242177819423795	0.24495919474529598	-1.0712877239292824	0.3252285171444819	0.371859957035315	1.4271686921831501	0.7789138562679948	FALSE	Lj	indirect effects	colonizing plant system	colonization-plant derived substrate usage	plant derived organic acid utilization
plant derived shikimate degradation	3		Lj+Ri: flhC+ vs flhC-	-0.06802223689484796	0.4663990298830828	-0.14584557972150974	0.8888197779367085	0.5814275862620734	0.7823285720555602	0.9221577946926012	FALSE	flhC+ Lj+Ri	indirect effects	colonizing plant system	colonization-plant derived substrate usage	plant derived organic acid utilization
antimony resistance system	3		flhC+ vs flhC-	0.4262435487995441	0.5576515678293698	0.7643546138652051	0.47363419985969013	0.44532638070432606	1.167065016715381	0.8796652500184077	FALSE	flhC-	direct effects	bio-remediation	heavy metal detoxification	heavy metal antimony resistance
antimony resistance system	3		Lj+Ri vs Lj	0.62708562067853435	0.37348694505875474	1.6790027843674296	0.14415654378965245	0.24937652187176657	2.003602449180846	0.5645782295008708	FALSE	Lj+Ri	direct effects	bio-remediation	heavy metal detoxification	heavy metal antimony resistance
antimony resistance system	3		Lj+Ri: flhC+ vs flhC-	-1.6003635059686179	0.39601974043049054	-4.041120536640304	0.006794087466539586	0.030547240019361734	5.032814153110592	0.11087498412954501	TRUE	flhC+ Lj+Ri	direct effects	bio-remediation	heavy metal detoxification	heavy metal antimony resistance
arsenic resistance system	3		flhC+ vs flhC-	0.4262435487995441	0.5576515678293698	0.7643546138652051	0.47363419985969013	0.44532638070432606	1.167065016715381	0.8796652500184077	FALSE	flhC-	direct effects	bio-remediation	heavy metal detoxification	heavy metal arsenic resistance
arsenic resistance system	3		Lj+Ri vs Lj	0.62708562067853435	0.37348694505875474	1.6790027843674296	0.14415654378965245	0.24937652187176657	2.003602449180846	0.5645782295008708	FALSE	Lj+Ri	direct effects	bio-remediation	heavy metal detoxification	heavy metal arsenic resistance
arsenic resistance system	3		Lj+Ri: flhC+ vs flhC-	-1.6003635059686179	0.39601974043049054	-4.041120536640304	0.006794087466539586	0.030547240019361734	5.032814153110592	0.11087498412954501	TRUE	flhC+ Lj+Ri	direct effects	bio-remediation	heavy metal detoxification	heavy metal arsenic resistance
ce-qsr-ai-1 lasi percipitation, signalling, ahl, nahl	6		flhC+ vs flhC-	-0.5933298941492157	0.4647342645466003	-1.2767078724614263	0.22111708164942515	0.30634926955105846	1.7067506834817725	0.6683881302727323	FALSE	flhC+	indirect effects	competitive exclusion, ce	ce-quorum sensing response, biofilm formation	ce-qsr-autoinducer perception
ce-qsr-ai-1 lasi percipitation, signalling, ahl, nahl	6		Lj+Ri vs Lj	-0.7616700153837831	0.14832130813174405	-5.135270346370205	1.2198957424530089e-4	0.0016210734257033452	9.26883484618232	0.006367723453658593	TRUE	Lj	indirect effects	competitive exclusion, ce	ce-quorum sensing response, biofilm formation	ce-qsr-autoinducer perception
ce-qsr-ai-1 lasi percipitation, signalling, ahl, nahl	6		Lj+Ri: flhC+ vs flhC-	0.7021670920390258	0.430041450893148	1.6327893289837603	0.12332328936719292	0.22902437833461345	2.1264269217593084	0.5320792890595495	FALSE	flhC- Lj+Ri	indirect effects	competitive exclusion, ce	ce-quorum sensing response, biofilm formation	ce-qsr-autoinducer perception
ce-qsr-ai-1 rhli, cepi, soli percipitation, signalling, ahl, nahl	7		flhC+ vs flhC-	-0.5851780318625963	0.42122853984256836	-1.3892174354598648	0.1817148166237781	0.27753747294565245	1.849245518440892	0.6178937517896966	FALSE	flhC+	indirect effects	competitive exclusion, ce	ce-quorum sensing response, biofilm formation	ce-qsr-autoinducer perception
ce-qsr-ai-1 rhli, cepi, soli percipitation, signalling, ahl, nahl	7		Lj+Ri vs Lj	-0.7577621694654103	0.13675411762729664	-5.541055601196451	2.9235109887223412e-5	5.06658262274534e-4	10.94669939278428	0.002192438822215513	TRUE	Lj	indirect effects	competitive exclusion, ce	ce-quorum sensing response, biofilm formation	ce-qsr-autoinducer perception
ce-qsr-ai-1 rhli, cepi, soli percipitation, signalling, ahl, nahl	7		Lj+Ri: flhC+ vs flhC-	0.6545130377970448	0.38842703754601154	1.6850347028674948	0.10924034421362605	0.20937313241444838	2.2558517730549292	0.5084122544352987	FALSE	flhC- Lj+Ri	indirect effects	competitive exclusion, ce	ce-quorum sensing response, biofilm formation	ce-qsr-autoinducer perception
ce-qsr-hqq, pqs biosynthesis	5		flhC+ vs flhC-	-0.5329245420629842	1.2548086864023837	-0.4247058119998458	0.6785666121561503	0.5260678832455402	0.92667911950909	0.9221577946926012	FALSE	flhC+	indirect effects	competitive exclusion, ce	ce-quorum sensing response, biofilm formation	ce-qsr-autoinducer perception
ce-qsr-hqq, pqs biosynthesis	5		Lj+Ri vs Lj	-0.8468055802384624	0.4658828782083907	-1.817636191085099	0.09415723051654079	0.19756103857642995	2.3396296368048413	0.4809074437716956	FALSE	Lj	indirect effects	competitive exclusion, ce	ce-quorum sensing response, biofilm formation	ce-qsr-autoinducer perception
ce-qsr-hqq, pqs biosynthesis	5		Lj+Ri: flhC+ vs flhC-	0.5164388032230175	0.685986458257249	0.7528411049615061	0.46605849110640085	0.4430801192980699	1.174360499351115	0.8761020831191898	FALSE	flhC- Lj+Ri	indirect effects	competitive exclusion, ce	ce-quorum sensing response, biofilm formation	ce-qsr-autoinducer perception
biotic stress resistance-phenazine biosynthesis	7		flhC+ vs flhC-	-0.5390171251678558	0.3646675623298591	-1.4781054879794582	0.15666498161165257	0.25951186261835374	1.9461276073658234	0.5829877671663879	FALSE	flhC+	indirect effects	stress control, biocontrol	neutralizing biotic stress	biotic stress resistance-phenazine derivates
biotic stress resistance-phenazine biosynthesis	7		Lj+Ri vs Lj	-0.7611458009428337	0.13320824767208692	-5.713954009938739	2.0352175225279135e-5	4.1966748268506795e-4	11.218465697089087	0.0016687162141321122	TRUE	Lj	indirect effects	stress control, biocontrol	neutralizing biotic stress	biotic stress resistance-phenazine derivates
biotic stress resistance-phenazine biosynthesis	7		Lj+Ri: flhC+ vs flhC-	0.6568061757066167	0.36147056395831756	1.817039176065123	0.08589944401214784	0.1873133965930151	2.4164740105378306	0.4645608491977998	FALSE	flhC- Lj+Ri	indirect effects	stress control, biocontrol	neutralizing biotic stress	biotic stress resistance-phenazine derivates
plant derived glycoside-glycosidases, glycosylhydrolases	4		flhC+ vs flhC-	1.03549044264842	0.3796577989100205	2.7274309802702956	0.023322398189930735	0.0737552680132652	3.761110091393433	0.25260660854468714	FALSE	flhC-	indirect effects	colonizing plant system	colonization-plant derived substrate usage	plant derived glycoside utilization
plant derived glycoside-glycosidases, glycosylhydrolases	4		Lj+Ri vs Lj	0.48527965179561244	0.3662872965372407	1.3248607210331513	0.21786811657142371	0.30439842054783123	1.71596722183343	0.6644114736404854	FALSE	Lj+Ri	indirect effects	colonizing plant system	colonization-plant derived substrate usage	plant derived glycoside utilization
plant derived glycoside-glycosidases, glycosylhydrolases	4		Lj+Ri: flhC+ vs flhC-	-0.8970527193650769	0.6345803059332645	-1.4136157567099399	0.19111728475181078	0.2841475515564614	1.8152878108638417	0.6304038171077756	FALSE	flhC+ Lj+Ri	indirect effects	colonizing plant system	colonization-plant derived substrate usage	plant derived glycoside utilization
ce-qsr-3-oh pame percipitation, signalling	3		flhC+ vs flhC-	0.07358610420863021	0.14969929555962586	0.49155945546397417	0.640493928773034	0.5154881524934724	0.9559888244915153	0.9210343693539457	FALSE	flhC-	indirect effects	competitive exclusion, ce	ce-quorum sensing response, biofilm formation	ce-qsr-autoinducer perception
ce-qsr-3-oh pame percipitation, signalling	3		Lj+Ri vs Lj	0.15202753381893305	0.12670993983913467	1.1998074816540871	0.2754365802961034	0.3417173770181377	1.5491244813008704	0.730137049892649	FALSE	Lj+Ri	indirect effects	competitive exclusion, ce	ce-quorum sensing response, biofilm formation	ce-qsr-autoinducer perception
ce-qsr-3-oh pame percipitation, signalling	3		Lj+Ri: flhC+ vs flhC-	-0.3776107349948441	0.14039721553487342	-2.6895884904572696	0.036072426934914026	0.10271847245948543	3.2832324416711223	0.32037003042482787	FALSE	flhC+ Lj+Ri	indirect effects	competitive exclusion, ce	ce-quorum sensing response, biofilm formation	ce-qsr-autoinducer perception
salinity stress-ectoine metabolism	3		flhC+ vs flhC-	0.1337855896746609	0.5763606869048907	0.23212129611598192	0.824158354117601	0.5647096738222358	0.8244187491076946	0.9221577946926012	FALSE	flhC-	indirect effects	stress control, biocontrol	neutralizing abiotic stress	neutralizing salinity stress
salinity stress-ectoine metabolism	3		Lj+Ri vs Lj	0.39865079174619017	0.2098988645276647	1.8992517784375529	0.1062800258451606	0.20783949151752604	2.266458288559951	0.5032138289932987	FALSE	Lj+Ri	indirect effects	stress control, biocontrol	neutralizing abiotic stress	neutralizing salinity stress
salinity stress-ectoine metabolism	3		Lj+Ri: flhC+ vs flhC-	-0.6782937998344333	0.35789026145860187	-1.895256375711395	0.10687040956814192	0.20783949151752604	2.266458288559951	0.5042575473607533	FALSE	flhC+ Lj+Ri	indirect effects	stress control, biocontrol	neutralizing abiotic stress	neutralizing salinity stress
p-solubilisation-valeric acid biosynthesis	7		flhC+ vs flhC-	-0.6421651253477552	0.40301320938845914	-1.5934096212930347	0.12847653847755888	0.2338149654122454	2.096560821839599	0.5403649820515293	FALSE	flhC+	direct effects	bio-fertilization	phosphate solubilization	p-solubilisation-organic acid metabolism
p-solubilisation-valeric acid biosynthesis	7		Lj+Ri vs Lj	-0.8952415826519129	0.2999319067826154	-2.984816094610321	0.007943283481804148	0.033928488386812616	4.881359034569009	0.12392295860045491	TRUE	Lj	direct effects	bio-fertilization	phosphate solubilization	p-solubilisation-organic acid metabolism
p-solubilisation-valeric acid biosynthesis	7		Lj+Ri: flhC+ vs flhC-	0.32515186284204467	0.7562390916639496	0.42995907832087127	0.6723287195617111	0.5260678832455402	0.92667911950909	0.9221440146328339	FALSE	flhC- Lj+Ri	direct effects	bio-fertilization	phosphate solubilization	p-solubilisation-organic acid metabolism
k-solubilisation-valeric acid biosynthesis	7		flhC+ vs flhC-	-0.6421651253477552	0.40301320938845914	-1.5934096212930347	0.12847653847755888	0.2338149654122454	2.096560821839599	0.5403649820515293	FALSE	flhC+	direct effects	bio-fertilization	potassium solubilization	k-solubilization-organic acid metabolism
k-solubilisation-valeric acid biosynthesis	7		Lj+Ri vs Lj	-0.8952415826519129	0.2999319067826154	-2.984816094610321	0.007943283481804148	0.033928488386812616	4.881359034569009	0.12392295860045491	TRUE	Lj	direct effects	bio-fertilization	potassium solubilization	k-solubilization-organic acid metabolism
k-solubilisation-valeric acid biosynthesis	7		Lj+Ri: flhC+ vs flhC-	0.32515186284204467	0.7562390916639496	0.42995907832087127	0.6723287195617111	0.5260678832455402	0.92667911950909	0.9221440146328339	FALSE	flhC- Lj+Ri	direct effects	bio-fertilization	potassium solubilization	k-solubilization-organic acid metabolism
salinity stress-halotolerance related enzymes	26		flhC+ vs flhC-	-0.5544494343300466	0.1771336722805274	-3.1301187808716713	0.002490013412423229	0.015193859124582572	6.040367839830633	0.0538680513659514	TRUE	flhC+	indirect effects	stress control, biocontrol	neutralizing abiotic stress	neutralizing salinity stress
salinity stress-halotolerance related enzymes	26		Lj+Ri vs Lj	-0.43896909489781394	0.14109763922836094	-3.111101626493976	0.0026362312175456024	0.015764346902143695	5.987190787628883	0.05611728096774803	TRUE	Lj	indirect effects	stress control, biocontrol	neutralizing abiotic stress	neutralizing salinity stress
salinity stress-halotolerance related enzymes	26		Lj+Ri: flhC+ vs flhC-	-0.03751393275435459	0.2245212268144356	-0.16708412512532483	0.8677535323892845	0.5772038020631549	0.7928472919404532	0.9221577946926012	FALSE	flhC+ Lj+Ri	indirect effects	stress control, biocontrol	neutralizing abiotic stress	neutralizing salinity stress
plant derived nucleoside transport	5		flhC+ vs flhC-	0.038703250150134594	0.5248348545056825	0.07374367349627986	0.9424293394394841	0.5924574536810995	0.755216541833819	0.9221577946926012	FALSE	flhC-	indirect effects	colonizing plant system	colonization-plant derived substrate usage	plant derived nucleoside metabolism
plant derived nucleoside transport	5		Lj+Ri vs Lj	-0.545310133263842	0.12908239439020883	-4.224512071068345	0.0011794209392012131	0.008707155482049618	6.843582799155173	0.03167813441334659	TRUE	Lj	indirect effects	colonizing plant system	colonization-plant derived substrate usage	plant derived nucleoside metabolism
plant derived nucleoside transport	5		Lj+Ri: flhC+ vs flhC-	-0.17454891124963978	0.4741263876744323	-0.368148484849776	0.7191746635984138	0.5318694396956829	0.9108559503268727	0.9221577946926012	FALSE	flhC+ Lj+Ri	indirect effects	colonizing plant system	colonization-plant derived substrate usage	plant derived nucleoside metabolism
salinity stress-trehalose metabolism	4		flhC+ vs flhC-	0.6689137113879081	0.8081628664129434	0.827696667575068	0.4292426017076064	0.426381950455311	1.2297817274745277	0.856432520995518	FALSE	flhC-	indirect effects	stress control, biocontrol	neutralizing abiotic stress	neutralizing salinity stress
salinity stress-trehalose metabolism	4		Lj+Ri vs Lj	-0.8689890807063084	0.26579057439007847	-3.269450328328672	0.00969122793574036	0.039390888022019004	4.665994248564786	0.14254207056121043	TRUE	Lj	indirect effects	stress control, biocontrol	neutralizing abiotic stress	neutralizing salinity stress
salinity stress-trehalose metabolism	4		Lj+Ri: flhC+ vs flhC-	0.7005915189092242	0.4485827526631143	1.561788799836824	0.152772388771246	0.2569394083327414	1.960499912916604	0.5773355959579924	FALSE	flhC- Lj+Ri	indirect effects	stress control, biocontrol	neutralizing abiotic stress	neutralizing salinity stress
surface adhesion-cellulose metabolism	3		flhC+ vs flhC-	-0.06177907976945872	0.16691042971995662	-0.37013312992550584	0.7239973181511088	0.5318694396956829	0.9108559503268727	0.9221577946926012	FALSE	flhC+	indirect effects	colonizing plant system	colonization-surface attachment	surface adhesion
surface adhesion-cellulose metabolism	3		Lj+Ri vs Lj	-1.1211967137481964	0.5685420702718763	-1.9720558466536013	0.09607604139014213	0.19946464881903125	2.3257950150696427	0.4845599914874122	FALSE	Lj	indirect effects	colonizing plant system	colonization-surface attachment	surface adhesion
surface adhesion-cellulose metabolism	3		Lj+Ri: flhC+ vs flhC-	1.0688015162031579	0.8020785706816422	1.3325396728837209	0.23105448564598785	0.3140177607937007	1.6710819348648784	0.680351275104404	FALSE	flhC- Lj+Ri	indirect effects	colonizing plant system	colonization-surface attachment	surface adhesion
ce-eps-cellulose biosynthesis	3		flhC+ vs flhC-	-0.06177907976945872	0.16691042971995662	-0.37013312992550584	0.7239973181511088	0.5318694396956829	0.9108559503268727	0.9221577946926012	FALSE	flhC+	indirect effects	competitive exclusion, ce	ce-exopolysaccharide production, eps	ce-eps-cellulose metabolism
ce-eps-cellulose biosynthesis	3		Lj+Ri vs Lj	-1.1211967137481964	0.5685420702718763	-1.9720558466536013	0.09607604139014213	0.19946464881903125	2.3257950150696427	0.4845599914874122	FALSE	Lj	indirect effects	competitive exclusion, ce	ce-exopolysaccharide production, eps	ce-eps-cellulose metabolism
ce-eps-cellulose biosynthesis	3		Lj+Ri: flhC+ vs flhC-	1.0688015162031579	0.8020785706816422	1.3325396728837209	0.23105448564598785	0.3140177607937007	1.6710819348648784	0.680351275104404	FALSE	flhC- Lj+Ri	indirect effects	competitive exclusion, ce	ce-exopolysaccharide production, eps	ce-eps-cellulose metabolism
ce-qsr, bf-camp, crp signalling pathway	11		flhC+ vs flhC-	-0.1869484502472003	0.12275809345260616	-1.5229012197014646	0.13825604608176212	0.24579820575805272	2.0244537103135136	0.555629059815318	FALSE	flhC+	indirect effects	competitive exclusion, ce	ce-quorum sensing response, biofilm formation	ce-other qsr, bf related systems
ce-qsr, bf-camp, crp signalling pathway	11		Lj+Ri vs Lj	0.3264596066114162	0.30896020367626637	1.056639666620255	0.2991110528557776	0.3534576721460988	1.5003906375364753	0.7542667377675311	FALSE	Lj+Ri	indirect effects	competitive exclusion, ce	ce-quorum sensing response, biofilm formation	ce-other qsr, bf related systems
ce-qsr, bf-camp, crp signalling pathway	11		Lj+Ri: flhC+ vs flhC-	-0.09253113866237235	0.4580216531673619	-0.20202350264990926	0.8412620888260488	0.56809957339959	0.8157842752637295	0.9221577946926012	FALSE	flhC+ Lj+Ri	indirect effects	competitive exclusion, ce	ce-quorum sensing response, biofilm formation	ce-other qsr, bf related systems
stress signal-envelope stress response	4		flhC+ vs flhC-	0.12078639322620065	0.20998831388270237	0.5752053102044091	0.5792466669106964	0.491057077479191	1.0260373705300283	0.9134090844266998	FALSE	flhC-	indirect effects	stress control, biocontrol	universal stress response	stress signalling proteins
stress signal-envelope stress response	4		Lj+Ri vs Lj	-1.0391968075150453	0.14789616502131367	-7.0265297775996025	6.14244228100035e-5	9.012585447667247e-4	10.115771347044376	0.0038341076710749007	TRUE	Lj	indirect effects	stress control, biocontrol	universal stress response	stress signalling proteins
stress signal-envelope stress response	4		Lj+Ri: flhC+ vs flhC-	0.7900501851942323	0.1684582644588549	4.689886766506479	0.0011362481867003376	0.008493285064896819	6.87946161190071	0.03085700108494975	TRUE	flhC- Lj+Ri	indirect effects	stress control, biocontrol	universal stress response	stress signalling proteins
host invasion-ggdef, eal, pac, pas-domain-containing protein	7		flhC+ vs flhC-	-0.6893585324329276	0.32047599920331127	-2.15104573867198	0.04530319984321213	0.12094094127501488	3.047625382345442	0.3572903449130409	FALSE	flhC+	indirect effects	colonizing plant system	other colonization related proteins	colonization-host invasion factors
host invasion-ggdef, eal, pac, pas-domain-containing protein	7		Lj+Ri vs Lj	-0.7271361773434577	0.27966691738260313	-2.6000078384269045	0.018099073892845874	0.06366487876270645	3.973358472055275	0.21643743385850825	FALSE	Lj	indirect effects	colonizing plant system	other colonization related proteins	colonization-host invasion factors
host invasion-ggdef, eal, pac, pas-domain-containing protein	7		Lj+Ri: flhC+ vs flhC-	0.45215447156772304	0.36469263379836275	1.2398234284537746	0.23096156500316273	0.3140177607937007	1.6710819348648784	0.6802408049489906	FALSE	flhC- Lj+Ri	indirect effects	colonizing plant system	other colonization related proteins	colonization-host invasion factors
ce-eps-galactoglucan metabolic pathway	3		flhC+ vs flhC-	-0.5789740918078865	0.25077109974118905	-2.3087751834458707	0.06037005443075585	0.15104840758109306	2.7269171202685127	0.4045527786662914	FALSE	flhC+	indirect effects	competitive exclusion, ce	ce-exopolysaccharide production, eps	ce-eps-glycan metabolism
ce-eps-galactoglucan metabolic pathway	3		Lj+Ri vs Lj	0.31518561561626973	0.27483633784834	1.1468120194142422	0.2951253310427614	0.35333162756130926	1.5009052007858334	0.7503230305425488	FALSE	Lj+Ri	indirect effects	competitive exclusion, ce	ce-exopolysaccharide production, eps	ce-eps-glycan metabolism
ce-eps-galactoglucan metabolic pathway	3		Lj+Ri: flhC+ vs flhC-	-0.02916423121513434	0.32205190613199164	-0.09055754882935392	0.9307916467944382	0.5900829655840127	0.7610102834268789	0.9221577946926012	FALSE	flhC+ Lj+Ri	indirect effects	competitive exclusion, ce	ce-exopolysaccharide production, eps	ce-eps-glycan metabolism
ce-qsr, bf-c-di-gmp signalling pathway	7		flhC+ vs flhC-	-0.4715440592310386	0.11272856096504152	-4.183004335318979	5.58930542269641e-4	0.005222402643342334	7.581070592013342	0.018771288010504705	TRUE	flhC+	indirect effects	competitive exclusion, ce	ce-quorum sensing response, biofilm formation	ce-other qsr, bf related systems
ce-qsr, bf-c-di-gmp signalling pathway	7		Lj+Ri vs Lj	0.017371156449530568	0.13990343353445883	0.12416533326361841	0.9025604420584783	0.5814597383553275	0.7822487953402727	0.9221577946926012	FALSE	Lj+Ri	indirect effects	competitive exclusion, ce	ce-quorum sensing response, biofilm formation	ce-other qsr, bf related systems
ce-qsr, bf-c-di-gmp signalling pathway	7		Lj+Ri: flhC+ vs flhC-	-0.08655015784777927	0.23900966314109517	-0.3621199105940997	0.7214788954126401	0.5318694396956829	0.9108559503268727	0.9221577946926012	FALSE	flhC+ Lj+Ri	indirect effects	competitive exclusion, ce	ce-quorum sensing response, biofilm formation	ce-other qsr, bf related systems
ce-bacterial fitness-methylglyoxal detoxification	4		flhC+ vs flhC-	-0.48321943567644693	0.3775110960876967	-1.2800138610076615	0.232547219645759	0.31532982267687193	1.665066473888016	0.6821223394881736	FALSE	flhC+	indirect effects	competitive exclusion, ce	ce-bacterial fitness	ce-bacterial fitness-resistance to antimicrobial, toxic compounds
ce-bacterial fitness-methylglyoxal detoxification	4		Lj+Ri vs Lj	0.2535166179356468	0.2287976635476862	1.1080384913231802	0.2965769627728998	0.35333162756130926	1.5009052007858334	0.751764934671418	FALSE	Lj+Ri	indirect effects	competitive exclusion, ce	ce-bacterial fitness	ce-bacterial fitness-resistance to antimicrobial, toxic compounds
ce-bacterial fitness-methylglyoxal detoxification	4		Lj+Ri: flhC+ vs flhC-	-0.8290008377236993	0.7627086500920048	-1.0869167900792756	0.3053247053354182	0.35941046551932176	1.476295676209236	0.7603187605579493	FALSE	flhC+ Lj+Ri	indirect effects	competitive exclusion, ce	ce-bacterial fitness	ce-bacterial fitness-resistance to antimicrobial, toxic compounds
ce-qsr, bf-oxidative stress signalling	10		flhC+ vs flhC-	-0.40594904496510015	0.21692080228037225	-1.871415930134755	0.07216028778722403	0.1739959182690031	2.52287463227392	0.4344872185000308	FALSE	flhC+	indirect effects	competitive exclusion, ce	ce-quorum sensing response, biofilm formation	ce-environmental qsr, bf signalling
ce-qsr, bf-oxidative stress signalling	10		Lj+Ri vs Lj	-0.198060534791573	0.19123451762339813	-1.0356944826331902	0.3095322190786639	0.36293443000572656	1.4622191693945514	0.7643502120588439	FALSE	Lj	indirect effects	competitive exclusion, ce	ce-quorum sensing response, biofilm formation	ce-environmental qsr, bf signalling
ce-qsr, bf-oxidative stress signalling	10		Lj+Ri: flhC+ vs flhC-	-0.19187561698869648	0.3176975594525774	-0.6039568491470823	0.5509136243269559	0.4787692848506133	1.062597494851339	0.9071139367352656	FALSE	flhC+ Lj+Ri	indirect effects	competitive exclusion, ce	ce-quorum sensing response, biofilm formation	ce-environmental qsr, bf signalling
osmotic stress-spermidine, putrescine metabolism	8		flhC+ vs flhC-	-0.4273010539634975	0.17095217126425974	-2.4995356935418553	0.020799116497383717	0.06763730235172169	3.8860370693734305	0.23589788907578144	FALSE	flhC+	indirect effects	stress control, biocontrol	neutralizing abiotic stress	neutralizing osmotic stress
osmotic stress-spermidine, putrescine metabolism	8		Lj+Ri vs Lj	-0.46860474415987974	0.1678617458874809	-2.791611285122635	0.010933279087998259	0.04218045116930603	4.5672816632481625	0.15497823257329896	TRUE	Lj	indirect effects	stress control, biocontrol	neutralizing abiotic stress	neutralizing osmotic stress
osmotic stress-spermidine, putrescine metabolism	8		Lj+Ri: flhC+ vs flhC-	0.03555876178986835	0.2892336745460486	0.12294129252300143	0.9033226041928157	0.5814597383553275	0.7822487953402727	0.9221577946926012	FALSE	flhC- Lj+Ri	indirect effects	stress control, biocontrol	neutralizing abiotic stress	neutralizing osmotic stress
oxidative stress-spermidine, putrescine metabolism	8		flhC+ vs flhC-	-0.4273010539634975	0.17095217126425974	-2.4995356935418553	0.020799116497383717	0.06763730235172169	3.8860370693734305	0.23589788907578144	FALSE	flhC+	indirect effects	stress control, biocontrol	neutralizing abiotic stress	nitrosative, oxidative stress, ros scavenging
oxidative stress-spermidine, putrescine metabolism	8		Lj+Ri vs Lj	-0.46860474415987974	0.1678617458874809	-2.791611285122635	0.010933279087998259	0.04218045116930603	4.5672816632481625	0.15497823257329896	TRUE	Lj	indirect effects	stress control, biocontrol	neutralizing abiotic stress	nitrosative, oxidative stress, ros scavenging
oxidative stress-spermidine, putrescine metabolism	8		Lj+Ri: flhC+ vs flhC-	0.03555876178986835	0.2892336745460486	0.12294129252300143	0.9033226041928157	0.5814597383553275	0.7822487953402727	0.9221577946926012	FALSE	flhC- Lj+Ri	indirect effects	stress control, biocontrol	neutralizing abiotic stress	nitrosative, oxidative stress, ros scavenging
bactericidal-spermidine, putrescine metabolism	8		flhC+ vs flhC-	-0.4273010539634975	0.17095217126425974	-2.4995356935418553	0.020799116497383717	0.06763730235172169	3.8860370693734305	0.23589788907578144	FALSE	flhC+	indirect effects	stress control, biocontrol	neutralizing biotic stress	bactericidal compounds, antibiotics
bactericidal-spermidine, putrescine metabolism	8		Lj+Ri vs Lj	-0.46860474415987974	0.1678617458874809	-2.791611285122635	0.010933279087998259	0.04218045116930603	4.5672816632481625	0.15497823257329896	TRUE	Lj	indirect effects	stress control, biocontrol	neutralizing biotic stress	bactericidal compounds, antibiotics
bactericidal-spermidine, putrescine metabolism	8		Lj+Ri: flhC+ vs flhC-	0.03555876178986835	0.2892336745460486	0.12294129252300143	0.9033226041928157	0.5814597383553275	0.7822487953402727	0.9221577946926012	FALSE	flhC- Lj+Ri	indirect effects	stress control, biocontrol	neutralizing biotic stress	bactericidal compounds, antibiotics
iron transport-vitamin b12 related ferrous uptake	4		flhC+ vs flhC-	0.7209533092133652	0.14660841305251718	4.917543913084372	8.273997569359566e-4	0.006597001916107366	7.24397376071543	0.024696665602634258	TRUE	flhC-	direct effects	bio-fertilization	iron acquisition	iron acquisition-other transport systems
iron transport-vitamin b12 related ferrous uptake	4		Lj+Ri vs Lj	0.008434457349756458	0.16335470082025624	0.05163278012450421	0.9599491298053571	0.5955504650221058	0.7477043323019427	0.9221577946926012	FALSE	Lj+Ri	direct effects	bio-fertilization	iron acquisition	iron acquisition-other transport systems
iron transport-vitamin b12 related ferrous uptake	4		Lj+Ri: flhC+ vs flhC-	-0.46801864372102214	0.17798190294473254	-2.629585570092217	0.027377248953008054	0.08395521506555614	3.5742362456066576	0.2768724606834556	FALSE	flhC+ Lj+Ri	direct effects	bio-fertilization	iron acquisition	iron acquisition-other transport systems
iron resistance-vitamin b12 related ferrous uptake	4		flhC+ vs flhC-	0.7209533092133652	0.14660841305251718	4.917543913084372	8.273997569359566e-4	0.006597001916107366	7.24397376071543	0.024696665602634258	TRUE	flhC-	direct effects	bio-remediation	heavy metal detoxification	heavy metal iron resistance
iron resistance-vitamin b12 related ferrous uptake	4		Lj+Ri vs Lj	0.008434457349756458	0.16335470082025624	0.05163278012450421	0.9599491298053571	0.5955504650221058	0.7477043323019427	0.9221577946926012	FALSE	Lj+Ri	direct effects	bio-remediation	heavy metal detoxification	heavy metal iron resistance
iron resistance-vitamin b12 related ferrous uptake	4		Lj+Ri: flhC+ vs flhC-	-0.46801864372102214	0.17798190294473254	-2.629585570092217	0.027377248953008054	0.08395521506555614	3.5742362456066576	0.2768724606834556	FALSE	flhC+ Lj+Ri	direct effects	bio-remediation	heavy metal detoxification	heavy metal iron resistance
heavy metal resistance-tonb-exbb-exbd transport system	4		flhC+ vs flhC-	0.7209533092133652	0.14660841305251718	4.917543913084372	8.273997569359566e-4	0.006597001916107366	7.24397376071543	0.024696665602634258	TRUE	flhC-	direct effects	bio-remediation	heavy metal detoxification	other heavy metal resistance systems
heavy metal resistance-tonb-exbb-exbd transport system	4		Lj+Ri vs Lj	0.008434457349756458	0.16335470082025624	0.05163278012450421	0.9599491298053571	0.5955504650221058	0.7477043323019427	0.9221577946926012	FALSE	Lj+Ri	direct effects	bio-remediation	heavy metal detoxification	other heavy metal resistance systems
heavy metal resistance-tonb-exbb-exbd transport system	4		Lj+Ri: flhC+ vs flhC-	-0.46801864372102214	0.17798190294473254	-2.629585570092217	0.027377248953008054	0.08395521506555614	3.5742362456066576	0.2768724606834556	FALSE	flhC+ Lj+Ri	direct effects	bio-remediation	heavy metal detoxification	other heavy metal resistance systems
vitamin b2, riboflavin biosynthesis	6		flhC+ vs flhC-	-0.04411174856357977	0.1423726505739387	-0.30983302190241324	0.7609506815534338	0.5421207958773898	0.8833137447913454	0.9221577946926012	FALSE	flhC+	direct effects	phytohormone, plant signal production	vitamin production	vitamin b2, riboflavin metabolism
vitamin b2, riboflavin biosynthesis	6		Lj+Ri vs Lj	-0.5909990068823684	0.18292874961068414	-3.23076065484597	0.005599740016200891	0.02678861962931886	5.2222359462295005	0.09652280381618958	TRUE	Lj	direct effects	phytohormone, plant signal production	vitamin production	vitamin b2, riboflavin metabolism
vitamin b2, riboflavin biosynthesis	6		Lj+Ri: flhC+ vs flhC-	1.1138355404237439	0.3397366893616933	3.2785259152211346	0.005077600456399324	0.025302868760909265	5.304555227285603	0.08995818532132066	TRUE	flhC- Lj+Ri	direct effects	phytohormone, plant signal production	vitamin production	vitamin b2, riboflavin metabolism
isr-vitamin b2, riboflavin biosynthesis	6		flhC+ vs flhC-	-0.04411174856357977	0.1423726505739387	-0.30983302190241324	0.7609506815534338	0.5421207958773898	0.8833137447913454	0.9221577946926012	FALSE	flhC+	indirect effects	plant immune response stimulation	induction of systemic resistance, isr	isr-vitamin b2, riboflavin metabolism
isr-vitamin b2, riboflavin biosynthesis	6		Lj+Ri vs Lj	-0.5909990068823684	0.18292874961068414	-3.23076065484597	0.005599740016200891	0.02678861962931886	5.2222359462295005	0.09652280381618958	TRUE	Lj	indirect effects	plant immune response stimulation	induction of systemic resistance, isr	isr-vitamin b2, riboflavin metabolism
isr-vitamin b2, riboflavin biosynthesis	6		Lj+Ri: flhC+ vs flhC-	1.1138355404237439	0.3397366893616933	3.2785259152211346	0.005077600456399324	0.025302868760909265	5.304555227285603	0.08995818532132066	TRUE	flhC- Lj+Ri	indirect effects	plant immune response stimulation	induction of systemic resistance, isr	isr-vitamin b2, riboflavin metabolism
salinity stress-vitamin b2, riboflavin metabolism	6		flhC+ vs flhC-	-0.04411174856357977	0.1423726505739387	-0.30983302190241324	0.7609506815534338	0.5421207958773898	0.8833137447913454	0.9221577946926012	FALSE	flhC+	indirect effects	stress control, biocontrol	neutralizing abiotic stress	neutralizing salinity stress
salinity stress-vitamin b2, riboflavin metabolism	6		Lj+Ri vs Lj	-0.5909990068823684	0.18292874961068414	-3.23076065484597	0.005599740016200891	0.02678861962931886	5.2222359462295005	0.09652280381618958	TRUE	Lj	indirect effects	stress control, biocontrol	neutralizing abiotic stress	neutralizing salinity stress
salinity stress-vitamin b2, riboflavin metabolism	6		Lj+Ri: flhC+ vs flhC-	1.1138355404237439	0.3397366893616933	3.2785259152211346	0.005077600456399324	0.025302868760909265	5.304555227285603	0.08995818532132066	TRUE	flhC- Lj+Ri	indirect effects	stress control, biocontrol	neutralizing abiotic stress	neutralizing salinity stress
plant debranching-spermidine, putrescine transport	6		flhC+ vs flhC-	0.1063235167167064	0.14135860790500318	0.7521545259426909	0.4635983477468024	0.44144308722622627	1.1797006435801125	0.8749099283211487	FALSE	flhC-	direct effects	phytohormone, plant signal production	plant signal-branching inhibition	plant debranching-spermidine, putrescine metabolism
plant debranching-spermidine, putrescine transport	6		Lj+Ri vs Lj	-0.4392501050203692	0.11777696041430927	-3.729507906089608	0.0020136661125352367	0.012543210570446467	6.316949520963176	0.04628211755551205	TRUE	Lj	direct effects	phytohormone, plant signal production	plant signal-branching inhibition	plant debranching-spermidine, putrescine metabolism
plant debranching-spermidine, putrescine transport	6		Lj+Ri: flhC+ vs flhC-	0.001184825056462114	0.19674663536176099	0.006022085482089991	0.9952744618949155	0.6048396406506322	0.7253753992834469	0.9221577946926012	FALSE	flhC- Lj+Ri	direct effects	phytohormone, plant signal production	plant signal-branching inhibition	plant debranching-spermidine, putrescine metabolism
plant embryogenesis-spermidine, putrescine transport	6		flhC+ vs flhC-	0.1063235167167064	0.14135860790500318	0.7521545259426909	0.4635983477468024	0.44144308722622627	1.1797006435801125	0.8749099283211487	FALSE	flhC-	direct effects	phytohormone, plant signal production	plant signal-embryogenesis	plant embryogenesis-spermidine, putrescine metabolism
plant embryogenesis-spermidine, putrescine transport	6		Lj+Ri vs Lj	-0.4392501050203692	0.11777696041430927	-3.729507906089608	0.0020136661125352367	0.012543210570446467	6.316949520963176	0.04628211755551205	TRUE	Lj	direct effects	phytohormone, plant signal production	plant signal-embryogenesis	plant embryogenesis-spermidine, putrescine metabolism
plant embryogenesis-spermidine, putrescine transport	6		Lj+Ri: flhC+ vs flhC-	0.001184825056462114	0.19674663536176099	0.006022085482089991	0.9952744618949155	0.6048396406506322	0.7253753992834469	0.9221577946926012	FALSE	flhC- Lj+Ri	direct effects	phytohormone, plant signal production	plant signal-embryogenesis	plant embryogenesis-spermidine, putrescine metabolism
ce-qsr, bf-acidic stress signalling	9		flhC+ vs flhC-	0.10778438275073764	0.13806296929244816	0.780690023567625	0.4426174684937687	0.433901548036861	1.204560361599454	0.8640351817518348	FALSE	flhC-	indirect effects	competitive exclusion, ce	ce-quorum sensing response, biofilm formation	ce-environmental qsr, bf signalling
ce-qsr, bf-acidic stress signalling	9		Lj+Ri vs Lj	-0.3920602581002995	0.10351738143930622	-3.7873857766598378	9.000915684343935e-4	0.006990181509756593	7.16045436699759	0.02619794817666883	TRUE	Lj	indirect effects	competitive exclusion, ce	ce-quorum sensing response, biofilm formation	ce-environmental qsr, bf signalling
ce-qsr, bf-acidic stress signalling	9		Lj+Ri: flhC+ vs flhC-	-0.054297728667352656	0.17608521945725114	-0.3083605133623082	0.7604686174094223	0.5421207958773898	0.8833137447913454	0.9221577946926012	FALSE	flhC+ Lj+Ri	indirect effects	competitive exclusion, ce	ce-quorum sensing response, biofilm formation	ce-environmental qsr, bf signalling
acidic stress-spermidine, putrescine metabolism	6		flhC+ vs flhC-	0.1063235167167064	0.14135860790500318	0.7521545259426909	0.4635983477468024	0.44144308722622627	1.1797006435801125	0.8749099283211487	FALSE	flhC-	indirect effects	stress control, biocontrol	neutralizing abiotic stress	neutralizing acidic stress
acidic stress-spermidine, putrescine metabolism	6		Lj+Ri vs Lj	-0.4392501050203692	0.11777696041430927	-3.729507906089608	0.0020136661125352367	0.012543210570446467	6.316949520963176	0.04628211755551205	TRUE	Lj	indirect effects	stress control, biocontrol	neutralizing abiotic stress	neutralizing acidic stress
acidic stress-spermidine, putrescine metabolism	6		Lj+Ri: flhC+ vs flhC-	0.001184825056462114	0.19674663536176099	0.006022085482089991	0.9952744618949155	0.6048396406506322	0.7253753992834469	0.9221577946926012	FALSE	flhC- Lj+Ri	indirect effects	stress control, biocontrol	neutralizing abiotic stress	neutralizing acidic stress
plant derived tricarboxylate transport	12		flhC+ vs flhC-	0.22381288080662037	0.24102134757024246	0.928601897976664	0.3598383470902333	0.39410077154952317	1.3433635209772556	0.8083667083568198	FALSE	flhC-	indirect effects	colonizing plant system	colonization-plant derived substrate usage	plant derived organic acid transport
plant derived tricarboxylate transport	12		Lj+Ri vs Lj	-0.23905781625543338	0.13496026685630202	-1.7713199730848819	0.08574350366914962	0.1873133965930151	2.4164740105378306	0.4642413576138967	FALSE	Lj	indirect effects	colonizing plant system	colonization-plant derived substrate usage	plant derived organic acid transport
plant derived tricarboxylate transport	12		Lj+Ri: flhC+ vs flhC-	0.09300402726238877	0.19154301497953624	0.4855516515302058	0.6304933912286391	0.5108531652353837	0.969019418652338	0.9203046157492131	FALSE	flhC- Lj+Ri	indirect effects	colonizing plant system	colonization-plant derived substrate usage	plant derived organic acid transport
copper resistance-copper transport	6		flhC+ vs flhC-	-0.11621717746355238	0.2335255361452625	-0.4976636790216403	0.6259373387797218	0.508664661566493	0.9752132254827464	0.9199089754492243	FALSE	flhC+	direct effects	bio-remediation	heavy metal detoxification	heavy metal copper resistance
copper resistance-copper transport	6		Lj+Ri vs Lj	-1.0470732289764242	0.0903492613378586	-11.589173098614745	6.948319291661272e-9	4.5557122055139264e-7	21.065820052545696	3.035648339974892e-6	TRUE	Lj	direct effects	bio-remediation	heavy metal detoxification	heavy metal copper resistance
copper resistance-copper transport	6		Lj+Ri: flhC+ vs flhC-	0.5410442950865199	0.27681219635605336	1.9545536728829478	0.0695369019264744	0.168349127165973	2.570471853594608	0.4282182351742964	FALSE	flhC- Lj+Ri	direct effects	bio-remediation	heavy metal detoxification	heavy metal copper resistance
ce-remodelling lps-paratose, trylose, abequose, ascarylose modification	4		flhC+ vs flhC-	-0.4045394327289916	0.2151176940647527	-1.880549317376101	0.09272498133342372	0.19732536704219597	2.3413516621227437	0.4781475079680539	FALSE	flhC+	indirect effects	competitive exclusion, ce	ce-cell envelope remodelling	ce-remodellinglps, lipid, iva metabolism
ce-remodelling lps-paratose, trylose, abequose, ascarylose modification	4		Lj+Ri vs Lj	-0.7997521984010026	0.1522196788070691	-5.2539343445511335	5.249457430424733e-4	0.005146086333117602	7.602308624069999	0.017965939754617678	TRUE	Lj	indirect effects	competitive exclusion, ce	ce-cell envelope remodelling	ce-remodellinglps, lipid, iva metabolism
ce-remodelling lps-paratose, trylose, abequose, ascarylose modification	4		Lj+Ri: flhC+ vs flhC-	0.6123425076548721	0.30414226240012576	2.013342383996874	0.07492286530285443	0.1748239816487832	2.516024993386138	0.44088449693578197	FALSE	flhC- Lj+Ri	indirect effects	competitive exclusion, ce	ce-cell envelope remodelling	ce-remodellinglps, lipid, iva metabolism
xenobiotic adipate degradation	5		flhC+ vs flhC-	0.8750370854301551	0.34322115455415797	2.549484709259319	0.025489852854042275	0.07938868061781351	3.654922869820865	0.2659449287775079	FALSE	flhC-	direct effects	bio-remediation	xenobiotics biodegradation	xenobiotic caprolactam, derivate degradation
xenobiotic adipate degradation	5		Lj+Ri vs Lj	-0.9760887491964174	0.1906147614380886	-5.120740607035566	2.529472555053595e-4	0.0028374290026272923	8.461199990527774	0.01075504890851546	TRUE	Lj	direct effects	bio-remediation	xenobiotics biodegradation	xenobiotic caprolactam, derivate degradation
xenobiotic adipate degradation	5		Lj+Ri: flhC+ vs flhC-	-0.2798810953078255	0.7054364522517164	-0.39674884167731855	0.6985179671263839	0.5318694396956829	0.9108559503268727	0.9221577946926012	FALSE	flhC+ Lj+Ri	direct effects	bio-remediation	xenobiotics biodegradation	xenobiotic caprolactam, derivate degradation
xenobiotic phenylacetate degradation	7		flhC+ vs flhC-	0.44564368820669653	0.2546648161370847	1.7499224862173695	0.09715935283908302	0.19946464881903125	2.3257950150696427	0.48660025711869576	FALSE	flhC-	direct effects	bio-remediation	xenobiotics biodegradation	xenobiotic styrene, derivate degradation
xenobiotic phenylacetate degradation	7		Lj+Ri vs Lj	-0.9388160028928976	0.15645424738024244	-6.000578562825609	1.1256625303473736e-5	2.5889719595849364e-4	11.915333039644306	0.0010725025339606092	TRUE	Lj	direct effects	bio-remediation	xenobiotics biodegradation	xenobiotic styrene, derivate degradation
xenobiotic phenylacetate degradation	7		Lj+Ri: flhC+ vs flhC-	0.2562877553711967	0.43592256235013294	0.5879203728054488	0.5638898121577822	0.48517892541411967	1.0434112090226288	0.9102306195546022	FALSE	flhC- Lj+Ri	direct effects	bio-remediation	xenobiotics biodegradation	xenobiotic styrene, derivate degradation
adaption to pis-hca degradation-vanillin intermedieate	7		flhC+ vs flhC-	-0.01250457140922966	0.08063189291216041	-0.15508220082160312	0.8784823015676183	0.5776069970873119	0.7918398758582232	0.9221577946926012	FALSE	flhC+	indirect effects	colonizing plant system	colonization-adaption to plant immune system	adaption to pis-plant hydroxycinnamic acid resistance
adaption to pis-hca degradation-vanillin intermedieate	7		Lj+Ri vs Lj	-0.9781440949837384	0.1551011414925261	-6.306491915991943	6.053120969163975e-6	1.6453153785229473e-4	12.569348229375601	6.812537120204532e-4	TRUE	Lj	indirect effects	colonizing plant system	colonization-adaption to plant immune system	adaption to pis-plant hydroxycinnamic acid resistance
adaption to pis-hca degradation-vanillin intermedieate	7		Lj+Ri: flhC+ vs flhC-	-0.23739384394909274	0.3628118383667391	-0.6543166976517708	0.5211810876543033	0.47189055205570607	1.0834758080043208	0.8984092559850795	FALSE	flhC+ Lj+Ri	indirect effects	colonizing plant system	colonization-adaption to plant immune system	adaption to pis-plant hydroxycinnamic acid resistance
plant derived hca degradation, vanillin intermedieate	7		flhC+ vs flhC-	-0.01250457140922966	0.08063189291216041	-0.15508220082160312	0.8784823015676183	0.5776069970873119	0.7918398758582232	0.9221577946926012	FALSE	flhC+	indirect effects	colonizing plant system	colonization-plant derived substrate usage	plant derived aromatic, phenolic compound utilization
plant derived hca degradation, vanillin intermedieate	7		Lj+Ri vs Lj	-0.9781440949837384	0.1551011414925261	-6.306491915991943	6.053120969163975e-6	1.6453153785229473e-4	12.569348229375601	6.812537120204532e-4	TRUE	Lj	indirect effects	colonizing plant system	colonization-plant derived substrate usage	plant derived aromatic, phenolic compound utilization
plant derived hca degradation, vanillin intermedieate	7		Lj+Ri: flhC+ vs flhC-	-0.23739384394909274	0.3628118383667391	-0.6543166976517708	0.5211810876543033	0.47189055205570607	1.0834758080043208	0.8984092559850795	FALSE	flhC+ Lj+Ri	indirect effects	colonizing plant system	colonization-plant derived substrate usage	plant derived aromatic, phenolic compound utilization
p-solubilisation-carbonic acid biosynthesis	3		flhC+ vs flhC-	-1.389228590077923	0.42567191100873486	-3.263613487640757	0.017170928297371622	0.06111910381715386	4.032232800328202	0.20933075394212802	FALSE	flhC+	direct effects	bio-fertilization	phosphate solubilization	p-solubilisation-other acid metabolism
p-solubilisation-carbonic acid biosynthesis	3		Lj+Ri vs Lj	-1.0109505289635805	0.24457017851265336	-4.1335805334552544	0.0061224178736236845	0.028602598058985497	5.127709992541033	0.102911348469062	TRUE	Lj	direct effects	bio-fertilization	phosphate solubilization	p-solubilisation-other acid metabolism
p-solubilisation-carbonic acid biosynthesis	3		Lj+Ri: flhC+ vs flhC-	1.0065734859947382	0.6097367433362088	1.650832916001117	0.14986375839058005	0.25459298973555383	1.9737353999724885	0.5730677825922932	FALSE	flhC- Lj+Ri	direct effects	bio-fertilization	phosphate solubilization	p-solubilisation-other acid metabolism
k-solubilisation-carbonic acid biosynthesis	3		flhC+ vs flhC-	-1.389228590077923	0.42567191100873486	-3.263613487640757	0.017170928297371622	0.06111910381715386	4.032232800328202	0.20933075394212802	FALSE	flhC+	direct effects	bio-fertilization	potassium solubilization	k-solubilisation-other acid metabolisms
k-solubilisation-carbonic acid biosynthesis	3		Lj+Ri vs Lj	-1.0109505289635805	0.24457017851265336	-4.1335805334552544	0.0061224178736236845	0.028602598058985497	5.127709992541033	0.102911348469062	TRUE	Lj	direct effects	bio-fertilization	potassium solubilization	k-solubilisation-other acid metabolisms
k-solubilisation-carbonic acid biosynthesis	3		Lj+Ri: flhC+ vs flhC-	1.0065734859947382	0.6097367433362088	1.650832916001117	0.14986375839058005	0.25459298973555383	1.9737353999724885	0.5730677825922932	FALSE	flhC- Lj+Ri	direct effects	bio-fertilization	potassium solubilization	k-solubilisation-other acid metabolisms
oxidative stress-oxidoreductases	7		flhC+ vs flhC-	-0.019056556873741116	0.30648762398228246	-0.06217724757082767	0.9511069083100308	0.593685321935129	0.752229650019236	0.9221577946926012	FALSE	flhC+	indirect effects	stress control, biocontrol	neutralizing abiotic stress	nitrosative, oxidative stress, ros scavenging
oxidative stress-oxidoreductases	7		Lj+Ri vs Lj	0.20217498660686303	0.3062145765803706	0.6602395903703793	0.5174606676377052	0.4709821626902282	1.0862556725984485	0.8971612734492822	FALSE	Lj+Ri	indirect effects	stress control, biocontrol	neutralizing abiotic stress	nitrosative, oxidative stress, ros scavenging
oxidative stress-oxidoreductases	7		Lj+Ri: flhC+ vs flhC-	-0.6278199236526264	0.39276308487749656	-1.59846978452276	0.12734400624211367	0.23358954096050047	2.0979524163125194	0.5385592406081633	FALSE	flhC+ Lj+Ri	indirect effects	stress control, biocontrol	neutralizing abiotic stress	nitrosative, oxidative stress, ros scavenging
plant derived c4-dicarboxyrate transport	5		flhC+ vs flhC-	0.32372306017969266	0.858805171448916	0.37694586728387974	0.712795076647806	0.5318694396956829	0.9108559503268727	0.9221577946926012	FALSE	flhC-	indirect effects	colonizing plant system	colonization-plant derived substrate usage	plant derived organic acid transport
plant derived c4-dicarboxyrate transport	5		Lj+Ri vs Lj	-1.4977551070470014	0.2784736504452647	-5.378444619992484	1.6577266198082114e-4	0.0021091503440508817	8.889122347953471	0.007952919969943326	TRUE	Lj	indirect effects	colonizing plant system	colonization-plant derived substrate usage	plant derived organic acid transport
plant derived c4-dicarboxyrate transport	5		Lj+Ri: flhC+ vs flhC-	1.4785741413786204	0.3797006874778532	3.8940517890551916	0.0021329133362012914	0.013149037382702494	6.248899003491715	0.0482217887434844	TRUE	flhC- Lj+Ri	indirect effects	colonizing plant system	colonization-plant derived substrate usage	plant derived organic acid transport
detoxification of superoxide anion radicals	6		flhC+ vs flhC-	0.1738300846562548	0.7120252506249729	0.2441347192444049	0.8104342619985849	0.5589734497754141	0.8391483355881502	0.9221577946926012	FALSE	flhC-	indirect effects	stress control, biocontrol	neutralizing abiotic stress	nitrosative, oxidative stress, ros scavenging
detoxification of superoxide anion radicals	6		Lj+Ri vs Lj	0.344677224562296	0.4095506407289876	0.8415985479812242	0.41322939940553305	0.42076507613213293	1.2489131302331473	0.8466325774349606	FALSE	Lj+Ri	indirect effects	stress control, biocontrol	neutralizing abiotic stress	nitrosative, oxidative stress, ros scavenging
detoxification of superoxide anion radicals	6		Lj+Ri: flhC+ vs flhC-	-0.7274794684402027	0.5592975175549159	-1.3007021229425957	0.21298889300968582	0.3013418299141413	1.7305271444209889	0.6583781759684165	FALSE	flhC+ Lj+Ri	indirect effects	stress control, biocontrol	neutralizing abiotic stress	nitrosative, oxidative stress, ros scavenging
vitamin b12, cobalamin biosynthesis	4		flhC+ vs flhC-	-0.05502922824711048	0.7085854438534814	-0.07766068118453928	0.9397971230097104	0.5915657076606222	0.7573896712906267	0.9221577946926012	FALSE	flhC+	direct effects	phytohormone, plant signal production	vitamin production	vitamin b12, cobalamin metabolism
vitamin b12, cobalamin biosynthesis	4		Lj+Ri vs Lj	-1.035203755310467	0.1708897517513974	-6.057728709305132	1.8869970113683356e-4	0.002350836686584208	8.732609966700029	0.0087284728298141	TRUE	Lj	direct effects	phytohormone, plant signal production	vitamin production	vitamin b12, cobalamin metabolism
vitamin b12, cobalamin biosynthesis	4		Lj+Ri: flhC+ vs flhC-	0.9759636538993307	0.2549242969543723	3.828445015086239	0.004037328060450096	0.02175021458872475	5.522826555040401	0.07625735781672618	TRUE	flhC- Lj+Ri	direct effects	phytohormone, plant signal production	vitamin production	vitamin b12, cobalamin metabolism
cbb3-type cytochrome c oxidase	4		flhC+ vs flhC-	-0.25386652869563126	0.2648888348164104	-0.9583889365196593	0.362902867405441	0.3952819890820104	1.3390458742454934	0.8107979898999811	FALSE	flhC+	direct effects	bio-fertilization	nitrogen acquisition	n-aquisition-atmoshpheric nitrogen fixation
cbb3-type cytochrome c oxidase	4		Lj+Ri vs Lj	-0.2806761101980685	0.1983280448604071	-1.415211400866791	0.19066336996936817	0.2841475515564614	1.8152878108638417	0.629806750603043	FALSE	Lj	direct effects	bio-fertilization	nitrogen acquisition	n-aquisition-atmoshpheric nitrogen fixation
cbb3-type cytochrome c oxidase	4		Lj+Ri: flhC+ vs flhC-	0.19855969188864697	0.345826020126343	0.57416064822452	0.5799237161656109	0.491057077479191	1.0260373705300283	0.9135368157696364	FALSE	flhC- Lj+Ri	direct effects	bio-fertilization	nitrogen acquisition	n-aquisition-atmoshpheric nitrogen fixation
nitrogen regulating functions	6		flhC+ vs flhC-	-0.14457501989592095	0.27193628295933064	-0.5316503495693615	0.6027534928533869	0.4969842028803365	1.008728099816909	0.9172540782766168	FALSE	flhC+	direct effects	bio-fertilization	nitrogen acquisition	n-aquisition-regulation
nitrogen regulating functions	6		Lj+Ri vs Lj	-0.20871079406673035	0.1926730449334934	-1.0832381568411544	0.295808641257592	0.35333162756130926	1.5009052007858334	0.7510025570920477	FALSE	Lj	direct effects	bio-fertilization	nitrogen acquisition	n-aquisition-regulation
nitrogen regulating functions	6		Lj+Ri: flhC+ vs flhC-	0.2656252881048167	0.2959848582571761	0.8974286376299004	0.3836684701858424	0.407511810710573	1.295086222030394	0.8265163657945291	FALSE	flhC- Lj+Ri	direct effects	bio-fertilization	nitrogen acquisition	n-aquisition-regulation
ce-bacterial fitness-aerobic respiration, oxidative phosphorylation	19		flhC+ vs flhC-	-0.487453538925456	0.2258938334576153	-2.1578877628676723	0.03540206058408428	0.10271847245948543	3.2832324416711223	0.3173610399456859	FALSE	flhC+	indirect effects	competitive exclusion, ce	ce-bacterial fitness	ce-bacterial fitness-energy metabolism
ce-bacterial fitness-aerobic respiration, oxidative phosphorylation	19		Lj+Ri vs Lj	-0.8560291367858741	0.18469758452199445	-4.634760865992457	2.3009213377872205e-5	4.5864113286685237e-4	11.090346631865986	0.0018301615532368947	TRUE	Lj	indirect effects	competitive exclusion, ce	ce-bacterial fitness	ce-bacterial fitness-energy metabolism
ce-bacterial fitness-aerobic respiration, oxidative phosphorylation	19		Lj+Ri: flhC+ vs flhC-	1.0555036154868735	0.2698074145580908	3.9120630439888027	2.580643524640489e-4	0.0028374290026272923	8.461199990527774	0.010908780947423258	TRUE	flhC- Lj+Ri	indirect effects	competitive exclusion, ce	ce-bacterial fitness	ce-bacterial fitness-energy metabolism
heavy metal resistance-cus transport system	6		flhC+ vs flhC-	0.11494830645239468	0.19918148601899063	0.5771033681385183	0.572430043464174	0.48970859683201734	1.0300045721140052	0.9120651804525208	FALSE	flhC-	direct effects	bio-remediation	heavy metal detoxification	other heavy metal resistance systems
heavy metal resistance-cus transport system	6		Lj+Ri vs Lj	0.331222361695398	0.1504682916044856	2.2012768149586934	0.043788733626086845	0.11848478818403128	3.077226246060736	0.35174516914816795	FALSE	Lj+Ri	direct effects	bio-remediation	heavy metal detoxification	other heavy metal resistance systems
heavy metal resistance-cus transport system	6		Lj+Ri: flhC+ vs flhC-	0.09592666565248452	0.21166732778660208	0.4531954300911073	0.6568948121033753	0.5237536387700903	0.9330397329396628	0.9218311825394554	FALSE	flhC- Lj+Ri	direct effects	bio-remediation	heavy metal detoxification	other heavy metal resistance systems
plant derived methionine degradation	5		flhC+ vs flhC-	0.019357742172832076	0.4528693200765503	0.04274465351187835	0.9666080945809188	0.5955769940967977	0.7476400682062566	0.9221577946926012	FALSE	flhC-	indirect effects	colonizing plant system	colonization-plant derived substrate usage	plant derived amino acid utilization
plant derived methionine degradation	5		Lj+Ri vs Lj	-0.8444085175759368	0.18646822270514365	-4.528431200372267	6.915948543077137e-4	0.006172618487524963	7.339901659535586	0.02178462197721166	TRUE	Lj	indirect effects	colonizing plant system	colonization-plant derived substrate usage	plant derived amino acid utilization
plant derived methionine degradation	5		Lj+Ri: flhC+ vs flhC-	0.23109949305604413	0.541821658443166	0.4265231731785509	0.6772782184816277	0.5260678832455402	0.92667911950909	0.9221577946926012	FALSE	flhC- Lj+Ri	indirect effects	colonizing plant system	colonization-plant derived substrate usage	plant derived amino acid utilization
chemotaxis two component system proteins	8		flhC+ vs flhC-	-0.08941515155072476	0.1443275056774034	-0.6195295285611245	0.5422315632912695	0.4747408195785999	1.0747879927253041	0.9048010550245866	FALSE	flhC+	indirect effects	colonizing plant system	colonization-motility, chemotaxis	chemotaxis proteins
chemotaxis two component system proteins	8		Lj+Ri vs Lj	0.3105751409726899	0.0696417603798282	4.459610717460386	2.1652677858954067e-4	0.0025454602359444283	8.617857756029068	0.00962995800974946	TRUE	Lj+Ri	indirect effects	colonizing plant system	colonization-motility, chemotaxis	chemotaxis proteins
chemotaxis two component system proteins	8		Lj+Ri: flhC+ vs flhC-	-0.006282572854009257	0.1551442484626344	-0.04049504197715959	0.968080993880124	0.5955769940967977	0.7476400682062566	0.9221577946926012	FALSE	flhC+ Lj+Ri	indirect effects	colonizing plant system	colonization-motility, chemotaxis	chemotaxis proteins
motility-pilus system-twitching motility	8		flhC+ vs flhC-	0.04402805558240778	0.3242148637780103	0.13579900399802078	0.8932735177569004	0.5814597383553275	0.7822487953402727	0.9221577946926012	FALSE	flhC-	indirect effects	colonizing plant system	colonization-motility, chemotaxis	motility-pilus, fimbriae system
motility-pilus system-twitching motility	8		Lj+Ri vs Lj	-0.1411465437799361	0.1688804270008307	-0.835777989708907	0.4126887059575949	0.42076507613213293	1.2489131302331473	0.846288283311992	FALSE	Lj	indirect effects	colonizing plant system	colonization-motility, chemotaxis	motility-pilus, fimbriae system
motility-pilus system-twitching motility	8		Lj+Ri: flhC+ vs flhC-	0.011413922469734038	0.39979731208922714	0.02854927265540662	0.9774936491455596	0.5995174290893376	0.7381263988037483	0.9221577946926012	FALSE	flhC- Lj+Ri	indirect effects	colonizing plant system	colonization-motility, chemotaxis	motility-pilus, fimbriae system
ce-t2ss-type iv pilin secretion, fimbrial assembly	20		flhC+ vs flhC-	-0.020608051687619824	0.16207516100321678	-0.12715120293609214	0.8992682288026393	0.5814597383553275	0.7822487953402727	0.9221577946926012	FALSE	flhC+	indirect effects	competitive exclusion, ce	ce-bacterial secretion	ce-type ii secretion systems
ce-t2ss-type iv pilin secretion, fimbrial assembly	20		Lj+Ri vs Lj	-0.2668288225833331	0.10720349615367457	-2.4889936630502993	0.01575442611545616	0.058515267726402434	4.095043089876439	0.19803743951541616	FALSE	Lj	indirect effects	competitive exclusion, ce	ce-bacterial secretion	ce-type ii secretion systems
ce-t2ss-type iv pilin secretion, fimbrial assembly	20		Lj+Ri: flhC+ vs flhC-	0.2350952844039743	0.19011711556776714	1.2365813761790148	0.22131360440265593	0.30634926955105846	1.7067506834817725	0.6686276322988561	FALSE	flhC- Lj+Ri	indirect effects	competitive exclusion, ce	ce-bacterial secretion	ce-type ii secretion systems
chromate resistance-chr transport system	4		flhC+ vs flhC-	0.009047746786273809	0.9257797894483807	0.00977310899351653	0.992415519236558	0.6048396406506322	0.7253753992834469	0.9221577946926012	FALSE	flhC-	direct effects	bio-remediation	heavy metal detoxification	heavy metal chromate resistance
chromate resistance-chr transport system	4		Lj+Ri vs Lj	0.48822797879497976	0.5246837501599495	0.9305185812332548	0.376387466252748	0.4012035584544856	1.3175936929704875	0.8211550699794226	FALSE	Lj+Ri	direct effects	bio-remediation	heavy metal detoxification	heavy metal chromate resistance
chromate resistance-chr transport system	4		Lj+Ri: flhC+ vs flhC-	-0.7977604968758034	0.708938534080275	-1.125288665414075	0.2895795290247696	0.35297784904138757	1.5023504441978355	0.7447556448251414	FALSE	flhC+ Lj+Ri	direct effects	bio-remediation	heavy metal detoxification	heavy metal chromate resistance
ce-qsr, bf-gac, rsm pathway	5		flhC+ vs flhC-	-0.07628820331443736	0.23533654159956316	-0.32416641629860243	0.7513926322888295	0.5420069886780884	0.8836166409720204	0.9221577946926012	FALSE	flhC+	indirect effects	competitive exclusion, ce	ce-quorum sensing response, biofilm formation	ce-other qsr, bf related systems
ce-qsr, bf-gac, rsm pathway	5		Lj+Ri vs Lj	-0.45706588729900005	0.19364795149221245	-2.3602929118379077	0.0360321251991751	0.10271847245948543	3.2832324416711223	0.3201905608515389	FALSE	Lj	indirect effects	competitive exclusion, ce	ce-quorum sensing response, biofilm formation	ce-other qsr, bf related systems
ce-qsr, bf-gac, rsm pathway	5		Lj+Ri: flhC+ vs flhC-	0.5562358306149344	0.3651843298029877	1.5231645643585434	0.15362682396616797	0.2569394083327414	1.960499912916604	0.5785820128643725	FALSE	flhC- Lj+Ri	indirect effects	competitive exclusion, ce	ce-quorum sensing response, biofilm formation	ce-other qsr, bf related systems
denitrification-nitrate, nitrite sensing	3		flhC+ vs flhC-	-0.29727358544620247	0.14434346173534937	-2.059487709884963	0.08511678119371355	0.18712799849083595	2.4179026610448173	0.46295292063516474	FALSE	flhC+	direct effects	bio-fertilization	nitrogen acquisition	n-aquisition-denitrification, nitrate usage
denitrification-nitrate, nitrite sensing	3		Lj+Ri vs Lj	-0.06689905728404136	0.1256128770046657	-0.5325812040875116	0.6134605814939462	0.5011503817574768	0.9966845125021848	0.9186159975011619	FALSE	Lj	direct effects	bio-fertilization	nitrogen acquisition	n-aquisition-denitrification, nitrate usage
denitrification-nitrate, nitrite sensing	3		Lj+Ri: flhC+ vs flhC-	0.3453872859311239	0.18234592053488147	1.8941322345901004	0.10703710815985328	0.20783949151752604	2.266458288559951	0.5045516068332434	FALSE	flhC- Lj+Ri	direct effects	bio-fertilization	nitrogen acquisition	n-aquisition-denitrification, nitrate usage
stress signal-chaperone, proteases	8		flhC+ vs flhC-	-0.0521634684196282	0.05715887873982134	-0.9126048230768924	0.37180898733972245	0.3998872675286127	1.3223347486374513	0.8177008261978819	FALSE	flhC+	indirect effects	stress control, biocontrol	universal stress response	stress signalling proteins
stress signal-chaperone, proteases	8		Lj+Ri vs Lj	0.7860944983882435	0.18491921584540888	4.251015746494474	3.565029666180079e-4	0.003740079012214532	8.062715536119764	0.013700695559176013	TRUE	Lj+Ri	indirect effects	stress control, biocontrol	universal stress response	stress signalling proteins
stress signal-chaperone, proteases	8		Lj+Ri: flhC+ vs flhC-	-0.4490978791913378	0.25361077481722866	-1.770815453385181	0.09110695280807442	0.19552609848531594	2.3545669060639116	0.4749934510181597	FALSE	flhC+ Lj+Ri	indirect effects	stress control, biocontrol	universal stress response	stress signalling proteins
plant signal-ubiquinone, coenzyme q biosynthesis	6		flhC+ vs flhC-	0.35815304845984314	0.14832294571257199	2.4146840311133717	0.028980479742269364	0.08752515023027335	3.5141585568423466	0.2856941270716196	FALSE	flhC-	direct effects	phytohormone, plant signal production	plant signal-ubiquinone, coenzyme q production	plant signal-ubiquinone, coenzyme q metabolism
plant signal-ubiquinone, coenzyme q biosynthesis	6		Lj+Ri vs Lj	0.4525769154089363	0.13425286240623752	3.3710783315701516	0.004199751035473848	0.022224785954358048	5.491686665166167	0.07845685331615432	TRUE	Lj+Ri	direct effects	phytohormone, plant signal production	plant signal-ubiquinone, coenzyme q production	plant signal-ubiquinone, coenzyme q metabolism
plant signal-ubiquinone, coenzyme q biosynthesis	6		Lj+Ri: flhC+ vs flhC-	-0.12582084900431473	0.161599661230344	-0.778595994857748	0.44832669749423926	0.4357112735802694	1.198555652903654	0.8671207624398027	FALSE	flhC+ Lj+Ri	direct effects	phytohormone, plant signal production	plant signal-ubiquinone, coenzyme q production	plant signal-ubiquinone, coenzyme q metabolism
oxidative stress-ubiquinone, coenzyme q pathway	6		flhC+ vs flhC-	0.35815304845984314	0.14832294571257199	2.4146840311133717	0.028980479742269364	0.08752515023027335	3.5141585568423466	0.2856941270716196	FALSE	flhC-	indirect effects	stress control, biocontrol	neutralizing abiotic stress	nitrosative, oxidative stress, ros scavenging
oxidative stress-ubiquinone, coenzyme q pathway	6		Lj+Ri vs Lj	0.4525769154089363	0.13425286240623752	3.3710783315701516	0.004199751035473848	0.022224785954358048	5.491686665166167	0.07845685331615432	TRUE	Lj+Ri	indirect effects	stress control, biocontrol	neutralizing abiotic stress	nitrosative, oxidative stress, ros scavenging
oxidative stress-ubiquinone, coenzyme q pathway	6		Lj+Ri: flhC+ vs flhC-	-0.12582084900431473	0.161599661230344	-0.778595994857748	0.44832669749423926	0.4357112735802694	1.198555652903654	0.8671207624398027	FALSE	flhC+ Lj+Ri	indirect effects	stress control, biocontrol	neutralizing abiotic stress	nitrosative, oxidative stress, ros scavenging
salinity stress-magnesium transport	9		flhC+ vs flhC-	0.1317488067493833	0.2101003855980049	0.6270755114246415	0.5365301782431553	0.47215656337946227	1.0826627697110285	0.9031807068745308	FALSE	flhC-	indirect effects	stress control, biocontrol	neutralizing abiotic stress	neutralizing salinity stress
salinity stress-magnesium transport	9		Lj+Ri vs Lj	0.1252395275227924	0.1295684840605154	0.9665894328461762	0.3433893266696164	0.38562299419617907	1.374737014730983	0.7948257317852085	FALSE	Lj+Ri	indirect effects	stress control, biocontrol	neutralizing abiotic stress	neutralizing salinity stress
salinity stress-magnesium transport	9		Lj+Ri: flhC+ vs flhC-	0.1263576758961142	0.16126317149828656	0.7835494906997831	0.4409690389348019	0.4330206894825844	1.2074921371389724	0.8631265645714303	FALSE	flhC- Lj+Ri	indirect effects	stress control, biocontrol	neutralizing abiotic stress	neutralizing salinity stress
iron homeostasis-foxabcd	5		flhC+ vs flhC-	-0.22770081125956784	0.14348802410698347	-1.586897670915003	0.1385211615464151	0.24579820575805272	2.0244537103135136	0.5560351375732746	FALSE	flhC+	direct effects	bio-fertilization	iron acquisition	iron acquisition-iron homoeostasis
iron homeostasis-foxabcd	5		Lj+Ri vs Lj	-0.8201693680183065	0.2001025705720408	-4.09874478710422	0.0014756731146376753	0.010381586427350691	6.589829268623219	0.03710985236820043	TRUE	Lj	direct effects	bio-fertilization	iron acquisition	iron acquisition-iron homoeostasis
iron homeostasis-foxabcd	5		Lj+Ri: flhC+ vs flhC-	0.37796005336008537	0.2407797701472771	1.5697334253990671	0.14245718898941542	0.24836061983672983	2.0094916575214503	0.5620194884227218	FALSE	flhC- Lj+Ri	direct effects	bio-fertilization	iron acquisition	iron acquisition-iron homoeostasis
iron resistance-foxabcd	5		flhC+ vs flhC-	-0.22770081125956784	0.14348802410698347	-1.586897670915003	0.1385211615464151	0.24579820575805272	2.0244537103135136	0.5560351375732746	FALSE	flhC+	direct effects	bio-remediation	heavy metal detoxification	heavy metal iron resistance
iron resistance-foxabcd	5		Lj+Ri vs Lj	-0.8201693680183065	0.2001025705720408	-4.09874478710422	0.0014756731146376753	0.010381586427350691	6.589829268623219	0.03710985236820043	TRUE	Lj	direct effects	bio-remediation	heavy metal detoxification	heavy metal iron resistance
iron resistance-foxabcd	5		Lj+Ri: flhC+ vs flhC-	0.37796005336008537	0.2407797701472771	1.5697334253990671	0.14245718898941542	0.24836061983672983	2.0094916575214503	0.5620194884227218	FALSE	flhC- Lj+Ri	direct effects	bio-remediation	heavy metal detoxification	heavy metal iron resistance
plant germination-vitamin b9, folate biosynthesis	18		flhC+ vs flhC-	-0.016632538567022907	0.06549703892214431	-0.2539433666122501	0.8005603467922158	0.5547224773299572	0.8501619103012137	0.9221577946926012	FALSE	flhC+	direct effects	phytohormone, plant signal production	plant signal-germination stimulation	plant germination-vitamin b9, folate production
plant germination-vitamin b9, folate biosynthesis	18		Lj+Ri vs Lj	0.03673457738526126	0.10229332629978494	0.3591102050744291	0.7209951922975576	0.5318694396956829	0.9108559503268727	0.9221577946926012	FALSE	Lj+Ri	direct effects	phytohormone, plant signal production	plant signal-germination stimulation	plant germination-vitamin b9, folate production
plant germination-vitamin b9, folate biosynthesis	18		Lj+Ri: flhC+ vs flhC-	-0.06222852820372243	0.1747510614371046	-0.35609814150467617	0.7232359623442681	0.5318694396956829	0.9108559503268727	0.9221577946926012	FALSE	flhC+ Lj+Ri	direct effects	phytohormone, plant signal production	plant signal-germination stimulation	plant germination-vitamin b9, folate production
vitamin b9, folate biosynthesis	18		flhC+ vs flhC-	-0.016632538567022907	0.06549703892214431	-0.2539433666122501	0.8005603467922158	0.5547224773299572	0.8501619103012137	0.9221577946926012	FALSE	flhC+	direct effects	phytohormone, plant signal production	vitamin production	vitamin b9, folate metabolism
vitamin b9, folate biosynthesis	18		Lj+Ri vs Lj	0.03673457738526126	0.10229332629978494	0.3591102050744291	0.7209951922975576	0.5318694396956829	0.9108559503268727	0.9221577946926012	FALSE	Lj+Ri	direct effects	phytohormone, plant signal production	vitamin production	vitamin b9, folate metabolism
vitamin b9, folate biosynthesis	18		Lj+Ri: flhC+ vs flhC-	-0.06222852820372243	0.1747510614371046	-0.35609814150467617	0.7232359623442681	0.5318694396956829	0.9108559503268727	0.9221577946926012	FALSE	flhC+ Lj+Ri	direct effects	phytohormone, plant signal production	vitamin production	vitamin b9, folate metabolism
salinity stress-vitamin b9, folate metabolism	18		flhC+ vs flhC-	-0.016632538567022907	0.06549703892214431	-0.2539433666122501	0.8005603467922158	0.5547224773299572	0.8501619103012137	0.9221577946926012	FALSE	flhC+	indirect effects	stress control, biocontrol	neutralizing abiotic stress	neutralizing salinity stress
salinity stress-vitamin b9, folate metabolism	18		Lj+Ri vs Lj	0.03673457738526126	0.10229332629978494	0.3591102050744291	0.7209951922975576	0.5318694396956829	0.9108559503268727	0.9221577946926012	FALSE	Lj+Ri	indirect effects	stress control, biocontrol	neutralizing abiotic stress	neutralizing salinity stress
salinity stress-vitamin b9, folate metabolism	18		Lj+Ri: flhC+ vs flhC-	-0.06222852820372243	0.1747510614371046	-0.35609814150467617	0.7232359623442681	0.5318694396956829	0.9108559503268727	0.9221577946926012	FALSE	flhC+ Lj+Ri	indirect effects	stress control, biocontrol	neutralizing abiotic stress	neutralizing salinity stress
ce-other biofilm regulators	15		flhC+ vs flhC-	-0.04246147107366462	0.1534330871938826	-0.2767425973773769	0.7833351901443149	0.5485070967100989	0.8664178082201837	0.9221577946926012	FALSE	flhC+	indirect effects	competitive exclusion, ce	ce-quorum sensing response, biofilm formation	ce-biofilm regulators
ce-other biofilm regulators	15		Lj+Ri vs Lj	-0.435920206091882	0.11110103718088493	-3.92363759288903	3.1738833500587465e-4	0.003389186116492085	8.204845420349045	0.012625341146175724	TRUE	Lj	indirect effects	competitive exclusion, ce	ce-quorum sensing response, biofilm formation	ce-biofilm regulators
ce-other biofilm regulators	15		Lj+Ri: flhC+ vs flhC-	0.14204546623032038	0.2182700060009171	0.6507786792736129	0.5187339955592494	0.4714235801399848	1.084904172319205	0.8975924637525342	FALSE	flhC- Lj+Ri	indirect effects	competitive exclusion, ce	ce-quorum sensing response, biofilm formation	ce-biofilm regulators
herbicidial stress-toxoflavin metabolism	3		flhC+ vs flhC-	0.5293623886846686	0.44489718056190913	1.189853322999438	0.279046412449617	0.34405445795972617	1.5392911578371462	0.7339256202390753	FALSE	flhC-	indirect effects	stress control, biocontrol	neutralizing abiotic stress	neutralizing herbicidial stress
herbicidial stress-toxoflavin metabolism	3		Lj+Ri vs Lj	0.0686889989992067	0.43075315688489624	0.15946255506506118	0.878537002382654	0.5776069970873119	0.7918398758582232	0.9221577946926012	FALSE	Lj+Ri	indirect effects	stress control, biocontrol	neutralizing abiotic stress	neutralizing herbicidial stress
herbicidial stress-toxoflavin metabolism	3		Lj+Ri: flhC+ vs flhC-	-0.20270202778536547	0.4693382855121808	-0.43188896802688964	0.680910865997687	0.5260678832455402	0.92667911950909	0.9221577946926012	FALSE	flhC+ Lj+Ri	indirect effects	stress control, biocontrol	neutralizing abiotic stress	neutralizing herbicidial stress
bactericidal-toxoflavin metabolism	3		flhC+ vs flhC-	0.5293623886846686	0.44489718056190913	1.189853322999438	0.279046412449617	0.34405445795972617	1.5392911578371462	0.7339256202390753	FALSE	flhC-	indirect effects	stress control, biocontrol	neutralizing biotic stress	bactericidal compounds, antibiotics
bactericidal-toxoflavin metabolism	3		Lj+Ri vs Lj	0.0686889989992067	0.43075315688489624	0.15946255506506118	0.878537002382654	0.5776069970873119	0.7918398758582232	0.9221577946926012	FALSE	Lj+Ri	indirect effects	stress control, biocontrol	neutralizing biotic stress	bactericidal compounds, antibiotics
bactericidal-toxoflavin metabolism	3		Lj+Ri: flhC+ vs flhC-	-0.20270202778536547	0.4693382855121808	-0.43188896802688964	0.680910865997687	0.5260678832455402	0.92667911950909	0.9221577946926012	FALSE	flhC+ Lj+Ri	indirect effects	stress control, biocontrol	neutralizing biotic stress	bactericidal compounds, antibiotics
fungicidal-toxoflavin metabolism	3		flhC+ vs flhC-	0.5293623886846686	0.44489718056190913	1.189853322999438	0.279046412449617	0.34405445795972617	1.5392911578371462	0.7339256202390753	FALSE	flhC-	indirect effects	stress control, biocontrol	neutralizing biotic stress	fungicidal compounds, antibiotics
fungicidal-toxoflavin metabolism	3		Lj+Ri vs Lj	0.0686889989992067	0.43075315688489624	0.15946255506506118	0.878537002382654	0.5776069970873119	0.7918398758582232	0.9221577946926012	FALSE	Lj+Ri	indirect effects	stress control, biocontrol	neutralizing biotic stress	fungicidal compounds, antibiotics
fungicidal-toxoflavin metabolism	3		Lj+Ri: flhC+ vs flhC-	-0.20270202778536547	0.4693382855121808	-0.43188896802688964	0.680910865997687	0.5260678832455402	0.92667911950909	0.9221577946926012	FALSE	flhC+ Lj+Ri	indirect effects	stress control, biocontrol	neutralizing biotic stress	fungicidal compounds, antibiotics
ce-qsr, bf-carbohydrate limitation signalling	5		flhC+ vs flhC-	-1.1810138884137211	0.4028037783434731	-2.931983143928367	0.012557628457427163	0.047527287322950376	4.39510012933815	0.17035595725323138	TRUE	flhC+	indirect effects	competitive exclusion, ce	ce-quorum sensing response, biofilm formation	ce-environmental qsr, bf signalling
ce-qsr, bf-carbohydrate limitation signalling	5		Lj+Ri vs Lj	0.38163747399158343	0.2859551984717667	1.334605826476219	0.20677622059875986	0.2965220697030661	1.75378860844242	0.6505881418240452	FALSE	Lj+Ri	indirect effects	competitive exclusion, ce	ce-quorum sensing response, biofilm formation	ce-environmental qsr, bf signalling
ce-qsr, bf-carbohydrate limitation signalling	5		Lj+Ri: flhC+ vs flhC-	-0.35997546511149514	0.42395728154367884	-0.8490842846259927	0.4124529911344449	0.42076507613213293	1.2489131302331473	0.8461379137930514	FALSE	flhC+ Lj+Ri	indirect effects	competitive exclusion, ce	ce-quorum sensing response, biofilm formation	ce-environmental qsr, bf signalling
ce-qsr-dsf percipitation, signalling	5		flhC+ vs flhC-	-1.2877945205887806	0.3153249468850905	-4.084023586811461	0.0015150671298120237	0.010413701097943817	6.585373286682031	0.037808746723532516	TRUE	flhC+	indirect effects	competitive exclusion, ce	ce-quorum sensing response, biofilm formation	ce-qsr-autoinducer perception
ce-qsr-dsf percipitation, signalling	5		Lj+Ri vs Lj	0.26151400435054273	0.24025295230781812	1.0884944465343527	0.2977550261456392	0.3534576721460988	1.5003906375364753	0.7529304097641341	FALSE	Lj+Ri	indirect effects	competitive exclusion, ce	ce-quorum sensing response, biofilm formation	ce-qsr-autoinducer perception
ce-qsr-dsf percipitation, signalling	5		Lj+Ri: flhC+ vs flhC-	0.09828048349945684	0.39819641725119126	0.2468140828034103	0.8092239103521427	0.5587831468461996	0.8396395858222834	0.9221577946926012	FALSE	flhC- Lj+Ri	indirect effects	competitive exclusion, ce	ce-quorum sensing response, biofilm formation	ce-qsr-autoinducer perception
stress signal-carbohydrate starvation response	3		flhC+ vs flhC-	-1.3297125388793094	0.2993483495027494	-4.442023953324307	0.004366344513406575	0.022903699272982588	5.44827555687743	0.08068834708914582	TRUE	flhC+	indirect effects	stress control, biocontrol	universal stress response	stress signalling proteins
stress signal-carbohydrate starvation response	3		Lj+Ri vs Lj	0.04603928657609142	0.27466365474973664	0.16762059988621617	0.8723887781733602	0.5776069970873119	0.7918398758582232	0.9221577946926012	FALSE	Lj+Ri	indirect effects	stress control, biocontrol	universal stress response	stress signalling proteins
stress signal-carbohydrate starvation response	3		Lj+Ri: flhC+ vs flhC-	0.009198473393817897	0.4072469132650935	0.022586968971893075	0.9827121684199014	0.6021005178059	0.731923736748714	0.9221577946926012	FALSE	flhC- Lj+Ri	indirect effects	stress control, biocontrol	universal stress response	stress signalling proteins
methyl-accepting chemotaxis proteins	5		flhC+ vs flhC-	-0.0521553882385514	0.0838996389779761	-0.6216401986216215	0.5458074041010722	0.47680393332704957	1.0685319577281798	0.9057760861404117	FALSE	flhC+	indirect effects	colonizing plant system	colonization-motility, chemotaxis	chemotaxis proteins
methyl-accepting chemotaxis proteins	5		Lj+Ri vs Lj	0.4470481544543562	0.20344999212307818	2.1973367990297685	0.048367351954350726	0.12797830577155414	2.9660288222276856	0.3679936713334217	FALSE	Lj+Ri	indirect effects	colonizing plant system	colonization-motility, chemotaxis	chemotaxis proteins
methyl-accepting chemotaxis proteins	5		Lj+Ri: flhC+ vs flhC-	-0.23520230859631178	0.31691667263294504	-0.7421582040548703	0.47226884353505505	0.44532638070432606	1.167065016715381	0.8790350586657429	FALSE	flhC+ Lj+Ri	indirect effects	colonizing plant system	colonization-motility, chemotaxis	chemotaxis proteins
ce-bacterial fitness-phage exclusion	4		flhC+ vs flhC-	-0.04334387689330451	0.06615055703485624	-0.6552307166584498	0.5287093523790956	0.47215656337946227	1.0826627697110285	0.9008248194273566	FALSE	flhC+	indirect effects	competitive exclusion, ce	ce-bacterial fitness	ce-bacterial fitness-phage defense system
ce-bacterial fitness-phage exclusion	4		Lj+Ri vs Lj	0.4516258637793073	0.23506063676687716	1.9213164313309081	0.08687310034661165	0.18822128045295844	2.4094983453101055	0.466545978579625	FALSE	Lj+Ri	indirect effects	competitive exclusion, ce	ce-bacterial fitness	ce-bacterial fitness-phage defense system
ce-bacterial fitness-phage exclusion	4		Lj+Ri: flhC+ vs flhC-	-0.6082933375428377	0.2802094498379055	-2.1708523316923136	0.058032869751001886	0.14642599565047265	2.771756390536461	0.3980012468732468	FALSE	flhC+ Lj+Ri	indirect effects	competitive exclusion, ce	ce-bacterial fitness	ce-bacterial fitness-phage defense system
plant derived oxalic acid derivate utilization	3		flhC+ vs flhC-	0.12676169334331314	0.6116235956955896	0.20725441960614538	0.8426662465108201	0.56809957339959	0.8157842752637295	0.9221577946926012	FALSE	flhC-	indirect effects	colonizing plant system	colonization-plant derived substrate usage	plant derived organic acid utilization
plant derived oxalic acid derivate utilization	3		Lj+Ri vs Lj	-0.2490074495480157	0.24616941126532374	-1.0115288015196702	0.35080218279016917	0.38775508919325147	1.3667823784727176	0.8010305501080678	FALSE	Lj	indirect effects	colonizing plant system	colonization-plant derived substrate usage	plant derived organic acid utilization
plant derived oxalic acid derivate utilization	3		Lj+Ri: flhC+ vs flhC-	-0.2506369751167111	0.44430631690605427	-0.5641085115828023	0.5931241840041479	0.4932978544442716	1.0194690824167871	0.9158238367047207	FALSE	flhC+ Lj+Ri	indirect effects	colonizing plant system	colonization-plant derived substrate usage	plant derived organic acid utilization
acidic stress-soxalate-induced acid tolerance	3		flhC+ vs flhC-	0.12676169334331314	0.6116235956955896	0.20725441960614538	0.8426662465108201	0.56809957339959	0.8157842752637295	0.9221577946926012	FALSE	flhC-	indirect effects	stress control, biocontrol	neutralizing abiotic stress	neutralizing acidic stress
acidic stress-soxalate-induced acid tolerance	3		Lj+Ri vs Lj	-0.2490074495480157	0.24616941126532374	-1.0115288015196702	0.35080218279016917	0.38775508919325147	1.3667823784727176	0.8010305501080678	FALSE	Lj	indirect effects	stress control, biocontrol	neutralizing abiotic stress	neutralizing acidic stress
acidic stress-soxalate-induced acid tolerance	3		Lj+Ri: flhC+ vs flhC-	-0.2506369751167111	0.44430631690605427	-0.5641085115828023	0.5931241840041479	0.4932978544442716	1.0194690824167871	0.9158238367047207	FALSE	flhC+ Lj+Ri	indirect effects	stress control, biocontrol	neutralizing abiotic stress	neutralizing acidic stress
copper resistance mediation	6		flhC+ vs flhC-	0.2113317405238511	0.20691736009058184	1.0213340264506408	0.3232869448043012	0.37139968080147345	1.4289555195341395	0.7771531044963123	FALSE	flhC-	direct effects	bio-remediation	heavy metal detoxification	heavy metal copper resistance
copper resistance mediation	6		Lj+Ri vs Lj	0.43970269403545875	0.15055237418884942	2.9205962138060064	0.010544720735327437	0.04148432033328563	4.591290040106835	0.15115390865866013	TRUE	Lj+Ri	direct effects	bio-remediation	heavy metal detoxification	heavy metal copper resistance
copper resistance mediation	6		Lj+Ri: flhC+ vs flhC-	-0.13504617959886356	0.20618647400416637	-0.654971089888926	0.5224043529068074	0.47189055205570607	1.0834758080043208	0.8988117217285491	FALSE	flhC+ Lj+Ri	direct effects	bio-remediation	heavy metal detoxification	heavy metal copper resistance
iron homeostasis-related proteins	3		flhC+ vs flhC-	0.2645041199508906	0.6327853974251119	0.41799972159154297	0.690494474114473	0.528014609321519	0.9213502476821888	0.9221577946926012	FALSE	flhC-	direct effects	bio-fertilization	iron acquisition	iron acquisition-iron homoeostasis
iron homeostasis-related proteins	3		Lj+Ri vs Lj	-0.18655128729152337	0.46826880361497736	-0.39838504263228824	0.7041360593175674	0.5318694396956829	0.9108559503268727	0.9221577946926012	FALSE	Lj	direct effects	bio-fertilization	iron acquisition	iron acquisition-iron homoeostasis
iron homeostasis-related proteins	3		Lj+Ri: flhC+ vs flhC-	0.4644112434266693	0.5323609618395859	0.8723615680268614	0.41655064780223966	0.42076507613213293	1.2489131302331473	0.8487281768496002	FALSE	flhC- Lj+Ri	direct effects	bio-fertilization	iron acquisition	iron acquisition-iron homoeostasis
iron resistance-related proteins	3		flhC+ vs flhC-	0.2645041199508906	0.6327853974251119	0.41799972159154297	0.690494474114473	0.528014609321519	0.9213502476821888	0.9221577946926012	FALSE	flhC-	direct effects	bio-remediation	heavy metal detoxification	heavy metal iron resistance
iron resistance-related proteins	3		Lj+Ri vs Lj	-0.18655128729152337	0.46826880361497736	-0.39838504263228824	0.7041360593175674	0.5318694396956829	0.9108559503268727	0.9221577946926012	FALSE	Lj	direct effects	bio-remediation	heavy metal detoxification	heavy metal iron resistance
iron resistance-related proteins	3		Lj+Ri: flhC+ vs flhC-	0.4644112434266693	0.5323609618395859	0.8723615680268614	0.41655064780223966	0.42076507613213293	1.2489131302331473	0.8487281768496002	FALSE	flhC- Lj+Ri	direct effects	bio-remediation	heavy metal detoxification	heavy metal iron resistance
vitamin-heme, siro-biosynthesis	10		flhC+ vs flhC-	-0.7936330166310409	0.2826559275551804	-2.807770647145219	0.009153201783953752	0.03801045156897765	4.7174600250732714	0.13695709574349793	TRUE	flhC+	direct effects	phytohormone, plant signal production	vitamin production	vitamin related heme metabolism
vitamin-heme, siro-biosynthesis	10		Lj+Ri vs Lj	-0.23854748406949364	0.2224271168125673	-1.0724748290043722	0.2929995028357122	0.35333162756130926	1.5009052007858334	0.7481999307504519	FALSE	Lj	direct effects	phytohormone, plant signal production	vitamin production	vitamin related heme metabolism
vitamin-heme, siro-biosynthesis	10		Lj+Ri: flhC+ vs flhC-	0.5644661087606481	0.30399123037558323	1.8568499757813617	0.07427450487644452	0.1748239816487832	2.516024993386138	0.4394009547067414	FALSE	flhC- Lj+Ri	direct effects	phytohormone, plant signal production	vitamin production	vitamin related heme metabolism
phytohormone-xanthine biosynthesis	4		flhC+ vs flhC-	-0.13565308555618108	0.8050370116847618	-0.1685054023445327	0.8699117787125934	0.5775888705975606	0.79188515129177794	0.9221577946926012	FALSE	flhC+	direct effects	phytohormone, plant signal production	phytohormone-cytokinins, derivate production	phytohormone-xanthine metabolism
phytohormone-xanthine biosynthesis	4		Lj+Ri vs Lj	-1.0830083435893552	0.12397478753014973	-8.735714455860435	1.0888282631514251e-5	2.5889719595849364e-4	11.915333039644306	0.001046441519112089	TRUE	Lj	direct effects	phytohormone, plant signal production	phytohormone-cytokinins, derivate production	phytohormone-xanthine metabolism
phytohormone-xanthine biosynthesis	4		Lj+Ri: flhC+ vs flhC-	1.0177978212705532	0.30203863752055465	3.369760338033868	0.00826012513622577	0.03498703360577593	4.837035839676969	0.1274025364071556	TRUE	flhC- Lj+Ri	direct effects	phytohormone, plant signal production	phytohormone-cytokinins, derivate production	phytohormone-xanthine metabolism
s-metabolism-sulfate transport	7		flhC+ vs flhC-	-0.04861939916287089	0.045005980298485807	-1.0802875271335142	0.29427675562364364	0.35333162756130926	1.5009052007858334	0.749477185205017	FALSE	flhC+	direct effects	bio-fertilization	sulfur assimilation, mineralization	s-asssimilation-sulfur metabolism
s-metabolism-sulfate transport	7		Lj+Ri vs Lj	0.321316141310239	0.1011234022314834	3.177465692607023	0.005214373922553184	0.02555846840770043	5.290054804460856	0.09169634836263738	TRUE	Lj+Ri	direct effects	bio-fertilization	sulfur assimilation, mineralization	s-asssimilation-sulfur metabolism
s-metabolism-sulfate transport	7		Lj+Ri: flhC+ vs flhC-	-0.7246224783156192	0.12991625379741636	-5.577612170418277	2.7071773142274088e-5	5.00573745639826e-4	10.964129753781904	0.002068856617137232	TRUE	flhC+ Lj+Ri	direct effects	bio-fertilization	sulfur assimilation, mineralization	s-asssimilation-sulfur metabolism
plant germination-h2s-sulfur pathway	10		flhC+ vs flhC-	0.1871756652583688	0.28045813038898	0.6673925444727398	0.5101858236103718	0.4650686147869708	1.1044845121931877	0.8946161077877673	FALSE	flhC-	direct effects	phytohormone, plant signal production	plant signal-germination stimulation	plant germination-h2s production
plant germination-h2s-sulfur pathway	10		Lj+Ri vs Lj	-0.25956166189508706	0.23781685226786575	-1.0914351082350084	0.28472565239519543	0.34889862616724693	1.5191201781392596	0.7398065555858035	FALSE	Lj	direct effects	phytohormone, plant signal production	plant signal-germination stimulation	plant germination-h2s production
plant germination-h2s-sulfur pathway	10		Lj+Ri: flhC+ vs flhC-	0.17219557366702928	0.3157405994676595	0.5453703893555407	0.589976235413309	0.4920484264930988	1.023127784966438	0.9153131820424795	FALSE	flhC- Lj+Ri	direct effects	phytohormone, plant signal production	plant signal-germination stimulation	plant germination-h2s production
plant signal-h2s-volatile pathway	10		flhC+ vs flhC-	0.1871756652583688	0.28045813038898	0.6673925444727398	0.5101858236103718	0.4650686147869708	1.1044845121931877	0.8946161077877673	FALSE	flhC-	direct effects	phytohormone, plant signal production	plant signalling volatiles	plant signal-sulfuric volatile metabolism
plant signal-h2s-volatile pathway	10		Lj+Ri vs Lj	-0.25956166189508706	0.23781685226786575	-1.0914351082350084	0.28472565239519543	0.34889862616724693	1.5191201781392596	0.7398065555858035	FALSE	Lj	direct effects	phytohormone, plant signal production	plant signalling volatiles	plant signal-sulfuric volatile metabolism
plant signal-h2s-volatile pathway	10		Lj+Ri: flhC+ vs flhC-	0.17219557366702928	0.3157405994676595	0.5453703893555407	0.589976235413309	0.4920484264930988	1.023127784966438	0.9153131820424795	FALSE	flhC- Lj+Ri	direct effects	phytohormone, plant signal production	plant signalling volatiles	plant signal-sulfuric volatile metabolism
salinity stress-h2s-volatile pathway	10		flhC+ vs flhC-	0.1871756652583688	0.28045813038898	0.6673925444727398	0.5101858236103718	0.4650686147869708	1.1044845121931877	0.8946161077877673	FALSE	flhC-	indirect effects	stress control, biocontrol	neutralizing abiotic stress	neutralizing salinity stress
salinity stress-h2s-volatile pathway	10		Lj+Ri vs Lj	-0.25956166189508706	0.23781685226786575	-1.0914351082350084	0.28472565239519543	0.34889862616724693	1.5191201781392596	0.7398065555858035	FALSE	Lj	indirect effects	stress control, biocontrol	neutralizing abiotic stress	neutralizing salinity stress
salinity stress-h2s-volatile pathway	10		Lj+Ri: flhC+ vs flhC-	0.17219557366702928	0.3157405994676595	0.5453703893555407	0.589976235413309	0.4920484264930988	1.023127784966438	0.9153131820424795	FALSE	flhC- Lj+Ri	indirect effects	stress control, biocontrol	neutralizing abiotic stress	neutralizing salinity stress
salinity stress-sulfate, thiosulfate transport	7		flhC+ vs flhC-	-0.04861939916287089	0.045005980298485807	-1.0802875271335142	0.29427675562364364	0.35333162756130926	1.5009052007858334	0.749477185205017	FALSE	flhC+	indirect effects	stress control, biocontrol	neutralizing abiotic stress	neutralizing salinity stress
salinity stress-sulfate, thiosulfate transport	7		Lj+Ri vs Lj	0.321316141310239	0.1011234022314834	3.177465692607023	0.005214373922553184	0.02555846840770043	5.290054804460856	0.09169634836263738	TRUE	Lj+Ri	indirect effects	stress control, biocontrol	neutralizing abiotic stress	neutralizing salinity stress
salinity stress-sulfate, thiosulfate transport	7		Lj+Ri: flhC+ vs flhC-	-0.7246224783156192	0.12991625379741636	-5.577612170418277	2.7071773142274088e-5	5.00573745639826e-4	10.964129753781904	0.002068856617137232	TRUE	flhC+ Lj+Ri	indirect effects	stress control, biocontrol	neutralizing abiotic stress	neutralizing salinity stress
s-metabolism-sulfate reduction	6		flhC+ vs flhC-	0.22971621849037235	0.43500487907745616	0.5280773378393981	0.6051706943111392	0.49732276252643626	1.0077456298989804	0.9175823358999359	FALSE	flhC-	direct effects	bio-fertilization	sulfur assimilation, mineralization	s-asssimilation-sulfur metabolism
s-metabolism-sulfate reduction	6		Lj+Ri vs Lj	-0.6938596605196089	0.35356703199011125	-1.9624557657825268	0.06853385723500403	0.16727520693626144	2.579704465893351	0.4257676705303263	FALSE	Lj	direct effects	bio-fertilization	sulfur assimilation, mineralization	s-asssimilation-sulfur metabolism
s-metabolism-sulfate reduction	6		Lj+Ri: flhC+ vs flhC-	0.6019080803191728	0.4323338506698734	1.3922298228245487	0.18415058404473658	0.2787844137371933	1.8427781895369257	0.6211636760098738	FALSE	flhC- Lj+Ri	direct effects	bio-fertilization	sulfur assimilation, mineralization	s-asssimilation-sulfur metabolism
plant derived serine degradation	5		flhC+ vs flhC-	-0.7820728573435459	0.4355068279322467	-1.7957763396196758	0.09773296453213977	0.19946464881903125	2.3257950150696427	0.4876743833416612	FALSE	flhC+	indirect effects	colonizing plant system	colonization-plant derived substrate usage	plant derived amino acid utilization
plant derived serine degradation	5		Lj+Ri vs Lj	-0.7227632966601263	0.30994471256586165	-2.331910393556215	0.0379386756787809	0.10733151679868148	3.2198543239864286	0.3284879666899586	FALSE	Lj	indirect effects	colonizing plant system	colonization-plant derived substrate usage	plant derived amino acid utilization
plant derived serine degradation	5		Lj+Ri: flhC+ vs flhC-	0.9360365354471544	0.43517941954642353	2.1509209613422473	0.05255678548946538	0.13724160775365163	2.865210162941865	0.3816358264955814	FALSE	flhC- Lj+Ri	indirect effects	colonizing plant system	colonization-plant derived substrate usage	plant derived amino acid utilization
surface attachment-lps-legionaminic acid modification	4		flhC+ vs flhC-	-0.6411748731507927	0.3496142962986864	-1.8339492404595978	0.0998672408137982	0.2017547761998505	2.3093252676382034	0.49163453801448725	FALSE	flhC+	indirect effects	colonizing plant system	colonization-surface attachment	surface attachment-lps, lipid, iva metabolism
surface attachment-lps-legionaminic acid modification	4		Lj+Ri vs Lj	-0.7549922806449668	0.27633683261104347	-2.7321449461196234	0.02314315553705284	0.07361345634457712	3.763886678558705	0.2514631622159176	FALSE	Lj	indirect effects	colonizing plant system	colonization-surface attachment	surface attachment-lps, lipid, iva metabolism
surface attachment-lps-legionaminic acid modification	4		Lj+Ri: flhC+ vs flhC-	1.0928022154258856	0.44360439359569054	2.463461208235657	0.03595390828153221	0.10271847245948543	3.2832324416711223	0.319841732110861	FALSE	flhC- Lj+Ri	indirect effects	colonizing plant system	colonization-surface attachment	surface attachment-lps, lipid, iva metabolism
ce-remodelling lps-legionaminic acid modification	4		flhC+ vs flhC-	-0.6411748731507927	0.3496142962986864	-1.8339492404595978	0.0998672408137982	0.2017547761998505	2.3093252676382034	0.49163453801448725	FALSE	flhC+	indirect effects	competitive exclusion, ce	ce-cell envelope remodelling	ce-remodellinglps, lipid, iva metabolism
ce-remodelling lps-legionaminic acid modification	4		Lj+Ri vs Lj	-0.7549922806449668	0.27633683261104347	-2.7321449461196234	0.02314315553705284	0.07361345634457712	3.763886678558705	0.2514631622159176	FALSE	Lj	indirect effects	competitive exclusion, ce	ce-cell envelope remodelling	ce-remodellinglps, lipid, iva metabolism
ce-remodelling lps-legionaminic acid modification	4		Lj+Ri: flhC+ vs flhC-	1.0928022154258856	0.44360439359569054	2.463461208235657	0.03595390828153221	0.10271847245948543	3.2832324416711223	0.319841732110861	FALSE	flhC- Lj+Ri	indirect effects	competitive exclusion, ce	ce-cell envelope remodelling	ce-remodellinglps, lipid, iva metabolism
plant derived glycerol, glycerophosphodiester metabolism, degradation	4		flhC+ vs flhC-	0.4323655714077857	0.6648139273003021	0.6503557667083627	0.5317113759034591	0.47215656337946227	1.0826627697110285	0.9017474906115627	FALSE	flhC-	indirect effects	colonizing plant system	colonization-plant derived substrate usage	plant derived sugar alcohol utilization
plant derived glycerol, glycerophosphodiester metabolism, degradation	4		Lj+Ri vs Lj	-1.1406359683754959	0.1579018956986732	-7.223700281294851	4.954705558374006e-5	7.796985722043047e-4	10.324795886900512	0.0032634502160223174	TRUE	Lj	indirect effects	colonizing plant system	colonization-plant derived substrate usage	plant derived sugar alcohol utilization
plant derived glycerol, glycerophosphodiester metabolism, degradation	4		Lj+Ri: flhC+ vs flhC-	-0.7746234657746819	0.90740460898182	-0.8536693092664263	0.41543052036523387	0.42076507613213293	1.2489131302331473	0.8480251126414764	FALSE	flhC+ Lj+Ri	indirect effects	colonizing plant system	colonization-plant derived substrate usage	plant derived sugar alcohol utilization
ce-remodelling glycerolipid kinase activity	4		flhC+ vs flhC-	-0.25985423450092754	0.24541673515542325	-1.058828503835979	0.3172669949176792	0.36988769175419767	1.4348408002124675	0.7716207051765717	FALSE	flhC+	indirect effects	competitive exclusion, ce	ce-cell envelope remodelling	ce-glycerolipid remodelling
ce-remodelling glycerolipid kinase activity	4		Lj+Ri vs Lj	-1.1862756888893702	0.10387729679084555	-11.419970730254061	1.1729195034435034e-6	4.675945422265467e-5	14.384382383636206	2.109174961292227e-4	TRUE	Lj	indirect effects	competitive exclusion, ce	ce-cell envelope remodelling	ce-glycerolipid remodelling
ce-remodelling glycerolipid kinase activity	4		Lj+Ri: flhC+ vs flhC-	-0.7030733175592254	0.6345744693650658	-1.1079445384285587	0.2966154348148233	0.35333162756130926	1.5009052007858334	0.7518030620566919	FALSE	flhC+ Lj+Ri	indirect effects	competitive exclusion, ce	ce-cell envelope remodelling	ce-glycerolipid remodelling
other surface adhesion proteins	4		flhC+ vs flhC-	-0.5345851733223279	0.3425135245229759	-1.5607709916472738	0.15301067873556753	0.2569394083327414	1.960499912916604	0.577683533388192	FALSE	flhC+	indirect effects	colonizing plant system	colonization-surface attachment	surface adhesion
other surface adhesion proteins	4		Lj+Ri vs Lj	-1.0266830788840626	0.12419343730568287	-8.266806211000034	1.7015193730423904e-5	3.6464454048216143e-4	11.421221585566615	0.001458868344276552	TRUE	Lj	indirect effects	colonizing plant system	colonization-surface attachment	surface adhesion
other surface adhesion proteins	4		Lj+Ri: flhC+ vs flhC-	1.2719335389332054	0.3390584403043849	3.751369639379409	0.004545069248466797	0.023633886676926525	5.402999284608848	0.08305588410864854	TRUE	flhC- Lj+Ri	indirect effects	colonizing plant system	colonization-surface attachment	surface adhesion
ce-pg remodelling-carboxypeptidase activity	3		flhC+ vs flhC-	0.487287535482185	0.4230505080206206	1.1518424543729264	0.2932063346924788	0.35333162756130926	1.5009052007858334	0.7484070980098297	FALSE	flhC-	indirect effects	competitive exclusion, ce	ce-cell envelope remodelling	ce-peptidoglycan remodelling
ce-pg remodelling-carboxypeptidase activity	3		Lj+Ri vs Lj	-0.23075802614626892	0.2611708527998005	-0.883551987798407	0.4109393968761826	0.42076507613213293	1.2489131302331473	0.8451683701021349	FALSE	Lj	indirect effects	competitive exclusion, ce	ce-cell envelope remodelling	ce-peptidoglycan remodelling
ce-pg remodelling-carboxypeptidase activity	3		Lj+Ri: flhC+ vs flhC-	0.15984202431335962	0.40816100494830343	0.39161512828400835	0.7088728712347553	0.5318694396956829	0.9108559503268727	0.9221577946926012	FALSE	flhC- Lj+Ri	indirect effects	competitive exclusion, ce	ce-cell envelope remodelling	ce-peptidoglycan remodelling
phytohormone-cytokinin biosynthesis	3		flhC+ vs flhC-	-0.03594019162621451	0.1151818910827348	-0.31202987976989177	0.7655766670939194	0.5427793568060406	0.8815622422217582	0.9221577946926012	FALSE	flhC+	direct effects	phytohormone, plant signal production	phytohormone-cytokinins, derivate production	phytohormone-cytokinin metabolism
phytohormone-cytokinin biosynthesis	3		Lj+Ri vs Lj	0.6330138555343767	0.4636765190928389	1.3652057619239342	0.22115864090194276	0.30634926955105846	1.7067506834817725	0.6684387883133751	FALSE	Lj+Ri	direct effects	phytohormone, plant signal production	phytohormone-cytokinins, derivate production	phytohormone-cytokinin metabolism
phytohormone-cytokinin biosynthesis	3		Lj+Ri: flhC+ vs flhC-	0.2790248519457879	0.5893455261769027	0.4734486639032084	0.6526276602904779	0.5224411290591441	0.9366596176929716	0.9216708275520016	FALSE	flhC- Lj+Ri	direct effects	phytohormone, plant signal production	phytohormone-cytokinins, derivate production	phytohormone-cytokinin metabolism
stress signal-amino acid starvation response	3		flhC+ vs flhC-	-1.8702785964737947	0.6208533737121891	-3.012432042192309	0.023626335848611787	0.07396997817464553	3.756916339666241	0.2545309853849703	FALSE	flhC+	indirect effects	stress control, biocontrol	universal stress response	stress signalling proteins
stress signal-amino acid starvation response	3		Lj+Ri vs Lj	-0.18744237819156281	0.6765052830563394	-0.27707452238174557	0.7910212146252342	0.5511170055233006	0.859569450559229	0.9221577946926012	FALSE	Lj	indirect effects	stress control, biocontrol	universal stress response	stress signalling proteins
stress signal-amino acid starvation response	3		Lj+Ri: flhC+ vs flhC-	0.5462580924418277	0.996562411506615	0.5481423803813633	0.6033741785265656	0.4969842028803365	1.008728099816909	0.9173395357277861	FALSE	flhC- Lj+Ri	indirect effects	stress control, biocontrol	universal stress response	stress signalling proteins
stress signal-dna damage defense, repair	10		flhC+ vs flhC-	-0.36024322731735997	0.28196853660337545	-1.2776007977942865	0.2122666824091738	0.3013418299141413	1.7305271444209889	0.6574788415709001	FALSE	flhC+	indirect effects	stress control, biocontrol	universal stress response	stress signalling proteins
stress signal-dna damage defense, repair	10		Lj+Ri vs Lj	-0.97837768131727	0.1646935299481109	-5.940595733332828	2.4745159682562843e-6	8.704299460188909e-5	13.487912282933843	3.5963538403465246e-4	TRUE	Lj	indirect effects	stress control, biocontrol	universal stress response	stress signalling proteins
stress signal-dna damage defense, repair	10		Lj+Ri: flhC+ vs flhC-	0.5959289145493522	0.41586259451224705	1.4329947497401145	0.16333765946812964	0.26482094889759067	1.916910842548761	0.5925256626774621	FALSE	flhC- Lj+Ri	indirect effects	stress control, biocontrol	universal stress response	stress signalling proteins
p-solubilisation-malic acid biosynthesis	6		flhC+ vs flhC-	-0.27834213232867244	0.3340456443968659	-0.8332458063664665	0.41777704340941313	0.42076507613213293	1.2489131302331473	0.8494936256140582	FALSE	flhC+	direct effects	bio-fertilization	phosphate solubilization	p-solubilisation-organic acid metabolism
p-solubilisation-malic acid biosynthesis	6		Lj+Ri vs Lj	-0.15781303998002444	0.22947874806663446	-0.6877022003545172	0.5021366397693449	0.4605394107052187	1.1186034745183975	0.8916363558586428	FALSE	Lj	direct effects	bio-fertilization	phosphate solubilization	p-solubilisation-organic acid metabolism
p-solubilisation-malic acid biosynthesis	6		Lj+Ri: flhC+ vs flhC-	0.11266628256718501	0.30620959089415495	0.367938451039992	0.7180594154833606	0.5318694396956829	0.9108559503268727	0.9221577946926012	FALSE	flhC- Lj+Ri	direct effects	bio-fertilization	phosphate solubilization	p-solubilisation-organic acid metabolism
p-solubilisation-oxalacetic acid biosynthesis	3		flhC+ vs flhC-	0.2411843842232231	0.1774265025383539	1.3593481287897606	0.22290450986885238	0.30712955497307143	1.7030807458381183	0.6705621271484904	FALSE	flhC-	direct effects	bio-fertilization	phosphate solubilization	p-solubilisation-organic acid metabolism
p-solubilisation-oxalacetic acid biosynthesis	3		Lj+Ri vs Lj	0.44997263245372054	0.18549945554507297	2.4257355965359446	0.05146001220333945	0.13496697757934709	2.8893216291686192	0.3781663074120256	FALSE	Lj+Ri	direct effects	bio-fertilization	phosphate solubilization	p-solubilisation-organic acid metabolism
p-solubilisation-oxalacetic acid biosynthesis	3		Lj+Ri: flhC+ vs flhC-	-0.4528207603784435	0.21141823216686956	-2.1418245519196195	0.07595876730680305	0.1748239816487832	2.516024993386138	0.4432329702187525	FALSE	flhC+ Lj+Ri	direct effects	bio-fertilization	phosphate solubilization	p-solubilisation-organic acid metabolism
k-solubilisation-malic acid biosynthesis	6		flhC+ vs flhC-	-0.27834213232867244	0.3340456443968659	-0.8332458063664665	0.41777704340941313	0.42076507613213293	1.2489131302331473	0.8494936256140582	FALSE	flhC+	direct effects	bio-fertilization	potassium solubilization	k-solubilization-organic acid metabolism
k-solubilisation-malic acid biosynthesis	6		Lj+Ri vs Lj	-0.15781303998002444	0.22947874806663446	-0.6877022003545172	0.5021366397693449	0.4605394107052187	1.1186034745183975	0.8916363558586428	FALSE	Lj	direct effects	bio-fertilization	potassium solubilization	k-solubilization-organic acid metabolism
k-solubilisation-malic acid biosynthesis	6		Lj+Ri: flhC+ vs flhC-	0.11266628256718501	0.30620959089415495	0.367938451039992	0.7180594154833606	0.5318694396956829	0.9108559503268727	0.9221577946926012	FALSE	flhC- Lj+Ri	direct effects	bio-fertilization	potassium solubilization	k-solubilization-organic acid metabolism
k-solubilisation-oxalacetic acid biosynthesis	3		flhC+ vs flhC-	0.2411843842232231	0.1774265025383539	1.3593481287897606	0.22290450986885238	0.30712955497307143	1.7030807458381183	0.6705621271484904	FALSE	flhC-	direct effects	bio-fertilization	potassium solubilization	k-solubilization-organic acid metabolism
k-solubilisation-oxalacetic acid biosynthesis	3		Lj+Ri vs Lj	0.44997263245372054	0.18549945554507297	2.4257355965359446	0.05146001220333945	0.13496697757934709	2.8893216291686192	0.3781663074120256	FALSE	Lj+Ri	direct effects	bio-fertilization	potassium solubilization	k-solubilization-organic acid metabolism
k-solubilisation-oxalacetic acid biosynthesis	3		Lj+Ri: flhC+ vs flhC-	-0.4528207603784435	0.21141823216686956	-2.1418245519196195	0.07595876730680305	0.1748239816487832	2.516024993386138	0.4432329702187525	FALSE	flhC+ Lj+Ri	direct effects	bio-fertilization	potassium solubilization	k-solubilization-organic acid metabolism
plant derived malate utilization	6		flhC+ vs flhC-	-0.06062168479022812	0.2816206972484064	-0.21526004793872147	0.8324640311896944	0.56809957339959	0.8157842752637295	0.9221577946926012	FALSE	flhC+	indirect effects	colonizing plant system	colonization-plant derived substrate usage	plant derived organic acid utilization
plant derived malate utilization	6		Lj+Ri vs Lj	0.44092120325316453	0.134031863857609	3.289674489057203	0.004962868014080014	0.025302868760909265	5.304555227285603	0.08848953324528251	TRUE	Lj+Ri	indirect effects	colonizing plant system	colonization-plant derived substrate usage	plant derived organic acid utilization
plant derived malate utilization	6		Lj+Ri: flhC+ vs flhC-	0.07880371414141975	0.23512581440474936	0.33515551808261157	0.7421490053561919	0.5405556826217293	0.8874848573075691	0.9221577946926012	FALSE	flhC- Lj+Ri	indirect effects	colonizing plant system	colonization-plant derived substrate usage	plant derived organic acid utilization
ce-pg remodelling-n acetylmuramate modification	8		flhC+ vs flhC-	-0.09271968191766065	0.20400750576586096	-0.45449152260150105	0.654138120057908	0.5229502142449013	0.9352544889138881	0.9217313189087385	FALSE	flhC+	indirect effects	competitive exclusion, ce	ce-cell envelope remodelling	ce-peptidoglycan remodelling
ce-pg remodelling-n acetylmuramate modification	8		Lj+Ri vs Lj	-0.7127223548164329	0.10082288315891066	-7.069053497439514	5.638099059584571e-7	2.408225501519761e-5	15.341669984875672	1.2177451897726613e-4	TRUE	Lj	indirect effects	competitive exclusion, ce	ce-cell envelope remodelling	ce-peptidoglycan remodelling
ce-pg remodelling-n acetylmuramate modification	8		Lj+Ri: flhC+ vs flhC-	0.3057586411062811	0.18065783180215755	1.692473766878395	0.10534127559217936	0.20783949151752604	2.266458288559951	0.501546851458734	FALSE	flhC- Lj+Ri	indirect effects	competitive exclusion, ce	ce-cell envelope remodelling	ce-peptidoglycan remodelling
motility-flagellum regulation	8		flhC+ vs flhC-	-0.8966327459158392	0.4369622936576404	-2.051968233712976	0.052848809552337034	0.13740415246607546	2.863502490646262	0.38254810837354547	FALSE	flhC+	indirect effects	colonizing plant system	colonization-motility, chemotaxis	motility-flagellum control
motility-flagellum regulation	8		Lj+Ri vs Lj	-0.15842263716109853	0.2694826907715909	-0.5878768566081112	0.562884074066465	0.4850114320336543	1.0439093419301038	0.9100033694890459	FALSE	Lj	indirect effects	colonizing plant system	colonization-motility, chemotaxis	motility-flagellum control
motility-flagellum regulation	8		Lj+Ri: flhC+ vs flhC-	-0.31370771050496365	0.5009160895299276	-0.6262679859202664	0.5378877463154794	0.47215656337946227	1.0826627697110285	0.9035739060836263	FALSE	flhC+ Lj+Ri	indirect effects	colonizing plant system	colonization-motility, chemotaxis	motility-flagellum control
motility-pilus system	19		flhC+ vs flhC-	-0.2337892709113857	0.17267258655877488	-1.353945496332782	0.18139329532000487	0.27753747294565245	1.849245518440892	0.6174605683672638	FALSE	flhC+	indirect effects	colonizing plant system	colonization-motility, chemotaxis	motility-pilus, fimbriae system
motility-pilus system	19		Lj+Ri vs Lj	-0.6129608850862283	0.13874491764182234	-4.417897934601256	4.834885406661892e-5	7.796985722043047e-4	10.324795886900512	0.003203932554237178	TRUE	Lj	indirect effects	colonizing plant system	colonization-motility, chemotaxis	motility-pilus, fimbriae system
motility-pilus system	19		Lj+Ri: flhC+ vs flhC-	0.3829824106251875	0.2066111566927617	1.853638577681922	0.06925679750923545	0.168349127165973	2.570471853594608	0.4275369901795093	FALSE	flhC- Lj+Ri	indirect effects	colonizing plant system	colonization-motility, chemotaxis	motility-pilus, fimbriae system
ce-qsr, bf-osmolarity signalling	4		flhC+ vs flhC-	0.07791735942166933	0.4636721147068897	0.16804409182752944	0.8702642086895429	0.5775888705975606	0.79188515129177794	0.9221577946926012	FALSE	flhC-	indirect effects	competitive exclusion, ce	ce-quorum sensing response, biofilm formation	ce-environmental qsr, bf signalling
ce-qsr, bf-osmolarity signalling	4		Lj+Ri vs Lj	0.5278673664199204	0.24736277379462396	2.133980624175038	0.06162143967183131	0.15289992861589055	2.709340361736877	0.4079658449457285	FALSE	Lj+Ri	indirect effects	competitive exclusion, ce	ce-quorum sensing response, biofilm formation	ce-environmental qsr, bf signalling
ce-qsr, bf-osmolarity signalling	4		Lj+Ri: flhC+ vs flhC-	-0.22630940943899616	0.3539362427165167	-0.6394072777120411	0.5384903452958494	0.47215656337946227	1.0826627697110285	0.9037469583399312	FALSE	flhC+ Lj+Ri	indirect effects	competitive exclusion, ce	ce-quorum sensing response, biofilm formation	ce-environmental qsr, bf signalling
iron acquisition-iron uptake regulation	5		flhC+ vs flhC-	-0.4304295410594681	0.2476278401812346	-1.7382114254376408	0.10774072150420906	0.20783949151752604	2.266458288559951	0.5057897208676967	FALSE	flhC+	direct effects	bio-fertilization	iron acquisition	iron acquisition-other transport systems
iron acquisition-iron uptake regulation	5		Lj+Ri vs Lj	0.015935461057598133	0.18159573390379968	0.08775239767493624	0.9315208656472549	0.5900829655840127	0.7610102834268789	0.9221577946926012	FALSE	Lj+Ri	direct effects	bio-fertilization	iron acquisition	iron acquisition-other transport systems
iron acquisition-iron uptake regulation	5		Lj+Ri: flhC+ vs flhC-	0.31499703293285897	0.22977944932129243	1.3708668632607341	0.1955115079100992	0.28483693524906795	1.811791859939596	0.6361486478290482	FALSE	flhC- Lj+Ri	direct effects	bio-fertilization	iron acquisition	iron acquisition-other transport systems
iron resistance-iron uptake regulation	5		flhC+ vs flhC-	-0.4304295410594681	0.2476278401812346	-1.7382114254376408	0.10774072150420906	0.20783949151752604	2.266458288559951	0.5057897208676967	FALSE	flhC+	direct effects	bio-remediation	heavy metal detoxification	heavy metal iron resistance
iron resistance-iron uptake regulation	5		Lj+Ri vs Lj	0.015935461057598133	0.18159573390379968	0.08775239767493624	0.9315208656472549	0.5900829655840127	0.7610102834268789	0.9221577946926012	FALSE	Lj+Ri	direct effects	bio-remediation	heavy metal detoxification	heavy metal iron resistance
iron resistance-iron uptake regulation	5		Lj+Ri: flhC+ vs flhC-	0.31499703293285897	0.22977944932129243	1.3708668632607341	0.1955115079100992	0.28483693524906795	1.811791859939596	0.6361486478290482	FALSE	flhC- Lj+Ri	direct effects	bio-remediation	heavy metal detoxification	heavy metal iron resistance
ce-bacterial fitness-polymyxin resistance	4		flhC+ vs flhC-	0.019827674304726484	0.30511039643444604	0.06498524644336898	0.9496063196611543	0.593685321935129	0.752229650019236	0.9221577946926012	FALSE	flhC-	indirect effects	competitive exclusion, ce	ce-bacterial fitness	ce-bacterial fitness-resistance to antimicrobial, toxic compounds
ce-bacterial fitness-polymyxin resistance	4		Lj+Ri vs Lj	0.04929041034429967	0.18113576714613885	0.2721185943609501	0.7916705530181383	0.5511170055233006	0.859569450559229	0.9221577946926012	FALSE	Lj+Ri	indirect effects	competitive exclusion, ce	ce-bacterial fitness	ce-bacterial fitness-resistance to antimicrobial, toxic compounds
ce-bacterial fitness-polymyxin resistance	4		Lj+Ri: flhC+ vs flhC-	0.34503652542564645	0.23252686148524496	1.4838566315382054	0.17200035988021772	0.27402020463263743	1.8676458219619967	0.6046413668067134	FALSE	flhC- Lj+Ri	indirect effects	competitive exclusion, ce	ce-bacterial fitness	ce-bacterial fitness-resistance to antimicrobial, toxic compounds
ce-qsr-ai-3 perception, signalling	6		flhC+ vs flhC-	0.056789378775103566	0.42267546142204676	0.13435693329355275	0.8949065172651358	0.5814597383553275	0.7822487953402727	0.9221577946926012	FALSE	flhC-	indirect effects	competitive exclusion, ce	ce-quorum sensing response, biofilm formation	ce-qsr-autoinducer perception
ce-qsr-ai-3 perception, signalling	6		Lj+Ri vs Lj	0.2740775218130984	0.22150094018972843	1.2373650494590906	0.2349723963513826	0.3164654919384787	1.6598799011529808	0.6849852839334315	FALSE	Lj+Ri	indirect effects	competitive exclusion, ce	ce-quorum sensing response, biofilm formation	ce-qsr-autoinducer perception
ce-qsr-ai-3 perception, signalling	6		Lj+Ri: flhC+ vs flhC-	0.06013768346186365	0.29587376435887347	0.2032545318513641	0.8416676294374525	0.56809957339959	0.8157842752637295	0.9221577946926012	FALSE	flhC- Lj+Ri	indirect effects	competitive exclusion, ce	ce-quorum sensing response, biofilm formation	ce-qsr-autoinducer perception
ce-qsr-nor-, adrenaline percipitation, signalling	6		flhC+ vs flhC-	0.056789378775103566	0.42267546142204676	0.13435693329355275	0.8949065172651358	0.5814597383553275	0.7822487953402727	0.9221577946926012	FALSE	flhC-	indirect effects	competitive exclusion, ce	ce-quorum sensing response, biofilm formation	ce-qsr-autoinducer perception
ce-qsr-nor-, adrenaline percipitation, signalling	6		Lj+Ri vs Lj	0.2740775218130984	0.22150094018972843	1.2373650494590906	0.2349723963513826	0.3164654919384787	1.6598799011529808	0.6849852839334315	FALSE	Lj+Ri	indirect effects	competitive exclusion, ce	ce-quorum sensing response, biofilm formation	ce-qsr-autoinducer perception
ce-qsr-nor-, adrenaline percipitation, signalling	6		Lj+Ri: flhC+ vs flhC-	0.06013768346186365	0.29587376435887347	0.2032545318513641	0.8416676294374525	0.56809957339959	0.8157842752637295	0.9221577946926012	FALSE	flhC- Lj+Ri	indirect effects	competitive exclusion, ce	ce-quorum sensing response, biofilm formation	ce-qsr-autoinducer perception
bactericidal-polymyxin metabolism	4		flhC+ vs flhC-	0.019827674304726484	0.30511039643444604	0.06498524644336898	0.9496063196611543	0.593685321935129	0.752229650019236	0.9221577946926012	FALSE	flhC-	indirect effects	stress control, biocontrol	neutralizing biotic stress	bactericidal compounds, antibiotics
bactericidal-polymyxin metabolism	4		Lj+Ri vs Lj	0.04929041034429967	0.18113576714613885	0.2721185943609501	0.7916705530181383	0.5511170055233006	0.859569450559229	0.9221577946926012	FALSE	Lj+Ri	indirect effects	stress control, biocontrol	neutralizing biotic stress	bactericidal compounds, antibiotics
bactericidal-polymyxin metabolism	4		Lj+Ri: flhC+ vs flhC-	0.34503652542564645	0.23252686148524496	1.4838566315382054	0.17200035988021772	0.27402020463263743	1.8676458219619967	0.6046413668067134	FALSE	flhC- Lj+Ri	indirect effects	stress control, biocontrol	neutralizing biotic stress	bactericidal compounds, antibiotics
ce-bacterial fitness-beta-lactam resistance	4		flhC+ vs flhC-	-0.23811696406792793	0.09398767694438658	-2.5334913236426098	0.03205124027404538	0.09441506286081171	3.40483914606658	0.3015182899409892	FALSE	flhC+	indirect effects	competitive exclusion, ce	ce-bacterial fitness	ce-bacterial fitness-resistance to antimicrobial, toxic compounds
ce-bacterial fitness-beta-lactam resistance	4		Lj+Ri vs Lj	0.3694379430856369	0.11827805583050666	3.1234698650698505	0.012249924226134563	0.046658012436451624	4.421731337856564	0.16751564883947345	TRUE	Lj+Ri	indirect effects	competitive exclusion, ce	ce-bacterial fitness	ce-bacterial fitness-resistance to antimicrobial, toxic compounds
ce-bacterial fitness-beta-lactam resistance	4		Lj+Ri: flhC+ vs flhC-	0.12954554608433896	0.16345916998214818	0.7925254123001296	0.44844023557453816	0.4357112735802694	1.198555652903654	0.8671811611169655	FALSE	flhC- Lj+Ri	indirect effects	competitive exclusion, ce	ce-bacterial fitness	ce-bacterial fitness-resistance to antimicrobial, toxic compounds
motility-quorumsensing related regulation	3		flhC+ vs flhC-	-0.26421911163731887	0.12317547291457111	-2.145062692964607	0.07561993020327827	0.1748239816487832	2.516024993386138	0.44246771095682813	FALSE	flhC+	indirect effects	colonizing plant system	colonization-motility, chemotaxis	other motility regulating functions
motility-quorumsensing related regulation	3		Lj+Ri vs Lj	0.12829405796753893	0.15765852258189333	0.8137464176787431	0.446873176052061	0.4357112735802694	1.198555652903654	0.8663442192217851	FALSE	Lj+Ri	indirect effects	colonizing plant system	colonization-motility, chemotaxis	other motility regulating functions
motility-quorumsensing related regulation	3		Lj+Ri: flhC+ vs flhC-	0.006132084014604887	0.314509879448603	0.01949726992791331	0.9850766147320791	0.6023149447350878	0.7314100391414314	0.9221577946926012	FALSE	flhC- Lj+Ri	indirect effects	colonizing plant system	colonization-motility, chemotaxis	other motility regulating functions
plant signal-terpenoid backbone biosynthesis	3		flhC+ vs flhC-	-0.22828509701343752	0.5041818655734602	-0.4527832367667257	0.6666163652923617	0.5252023734331484	0.9290546589831123	0.9220762643744765	FALSE	flhC+	direct effects	phytohormone, plant signal production	plant signal-other terpenoid, derivate production	plant signal-terpenoid derivate metabolism
plant signal-terpenoid backbone biosynthesis	3		Lj+Ri vs Lj	0.42951729775336445	0.34775304361961107	1.2351216060762678	0.26295374178555614	0.3332648122332419	1.5852590963606845	0.7167337650180008	FALSE	Lj+Ri	direct effects	phytohormone, plant signal production	plant signal-other terpenoid, derivate production	plant signal-terpenoid derivate metabolism
plant signal-terpenoid backbone biosynthesis	3		Lj+Ri: flhC+ vs flhC-	1.048564250690273	0.4681770760977567	2.2396744826338524	0.0663767721077139	0.16401865550301895	2.6080681783914406	0.4203902148623093	FALSE	flhC- Lj+Ri	direct effects	phytohormone, plant signal production	plant signal-other terpenoid, derivate production	plant signal-terpenoid derivate metabolism
oxidative stress-terpenoid derivate production	8		flhC+ vs flhC-	-0.07735554255185227	0.06578530750545014	-1.175878710385956	0.25280243449266665	0.327216577752402	1.6116822535902018	0.7054881645599864	FALSE	flhC+	indirect effects	stress control, biocontrol	neutralizing abiotic stress	nitrosative, oxidative stress, ros scavenging
oxidative stress-terpenoid derivate production	8		Lj+Ri vs Lj	-0.5680066499511705	0.1422517974464212	-3.992966416927764	6.607249769342675e-4	0.005999550544734117	7.380929859136094	0.021100085446111912	TRUE	Lj	indirect effects	stress control, biocontrol	neutralizing abiotic stress	nitrosative, oxidative stress, ros scavenging
oxidative stress-terpenoid derivate production	8		Lj+Ri: flhC+ vs flhC-	0.14456585139662081	0.3751764206145851	0.3853276577451327	0.7038700211153567	0.5318694396956829	0.9108559503268727	0.9221577946926012	FALSE	flhC- Lj+Ri	indirect effects	stress control, biocontrol	neutralizing abiotic stress	nitrosative, oxidative stress, ros scavenging
plant derived carbohydrates-glycolysis, gluconeogenesis	12		flhC+ vs flhC-	-0.1152025812908769	0.12522846179052297	-0.9199392825217566	0.36428063086533424	0.3952819890820104	1.3390458742454934	0.8118817028530371	FALSE	flhC+	indirect effects	colonizing plant system	colonization-plant derived substrate usage	plant derived carbohydrate-general usage
plant derived carbohydrates-glycolysis, gluconeogenesis	12		Lj+Ri vs Lj	-0.052596523703654946	0.12732964956781515	-0.4130736547393252	0.6822244879680057	0.5261946080245226	0.9263316297665662	0.9221577946926012	FALSE	Lj	indirect effects	colonizing plant system	colonization-plant derived substrate usage	plant derived carbohydrate-general usage
plant derived carbohydrates-glycolysis, gluconeogenesis	12		Lj+Ri: flhC+ vs flhC-	0.09202508715833393	0.19155614304482085	0.48040791433559843	0.634106854664118	0.5124166263412945	0.9646108074377374	0.9205900420595374	FALSE	flhC- Lj+Ri	indirect effects	colonizing plant system	colonization-plant derived substrate usage	plant derived carbohydrate-general usage
xenobiotic methylnaphtalene degradation	4		flhC+ vs flhC-	-0.364975406507348	0.3313434464208851	-1.1015018116391	0.2992629659922433	0.3534576721460988	1.5003906375364753	0.7544160967569142	FALSE	flhC+	direct effects	bio-remediation	xenobiotics biodegradation	xenobiotic naphtalene, derivate degradation
xenobiotic methylnaphtalene degradation	4		Lj+Ri vs Lj	0.2213926535475152	0.385494510279624	0.5743081876494813	0.5798280689087365	0.491057077479191	1.0260373705300283	0.9135188336383806	FALSE	Lj+Ri	direct effects	bio-remediation	xenobiotics biodegradation	xenobiotic naphtalene, derivate degradation
xenobiotic methylnaphtalene degradation	4		Lj+Ri: flhC+ vs flhC-	0.023604569679377088	0.5394442752650459	0.043757197474714925	0.9660533959267874	0.5955769940967977	0.7476400682062566	0.9221577946926012	FALSE	flhC- Lj+Ri	direct effects	bio-remediation	xenobiotics biodegradation	xenobiotic naphtalene, derivate degradation
bactericidal-sideromycins, microcins	3		flhC+ vs flhC-	-0.1762378159836781	0.4631890401585711	-0.3804878801176809	0.7166894415066136	0.5318694396956829	0.9108559503268727	0.9221577946926012	FALSE	flhC+	indirect effects	stress control, biocontrol	neutralizing biotic stress	bactericidal compounds, antibiotics
bactericidal-sideromycins, microcins	3		Lj+Ri vs Lj	-0.8646042940001756	0.21058217059785692	-4.105781090324532	0.006316209311884792	0.02927920550632208	5.093979783271632	0.10523645198628558	TRUE	Lj	indirect effects	stress control, biocontrol	neutralizing biotic stress	bactericidal compounds, antibiotics
bactericidal-sideromycins, microcins	3		Lj+Ri: flhC+ vs flhC-	0.42576647159846615	0.45533360694274916	0.9350648955107752	0.3858433065009528	0.40909516931807	1.2894915932077518	0.8280864631758348	FALSE	flhC- Lj+Ri	indirect effects	stress control, biocontrol	neutralizing biotic stress	bactericidal compounds, antibiotics
plant derived glucosamine, glucosaminate degradation	5		flhC+ vs flhC-	-0.07777891126568899	0.14493327274296394	-0.5366532459639425	0.6013150615613735	0.4969842028803365	1.008728099816909	0.917052918906629	FALSE	flhC+	indirect effects	colonizing plant system	colonization-plant derived substrate usage	plant derived amino, nucleotide sugar utilization
plant derived glucosamine, glucosaminate degradation	5		Lj+Ri vs Lj	-0.6590977830827157	0.5453837886227069	-1.2085027036597076	0.2501295585780125	0.327216577752402	1.6116822535902018	0.702475600332265	FALSE	Lj	indirect effects	colonizing plant system	colonization-plant derived substrate usage	plant derived amino, nucleotide sugar utilization
plant derived glucosamine, glucosaminate degradation	5		Lj+Ri: flhC+ vs flhC-	0.6889477119046663	0.624432156912662	1.1033187581353663	0.29152327797938626	0.35333162756130926	1.5009052007858334	0.7467175521751551	FALSE	flhC- Lj+Ri	indirect effects	colonizing plant system	colonization-plant derived substrate usage	plant derived amino, nucleotide sugar utilization
plant derived proline degradation	5		flhC+ vs flhC-	0.10712993361416093	0.3366329708012945	0.3182395751644805	0.7557734860008062	0.5421207958773898	0.8833137447913454	0.9221577946926012	FALSE	flhC-	indirect effects	colonizing plant system	colonization-plant derived substrate usage	plant derived amino acid utilization
plant derived proline degradation	5		Lj+Ri vs Lj	-1.1786035268655304	0.1397247249644415	-8.435182299807517	2.1771734473329437e-6	8.137022765079902e-5	13.585139447481733	3.284136961843501e-4	TRUE	Lj	indirect effects	colonizing plant system	colonization-plant derived substrate usage	plant derived amino acid utilization
plant derived proline degradation	5		Lj+Ri: flhC+ vs flhC-	0.7296253947169353	0.34904176310696405	2.090367032936804	0.05853717964200249	0.14707786656784036	2.7653479400374303	0.3994351818052284	FALSE	flhC- Lj+Ri	indirect effects	colonizing plant system	colonization-plant derived substrate usage	plant derived amino acid utilization
bactericidal-prodigiosin metabolism	3		flhC+ vs flhC-	-0.003666295561566495	0.24509732070441226	-0.014958529742510131	0.9885502590407238	0.6038214643909335	0.7278060528090013	0.9221577946926012	FALSE	flhC+	indirect effects	stress control, biocontrol	neutralizing biotic stress	bactericidal compounds, antibiotics
bactericidal-prodigiosin metabolism	3		Lj+Ri vs Lj	-0.3363410266200486	0.2579440668541752	-1.3039300757020085	0.24004594859727743	0.31992882484179774	1.644177113115603	0.690917018026232	FALSE	Lj	indirect effects	stress control, biocontrol	neutralizing biotic stress	bactericidal compounds, antibiotics
bactericidal-prodigiosin metabolism	3		Lj+Ri: flhC+ vs flhC-	0.24211870782776732	0.30551171738986804	0.7925021989215426	0.4582484082961935	0.44144308722622627	1.1797006435801125	0.872257700177664	FALSE	flhC- Lj+Ri	indirect effects	stress control, biocontrol	neutralizing biotic stress	bactericidal compounds, antibiotics
xenobiotic organophosphate degradtion	3		flhC+ vs flhC-	0.09932807324346085	0.914733444902812	0.10858690452059964	0.9170705312751322	0.5858944365907215	0.7712873441070308	0.9221577946926012	FALSE	flhC-	direct effects	bio-remediation	xenobiotics biodegradation	xenobiotic degradation of organo-phosphorus insecticides
xenobiotic organophosphate degradtion	3		Lj+Ri vs Lj	-0.2910137821900601	0.13625717658564002	-2.135768474603265	0.07659665668680075	0.1748239816487832	2.516024993386138	0.4446660911101298	FALSE	Lj	direct effects	bio-remediation	xenobiotics biodegradation	xenobiotic degradation of organo-phosphorus insecticides
xenobiotic organophosphate degradtion	3		Lj+Ri: flhC+ vs flhC-	-0.07228126995380288	0.694081224908469	-0.10413949745339224	0.920452493611231	0.5874274979886296	0.7675172938427562	0.9221577946926012	FALSE	flhC+ Lj+Ri	direct effects	bio-remediation	xenobiotics biodegradation	xenobiotic degradation of organo-phosphorus insecticides
plant derived fructose metabolism, degradation	5		flhC+ vs flhC-	-0.6593692593561088	0.45058884232787894	-1.46335017074459	0.16906765414682634	0.2710467346296811	1.883386468380379	0.6005720631084887	FALSE	flhC+	indirect effects	colonizing plant system	colonization-plant derived substrate usage	plant derived carbohydrate-hexoses utilization
plant derived fructose metabolism, degradation	5		Lj+Ri vs Lj	-0.16956551124316177	0.37195992744997103	-0.45587037400949193	0.6566228465403582	0.5237536387700903	0.9330397329396628	0.9218219332892138	FALSE	Lj	indirect effects	colonizing plant system	colonization-plant derived substrate usage	plant derived carbohydrate-hexoses utilization
plant derived fructose metabolism, degradation	5		Lj+Ri: flhC+ vs flhC-	0.06937502464767697	0.44952483876370347	0.1543296802874658	0.8799149966738952	0.5776069970873119	0.7918398758582232	0.9221577946926012	FALSE	flhC- Lj+Ri	indirect effects	colonizing plant system	colonization-plant derived substrate usage	plant derived carbohydrate-hexoses utilization
motility-flagellum rod, hook, filament	13		flhC+ vs flhC-	-1.6908165370029693	0.307022030814677	-5.507150521141497	3.16831594476581e-6	9.473074917795482e-5	13.365807680359149	4.2857737845488985e-4	TRUE	flhC+	indirect effects	colonizing plant system	colonization-motility, chemotaxis	motility-flagellar assembly
motility-flagellum rod, hook, filament	13		Lj+Ri vs Lj	-0.6424001663001611	0.17233885547083752	-3.7275410965512963	6.621710162429399e-4	0.005999550544734117	7.380929859136094	0.021132359519487463	TRUE	Lj	indirect effects	colonizing plant system	colonization-motility, chemotaxis	motility-flagellar assembly
motility-flagellum rod, hook, filament	13		Lj+Ri: flhC+ vs flhC-	-0.32531720232797917	0.4170277025687428	-0.7800853524217709	0.4404396538946539	0.4330206894825844	1.2074921371389724	0.8628330787390885	FALSE	flhC+ Lj+Ri	indirect effects	colonizing plant system	colonization-motility, chemotaxis	motility-flagellar assembly
plant derived formate utilization	5		flhC+ vs flhC-	-0.09002852968285768	0.09023014122143846	-0.9977655854700925	0.3380880152171626	0.3814577044160325	1.390404993298091	0.7902851362277825	FALSE	flhC+	indirect effects	colonizing plant system	colonization-plant derived substrate usage	plant derived organic acid utilization
plant derived formate utilization	5		Lj+Ri vs Lj	-1.063438027283468	0.08193771643474948	-12.978614410499581	2.0095347085950912e-8	1.001398070578612e-6	19.92955298846767	5.755710689539225e-6	TRUE	Lj	indirect effects	colonizing plant system	colonization-plant derived substrate usage	plant derived organic acid utilization
plant derived formate utilization	5		Lj+Ri: flhC+ vs flhC-	0.6332910212430428	0.13612094547497197	4.652414211738513	5.581238564382309e-4	0.005222402643342334	7.581070592013342	0.018752347306337833	TRUE	flhC- Lj+Ri	indirect effects	colonizing plant system	colonization-plant derived substrate usage	plant derived organic acid utilization
putative-photosynthesis electron transfer	3		flhC+ vs flhC-	-0.24534564193418135	0.43693537570567254	-0.5615147126458594	0.594782478589033	0.4939899967270108	1.017446267284805	0.916084235051994	FALSE	flhC+	putative pgpts	putative functions	putative functions-1	putative-energy metabolism
putative-photosynthesis electron transfer	3		Lj+Ri vs Lj	-0.36624797327867253	0.610150902672836	-0.6002580208834918	0.5702952163423718	0.489288047671565	1.0312440538404462	0.9116224447347209	FALSE	Lj	putative pgpts	putative functions	putative functions-1	putative-energy metabolism
putative-photosynthesis electron transfer	3		Lj+Ri: flhC+ vs flhC-	0.3941751672594586	0.8615457444508006	0.457520880113834	0.6633961052444278	0.5240461354038496	0.9322342671162039	0.9220133737743335	FALSE	flhC- Lj+Ri	putative pgpts	putative functions	putative functions-1	putative-energy metabolism
salinity stress-sodium transport	3		flhC+ vs flhC-	-0.1248430929620721	0.4118968305949584	-0.30309311383082094	0.7720529711608719	0.5454418310585839	0.8745027471340895	0.9221577946926012	FALSE	flhC+	indirect effects	stress control, biocontrol	neutralizing abiotic stress	neutralizing salinity stress
salinity stress-sodium transport	3		Lj+Ri vs Lj	-0.13785250383900252	0.4040593813419303	-0.34116892269937554	0.7446065629635541	0.5406567415289502	0.8872151652813711	0.9221577946926012	FALSE	Lj	indirect effects	stress control, biocontrol	neutralizing abiotic stress	neutralizing salinity stress
salinity stress-sodium transport	3		Lj+Ri: flhC+ vs flhC-	0.08680598346622345	0.6007705518186969	0.14449107600803332	0.8898439580731541	0.5814275862620734	0.7823285720555602	0.9221577946926012	FALSE	flhC- Lj+Ri	indirect effects	stress control, biocontrol	neutralizing abiotic stress	neutralizing salinity stress
ce-sec-srp core components	10		flhC+ vs flhC-	-0.4573800542312867	0.16318138964353618	-2.802893486998835	0.009260569498271589	0.03819110091723826	4.71061968131083	0.13808160150350654	TRUE	flhC+	indirect effects	competitive exclusion, ce	ce-bacterial secretion	ce-sec-secretion pathway
ce-sec-srp core components	10		Lj+Ri vs Lj	-0.5232978547508129	0.2839177380718905	-1.8431319518976628	0.07631431393166649	0.1748239816487832	2.516024993386138	0.44403296907406214	FALSE	Lj	indirect effects	competitive exclusion, ce	ce-bacterial secretion	ce-sec-secretion pathway
ce-sec-srp core components	10		Lj+Ri: flhC+ vs flhC-	0.518936883321043	0.37769808868165433	1.3739462784478977	0.1807582279495076	0.27753747294565245	1.849245518440892	0.6166038741591149	FALSE	flhC- Lj+Ri	indirect effects	competitive exclusion, ce	ce-bacterial secretion	ce-sec-secretion pathway
ce-qsr-pentapeptide transport	8		flhC+ vs flhC-	-0.4797482406975551	0.18346423041604334	-2.614941558960164	0.01617738558567476	0.058987090248514853	4.083456945001736	0.20146805660247846	FALSE	flhC+	indirect effects	competitive exclusion, ce	ce-quorum sensing response, biofilm formation	ce-qsr-autoinducer perception
ce-qsr-pentapeptide transport	8		Lj+Ri vs Lj	-0.48274739723431487	0.3106878659590927	-1.5538019025753542	0.1351736805479067	0.24201270000263597	2.046845337676461	0.5508789552293081	FALSE	Lj	indirect effects	competitive exclusion, ce	ce-quorum sensing response, biofilm formation	ce-qsr-autoinducer perception
ce-qsr-pentapeptide transport	8		Lj+Ri: flhC+ vs flhC-	0.484213954503493	0.41841518712648035	1.1572571202037243	0.26016155200156765	0.3317132020752127	1.5919916628355597	0.7136714977430605	FALSE	flhC- Lj+Ri	indirect effects	competitive exclusion, ce	ce-quorum sensing response, biofilm formation	ce-qsr-autoinducer perception
pti-flagellin triggered immunity	4		flhC+ vs flhC-	-1.0933499086425953	1.0987263173127046	-0.9951066898231226	0.34568429982249904	0.38562299419617907	1.374737014730983	0.7967646882529834	FALSE	flhC+	indirect effects	plant immune response stimulation	triggered immunity	pamp, effector triggered immunity, pti
pti-flagellin triggered immunity	4		Lj+Ri vs Lj	-0.9346453401770678	0.3341511258755543	-2.7970737423914938	0.020811894525545844	0.06763730235172169	3.8860370693734305	0.23598594355478153	FALSE	Lj	indirect effects	plant immune response stimulation	triggered immunity	pamp, effector triggered immunity, pti
pti-flagellin triggered immunity	4		Lj+Ri: flhC+ vs flhC-	-0.6560089494125103	1.1160463818852266	-0.5877972099191606	0.5711202314235333	0.489288047671565	1.0312440538404462	0.9117947871981011	FALSE	flhC+ Lj+Ri	indirect effects	plant immune response stimulation	triggered immunity	pamp, effector triggered immunity, pti
motility-flagellum m, s, p, l-rings	4		flhC+ vs flhC-	-1.0349216216871664	0.5996905654544179	-1.7257593854306352	0.11847073638405937	0.22208175945372033	2.170837191990477	0.524105605842326	FALSE	flhC+	indirect effects	colonizing plant system	colonization-motility, chemotaxis	motility-flagellar assembly
motility-flagellum m, s, p, l-rings	4		Lj+Ri vs Lj	0.015463844301404538	0.24369886108136257	0.06345472536386494	0.9507913929879896	0.593685321935129	0.752229650019236	0.9221577946926012	FALSE	Lj+Ri	indirect effects	colonizing plant system	colonization-motility, chemotaxis	motility-flagellar assembly
motility-flagellum m, s, p, l-rings	4		Lj+Ri: flhC+ vs flhC-	-0.6027815065337666	0.643745274427167	-0.9363664953814973	0.37352830059700337	0.4010151696213838	1.31827128283659	0.8190054823190809	FALSE	flhC+ Lj+Ri	indirect effects	colonizing plant system	colonization-motility, chemotaxis	motility-flagellar assembly
motility-flagellum type-iii secretion	3		flhC+ vs flhC-	-1.8589584220357673	0.3277654483832863	-5.671611913962073	0.0012931972729932812	0.009430688765771451	6.728421143382554	0.03380371069519291	TRUE	flhC+	indirect effects	colonizing plant system	colonization-motility, chemotaxis	motility-flagellar assembly
motility-flagellum type-iii secretion	3		Lj+Ri vs Lj	0.3407061216160814	0.20074700224986883	1.6971915784426315	0.14058362791853374	0.24745684775317817	2.0147511291307847	0.5591811831152403	FALSE	Lj+Ri	indirect effects	colonizing plant system	colonization-motility, chemotaxis	motility-flagellar assembly
motility-flagellum type-iii secretion	3		Lj+Ri: flhC+ vs flhC-	-0.24774797843101531	0.42145118554106364	-0.5878450148691686	0.5780743109616748	0.491057077479191	1.0260373705300283	0.913185465303752	FALSE	flhC+ Lj+Ri	indirect effects	colonizing plant system	colonization-motility, chemotaxis	motility-flagellar assembly
ce-t3ss-flagellar export apparatus	5		flhC+ vs flhC-	-1.7853966155776948	0.4122972728674781	-4.330362418263103	9.780829249584043e-4	0.007498485554353764	7.059185036232992	0.02777081697154434	TRUE	flhC+	indirect effects	competitive exclusion, ce	ce-bacterial secretion	ce-type iii secretion systems
ce-t3ss-flagellar export apparatus	5		Lj+Ri vs Lj	0.18218273907114382	0.23268894518859842	0.7829453991614495	0.4488353191676341	0.4357112735802694	1.198555652903654	0.8673910407743302	FALSE	Lj+Ri	indirect effects	competitive exclusion, ce	ce-bacterial secretion	ce-type iii secretion systems
ce-t3ss-flagellar export apparatus	5		Lj+Ri: flhC+ vs flhC-	0.21408937514530912	0.47772707999184516	0.4481415940435356	0.6620348113568786	0.5240461354038496	0.9322342671162039	0.9219813712755799	FALSE	flhC- Lj+Ri	indirect effects	competitive exclusion, ce	ce-bacterial secretion	ce-type iii secretion systems
ce-bacterial fitness-oxygen availability signalling	3		flhC+ vs flhC-	0.4101631585628276	0.9204876083120132	0.44559335167475345	0.6715183437713632	0.5260678832455402	0.92667911950909	0.9221377934749685	FALSE	flhC-	indirect effects	competitive exclusion, ce	ce-bacterial fitness	ce-bacterial fitness-energy metabolism
ce-bacterial fitness-oxygen availability signalling	3		Lj+Ri vs Lj	0.8134967357794217	0.3769019816663328	2.1583774438724004	0.07424290395582486	0.1748239816487832	2.516024993386138	0.43932837355093485	FALSE	Lj+Ri	indirect effects	competitive exclusion, ce	ce-bacterial fitness	ce-bacterial fitness-energy metabolism
ce-bacterial fitness-oxygen availability signalling	3		Lj+Ri: flhC+ vs flhC-	-0.7535052322155552	0.5424467729222471	-1.38908602618521	0.21416863397124228	0.3013418299141413	1.7305271444209889	0.6598437440315398	FALSE	flhC+ Lj+Ri	indirect effects	competitive exclusion, ce	ce-bacterial fitness	ce-bacterial fitness-energy metabolism
ce-qsr, bf-oxygen availability signalling	3		flhC+ vs flhC-	0.4101631585628276	0.9204876083120132	0.44559335167475345	0.6715183437713632	0.5260678832455402	0.92667911950909	0.9221377934749685	FALSE	flhC-	indirect effects	competitive exclusion, ce	ce-quorum sensing response, biofilm formation	ce-environmental qsr, bf signalling
ce-qsr, bf-oxygen availability signalling	3		Lj+Ri vs Lj	0.8134967357794217	0.3769019816663328	2.1583774438724004	0.07424290395582486	0.1748239816487832	2.516024993386138	0.43932837355093485	FALSE	Lj+Ri	indirect effects	competitive exclusion, ce	ce-quorum sensing response, biofilm formation	ce-environmental qsr, bf signalling
ce-qsr, bf-oxygen availability signalling	3		Lj+Ri: flhC+ vs flhC-	-0.7535052322155552	0.5424467729222471	-1.38908602618521	0.21416863397124228	0.3013418299141413	1.7305271444209889	0.6598437440315398	FALSE	flhC+ Lj+Ri	indirect effects	competitive exclusion, ce	ce-quorum sensing response, biofilm formation	ce-environmental qsr, bf signalling
motility-flagellum chaperones	3		flhC+ vs flhC-	-0.41190995451077617	0.4698003209244616	-0.8767766563041716	0.4143299673301728	0.42076507613213293	1.2489131302331473	0.8473306676612241	FALSE	flhC+	indirect effects	colonizing plant system	colonization-motility, chemotaxis	motility-flagellum control
motility-flagellum chaperones	3		Lj+Ri vs Lj	0.8252365710260741	0.7598623935781581	1.0860342319878102	0.31915828156218	0.370588018180716	1.4321118578576	0.7733707234760206	FALSE	Lj+Ri	indirect effects	colonizing plant system	colonization-motility, chemotaxis	motility-flagellum control
motility-flagellum chaperones	3		Lj+Ri: flhC+ vs flhC-	-0.7210047841360507	0.9349809352105221	-0.7711438351132881	0.4698904631762759	0.4439062350276366	1.1716731222453562	0.8779247262227375	FALSE	flhC+ Lj+Ri	indirect effects	colonizing plant system	colonization-motility, chemotaxis	motility-flagellum control
vitamin k biosynthesis	4		flhC+ vs flhC-	0.43075604550946794	0.2077790444074518	2.073144800227117	0.06801661614979347	0.16716883751367728	2.5806221598764574	0.42449183052876716	FALSE	flhC-	direct effects	phytohormone, plant signal production	vitamin production	vitamin k metabolism
vitamin k biosynthesis	4		Lj+Ri vs Lj	0.19221928190150106	0.15474548682498465	1.2421640581925264	0.24556826873204207	0.32488248491711685	1.6220101277799963	0.697285030278588	FALSE	Lj+Ri	direct effects	phytohormone, plant signal production	vitamin production	vitamin k metabolism
vitamin k biosynthesis	4		Lj+Ri: flhC+ vs flhC-	-0.3998479699914053	0.23677299171492974	-1.6887397802229691	0.12553667143262817	0.23157632630765568	2.1104403185215106	0.5356600472359061	FALSE	flhC+ Lj+Ri	direct effects	phytohormone, plant signal production	vitamin production	vitamin k metabolism
oxidative stress-thioredoxines, thioesterases	4		flhC+ vs flhC-	0.4338001225093319	0.14983284393297167	2.895227181988177	0.017732658107654998	0.06274507182956905	3.9943540394961365	0.21365864042921387	FALSE	flhC-	indirect effects	stress control, biocontrol	neutralizing abiotic stress	nitrosative, oxidative stress, ros scavenging
oxidative stress-thioredoxines, thioesterases	4		Lj+Ri vs Lj	0.988807928618848	0.16565661685690333	5.9690216266639995	2.103538262389024e-4	0.0025454602359444283	8.617857756029068	0.009433384394781922	TRUE	Lj+Ri	indirect effects	stress control, biocontrol	neutralizing abiotic stress	nitrosative, oxidative stress, ros scavenging
oxidative stress-thioredoxines, thioesterases	4		Lj+Ri: flhC+ vs flhC-	0.2747406780050743	0.33122692370639334	0.8294636043796075	0.4282931129260529	0.42614667430299696	1.2305780215506275	0.8558727434843543	FALSE	flhC- Lj+Ri	indirect effects	stress control, biocontrol	neutralizing abiotic stress	nitrosative, oxidative stress, ros scavenging
iron transport-iron complex receptor	5		flhC+ vs flhC-	0.919255459206702	0.39492319918604246	2.3276815874614	0.03823088799942038	0.10733151679868148	3.2198543239864286	0.32972598921256174	FALSE	flhC-	direct effects	bio-fertilization	iron acquisition	iron acquisition-other transport systems
iron transport-iron complex receptor	5		Lj+Ri vs Lj	-0.5163542513833724	0.20923216148051552	-2.4678531623899382	0.029609673526597345	0.08853115045938238	3.4976710203873265	0.2890474696878686	FALSE	Lj	direct effects	bio-fertilization	iron acquisition	iron acquisition-other transport systems
iron transport-iron complex receptor	5		Lj+Ri: flhC+ vs flhC-	-0.7628157618924547	0.3566878704713621	-2.1386086408948968	0.05372419206444317	0.13788164516626483	2.858497677122256	0.3852546201884635	FALSE	flhC+ Lj+Ri	direct effects	bio-fertilization	iron acquisition	iron acquisition-other transport systems
iron resistance-iron complex receptor	5		flhC+ vs flhC-	0.919255459206702	0.39492319918604246	2.3276815874614	0.03823088799942038	0.10733151679868148	3.2198543239864286	0.32972598921256174	FALSE	flhC-	direct effects	bio-remediation	heavy metal detoxification	heavy metal iron resistance
iron resistance-iron complex receptor	5		Lj+Ri vs Lj	-0.5163542513833724	0.20923216148051552	-2.4678531623899382	0.029609673526597345	0.08853115045938238	3.4976710203873265	0.2890474696878686	FALSE	Lj	direct effects	bio-remediation	heavy metal detoxification	heavy metal iron resistance
iron resistance-iron complex receptor	5		Lj+Ri: flhC+ vs flhC-	-0.7628157618924547	0.3566878704713621	-2.1386086408948968	0.05372419206444317	0.13788164516626483	2.858497677122256	0.3852546201884635	FALSE	flhC+ Lj+Ri	direct effects	bio-remediation	heavy metal detoxification	heavy metal iron resistance
ce-pg remodelling-penicillin-binding proteins	5		flhC+ vs flhC-	0.1421370705696062	0.18084205699537487	0.7859735336523043	0.44712568015825016	0.4357112735802694	1.198555652903654	0.8664795610491665	FALSE	flhC-	indirect effects	competitive exclusion, ce	ce-cell envelope remodelling	ce-peptidoglycan remodelling
ce-pg remodelling-penicillin-binding proteins	5		Lj+Ri vs Lj	-0.7709588338657983	0.23404796751919638	-3.2940206319141185	0.006411377637420087	0.029491746377074836	5.0835449345182715	0.10636999067770778	TRUE	Lj	indirect effects	competitive exclusion, ce	ce-cell envelope remodelling	ce-peptidoglycan remodelling
ce-pg remodelling-penicillin-binding proteins	5		Lj+Ri: flhC+ vs flhC-	0.3701524522275069	0.27943371171820885	1.3246520970983706	0.20995987100142033	0.3003671958657324	1.7352008351179733	0.6545953143473414	FALSE	flhC- Lj+Ri	indirect effects	competitive exclusion, ce	ce-cell envelope remodelling	ce-peptidoglycan remodelling
ce-bacterial fitness-type ii toxin-antitoxin system realated factors	5		flhC+ vs flhC-	-0.2378890945287249	0.12622307861748142	-1.8846719406175074	0.08391819167340134	0.18526728944511645	2.4323199114233853	0.4604687837258742	FALSE	flhC+	indirect effects	competitive exclusion, ce	ce-bacterial fitness	ce-bacterial fitness-toxin-antitoxin system
ce-bacterial fitness-type ii toxin-antitoxin system realated factors	5		Lj+Ri vs Lj	-0.21288337148020703	0.1185003793847409	-1.7964783959807278	0.09761624830393474	0.19946464881903125	2.3257950150696427	0.487456167095439	FALSE	Lj	indirect effects	competitive exclusion, ce	ce-bacterial fitness	ce-bacterial fitness-toxin-antitoxin system
ce-bacterial fitness-type ii toxin-antitoxin system realated factors	5		Lj+Ri: flhC+ vs flhC-	0.037100312367509276	0.1817373859679922	0.2041424342597479	0.8416634129405562	0.56809957339959	0.8157842752637295	0.9221577946926012	FALSE	flhC- Lj+Ri	indirect effects	competitive exclusion, ce	ce-bacterial fitness	ce-bacterial fitness-toxin-antitoxin system
plant derived fumarate sensing, utilization	6		flhC+ vs flhC-	-0.6938113578260029	0.19697944764081846	-3.5222525300767975	0.0030796543291867528	0.017539013328272943	5.8332885997142	0.0627465984960329	TRUE	flhC+	indirect effects	colonizing plant system	colonization-plant derived substrate usage	plant derived organic acid utilization
plant derived fumarate sensing, utilization	6		Lj+Ri vs Lj	-0.5490322477511469	0.1324131548936373	-4.146357272373463	8.61447054626124e-4	0.006778092367026701	7.204904987683292	0.02540434098863053	TRUE	Lj	indirect effects	colonizing plant system	colonization-plant derived substrate usage	plant derived organic acid utilization
plant derived fumarate sensing, utilization	6		Lj+Ri: flhC+ vs flhC-	0.7932344004504116	0.2588064100142344	3.0649720012992865	0.007859689277241642	0.033928488386812616	4.881359034569009	0.12299674277918195	TRUE	flhC- Lj+Ri	indirect effects	colonizing plant system	colonization-plant derived substrate usage	plant derived organic acid utilization
high temperatur regulation	3		flhC+ vs flhC-	0.47932651952412714	0.8858784470542626	0.5410748180159383	0.6079435143946474	0.49732276252643626	1.0077456298989804	0.9179438757280971	FALSE	flhC-	indirect effects	stress control, biocontrol	neutralizing abiotic stress	high temperature tolerance
high temperatur regulation	3		Lj+Ri vs Lj	0.8554258511020826	0.4856419786525142	1.76143309002156	0.12863990722931856	0.2338149654122454	2.096560821839599	0.540624775300677	FALSE	Lj+Ri	indirect effects	stress control, biocontrol	neutralizing abiotic stress	high temperature tolerance
high temperatur regulation	3		Lj+Ri: flhC+ vs flhC-	-1.890162742544817	0.5270736860709845	-3.5861451491438268	0.011557330158138665	0.04430221151309101	4.496477471596372	0.16099986287698495	TRUE	flhC+ Lj+Ri	indirect effects	stress control, biocontrol	neutralizing abiotic stress	high temperature tolerance
stress signal-transcriptional regulation	5		flhC+ vs flhC-	0.36115145176863367	0.5657181329844858	0.6383946893541379	0.5352107424688632	0.47215656337946227	1.0826627697110285	0.902794110874413	FALSE	flhC-	indirect effects	stress control, biocontrol	universal stress response	stress signalling proteins
stress signal-transcriptional regulation	5		Lj+Ri vs Lj	-0.07515545128118281	0.3119197087672681	-0.24094486231153275	0.8136653669671348	0.5599663345912668	0.8365880005353196	0.9221577946926012	FALSE	Lj	indirect effects	stress control, biocontrol	universal stress response	stress signalling proteins
stress signal-transcriptional regulation	5		Lj+Ri: flhC+ vs flhC-	-0.8103997075488629	0.49762724665726177	-1.6285276037287033	0.1293654663536709	0.23442120995739812	2.0928249870895588	0.541776509999057	FALSE	flhC+ Lj+Ri	indirect effects	stress control, biocontrol	universal stress response	stress signalling proteins
plant derived glycine degradation	7		flhC+ vs flhC-	0.29623529994124453	0.1588342429161071	1.8650594135277856	0.07856086666418799	0.17812551334293114	2.489033922989378	0.4490190659263365	FALSE	flhC-	indirect effects	colonizing plant system	colonization-plant derived substrate usage	plant derived amino acid utilization
plant derived glycine degradation	7		Lj+Ri vs Lj	0.3483339408548285	0.09316216068981154	3.7390066769128	0.0015022906112233314	0.010413701097943817	6.585373286682031	0.037582617948221056	TRUE	Lj+Ri	indirect effects	colonizing plant system	colonization-plant derived substrate usage	plant derived amino acid utilization
plant derived glycine degradation	7		Lj+Ri: flhC+ vs flhC-	-0.5742802181621706	0.14260878754824	-4.0269623494829165	7.908869491761801e-4	0.006568623917129973	7.2501931174429615	0.02392836182208648	TRUE	flhC+ Lj+Ri	indirect effects	colonizing plant system	colonization-plant derived substrate usage	plant derived amino acid utilization
n-aquisition-glutamate, glutamine metabolism	11		flhC+ vs flhC-	-0.43494809334062645	0.2420058115643372	-1.797263010045507	0.08236788756452447	0.1840231470544633	2.44204085012473	0.45721531618667816	FALSE	flhC+	direct effects	bio-fertilization	nitrogen acquisition	n-aquisition-ammonium assimilation usage
n-aquisition-glutamate, glutamine metabolism	11		Lj+Ri vs Lj	0.040597551393848984	0.20118057687327273	0.20179657512077875	0.8414379084438148	0.56809957339959	0.8157842752637295	0.9221577946926012	FALSE	Lj+Ri	direct effects	bio-fertilization	nitrogen acquisition	n-aquisition-ammonium assimilation usage
n-aquisition-glutamate, glutamine metabolism	11		Lj+Ri: flhC+ vs flhC-	0.08166382001356345	0.28364532178103335	0.28790822108677594	0.7753966780803607	0.5454418310585839	0.8745027471340895	0.9221577946926012	FALSE	flhC- Lj+Ri	direct effects	bio-fertilization	nitrogen acquisition	n-aquisition-ammonium assimilation usage
plant derived glutamate degradation, conversion	3		flhC+ vs flhC-	0.1667719051566917	0.2650757373773281	0.6291481325554004	0.5524371636619727	0.4787692848506133	1.062597494851339	0.9075008029210383	FALSE	flhC-	indirect effects	colonizing plant system	colonization-plant derived substrate usage	plant derived amino acid utilization
plant derived glutamate degradation, conversion	3		Lj+Ri vs Lj	-0.18134997941805098	0.15978098276530203	-1.1349910125689429	0.29967663784268694	0.3534576721460988	1.5003906375364753	0.7548224586290516	FALSE	Lj	indirect effects	colonizing plant system	colonization-plant derived substrate usage	plant derived amino acid utilization
plant derived glutamate degradation, conversion	3		Lj+Ri: flhC+ vs flhC-	-0.07550680072495111	0.257198794721325	-0.29357369581285464	0.7789737053756501	0.54609254975668	0.8727826203722198	0.9221577946926012	FALSE	flhC+ Lj+Ri	indirect effects	colonizing plant system	colonization-plant derived substrate usage	plant derived amino acid utilization
oxidative stress-glutathion metabolism	4		flhC+ vs flhC-	0.20762307873712968	0.2528222777415036	0.821221454817413	0.4327344102804297	0.42842714217600164	1.2228782127396598	0.8584681941243791	FALSE	flhC-	indirect effects	stress control, biocontrol	neutralizing abiotic stress	nitrosative, oxidative stress, ros scavenging
oxidative stress-glutathion metabolism	4		Lj+Ri vs Lj	0.19090924311192134	0.12953080262191438	1.4738520818801966	0.1746169933494873	0.2754969952743615	1.8598915108510647	0.6082448632240867	FALSE	Lj+Ri	indirect effects	stress control, biocontrol	neutralizing abiotic stress	nitrosative, oxidative stress, ros scavenging
oxidative stress-glutathion metabolism	4		Lj+Ri: flhC+ vs flhC-	-0.18024214933885133	0.2349636805820238	-0.7671064263735448	0.4626660832403664	0.44144308722622627	1.1797006435801125	0.8744536535483883	FALSE	flhC+ Lj+Ri	indirect effects	stress control, biocontrol	neutralizing abiotic stress	nitrosative, oxidative stress, ros scavenging
plant derived trehalose metabolism	3		flhC+ vs flhC-	0.838944615418267	0.9012463997292387	0.9308715304386359	0.3878412081006313	0.41048565791203523	1.28459627878111	0.829516156099164	FALSE	flhC-	indirect effects	colonizing plant system	colonization-plant derived substrate usage	plant derived carbohydrate-hexoses utilization
plant derived trehalose metabolism	3		Lj+Ri vs Lj	-0.9936543321574197	0.31324848843743724	-3.1720961755123516	0.01926757000521483	0.06567058924182621	3.928608789621557	0.22507337823040235	FALSE	Lj	indirect effects	colonizing plant system	colonization-plant derived substrate usage	plant derived carbohydrate-hexoses utilization
plant derived trehalose metabolism	3		Lj+Ri: flhC+ vs flhC-	0.6818713782052171	0.48858905942054215	1.3955928096587025	0.21229917157343922	0.3013418299141413	1.7305271444209889	0.6575193338635749	FALSE	flhC- Lj+Ri	indirect effects	colonizing plant system	colonization-plant derived substrate usage	plant derived carbohydrate-hexoses utilization
plant derived glucose degradation	4		flhC+ vs flhC-	-0.03120915559336831	0.06354665634169981	-0.49112191561349894	0.6350935750420914	0.5125213906332489	0.9643158765785282	0.9206636762833632	FALSE	flhC+	indirect effects	colonizing plant system	colonization-plant derived substrate usage	plant derived carbohydrate-hexoses utilization
plant derived glucose degradation	4		Lj+Ri vs Lj	-0.018184302423685326	0.2644546999209535	-0.06876150217455271	0.946682953726408	0.5934015372796874	0.7529194305853458	0.9221577946926012	FALSE	Lj	indirect effects	colonizing plant system	colonization-plant derived substrate usage	plant derived carbohydrate-hexoses utilization
plant derived glucose degradation	4		Lj+Ri: flhC+ vs flhC-	-0.41968271718679423	0.27012341472541157	-1.5536702644360323	0.15468234088533656	0.2569394083327414	1.960499912916604	0.580117264663043	FALSE	flhC+ Lj+Ri	indirect effects	colonizing plant system	colonization-plant derived substrate usage	plant derived carbohydrate-hexoses utilization
plant derived glutamine degradation	5		flhC+ vs flhC-	-0.04884095568030208	0.25222686434365693	-0.19363899165695805	0.8496976001101435	0.5715511662917249	0.8070454380029857	0.9221577946926012	FALSE	flhC+	indirect effects	colonizing plant system	colonization-plant derived substrate usage	plant derived amino acid utilization
plant derived glutamine degradation	5		Lj+Ri vs Lj	0.31179425714541104	0.2375005383910459	1.312814948789885	0.21379791323179648	0.3013418299141413	1.7305271444209889	0.6593836733291351	FALSE	Lj+Ri	indirect effects	colonizing plant system	colonization-plant derived substrate usage	plant derived amino acid utilization
plant derived glutamine degradation	5		Lj+Ri: flhC+ vs flhC-	-0.36136348993538925	0.3008074972100949	-1.2013114476432076	0.25280449351062695	0.327216577752402	1.6116822535902018	0.7054904769715525	FALSE	flhC+ Lj+Ri	indirect effects	colonizing plant system	colonization-plant derived substrate usage	plant derived amino acid utilization
root nodulation metabolism	3		flhC+ vs flhC-	-0.7434677468576645	0.60820573304489145	-1.2223951641093613	0.2673944822285801	0.3352173949894568	1.5768310800568806	0.7215557027423899	FALSE	flhC+	indirect effects	colonizing plant system	root colonization	root colonization by nodulation
root nodulation metabolism	3		Lj+Ri vs Lj	-0.4463298678224001	0.3091189884329977	-1.4438772269699738	0.19888624928426557	0.28727438340454275	1.7994987430991687	0.6405176186701883	FALSE	Lj	indirect effects	colonizing plant system	root colonization	root colonization by nodulation
root nodulation metabolism	3		Lj+Ri: flhC+ vs flhC-	-0.1070726551224498	0.4105362355964955	-0.26081170390934383	0.8029584026381162	0.5557401696836662	0.8475175707966915	0.9221577946926012	FALSE	flhC+ Lj+Ri	indirect effects	colonizing plant system	root colonization	root colonization by nodulation
salinity stress-glutamate, glutamine synthase, glts pathway	9		flhC+ vs flhC-	-0.605240974903474	0.2798190746130598	-2.1629725412408534	0.04072475771879248	0.11379867896117392	3.1354442847580284	0.33995143988803256	FALSE	flhC+	indirect effects	stress control, biocontrol	neutralizing abiotic stress	neutralizing salinity stress
salinity stress-glutamate, glutamine synthase, glts pathway	9		Lj+Ri vs Lj	0.04485849072010049	0.23107919024411627	0.19412605121521828	0.8477109559360961	0.5708569790699507	0.8087987528574596	0.9221577946926012	FALSE	Lj+Ri	indirect effects	stress control, biocontrol	neutralizing abiotic stress	neutralizing salinity stress
salinity stress-glutamate, glutamine synthase, glts pathway	9		Lj+Ri: flhC+ vs flhC-	0.07936176015037329	0.33644566284276967	0.23588284503302165	0.8155249363743244	0.5605449922456939	0.8350979190294324	0.9221577946926012	FALSE	flhC- Lj+Ri	indirect effects	stress control, biocontrol	neutralizing abiotic stress	neutralizing salinity stress
gln-nitrogen regulatory system	4		flhC+ vs flhC-	-1.2827174707963318	0.39274364987396715	-3.266042547620975	0.009744153120603382	0.039390888022019004	4.665994248564786	0.1430847979597804	TRUE	flhC+	direct effects	bio-fertilization	nitrogen acquisition	n-aquisition-regulation
gln-nitrogen regulatory system	4		Lj+Ri vs Lj	0.128066308104464	0.41761687008368104	0.3066598053828678	0.7660785176464011	0.5427793568060406	0.8815622422217582	0.9221577946926012	FALSE	Lj+Ri	direct effects	bio-fertilization	nitrogen acquisition	n-aquisition-regulation
gln-nitrogen regulatory system	4		Lj+Ri: flhC+ vs flhC-	0.5235574739876453	0.5612458685881676	0.9328486912601625	0.37524633263048024	0.4012035584544856	1.3175936929704875	0.8203001368740253	FALSE	flhC- Lj+Ri	direct effects	bio-fertilization	nitrogen acquisition	n-aquisition-regulation
ntr-nitrogen regulatory system	3		flhC+ vs flhC-	-1.5487436015241223	0.7707347746143269	-2.0094378151019696	0.09122554216559405	0.19552609848531594	2.3545669060639116	0.47522595709831555	FALSE	flhC+	direct effects	bio-fertilization	nitrogen acquisition	n-aquisition-regulation
ntr-nitrogen regulatory system	3		Lj+Ri vs Lj	-1.0812103843419836	0.5988505610157094	-1.8054761149561995	0.12103100767632774	0.22554971806810917	2.1484826121641465	0.5283344100606033	FALSE	Lj	direct effects	bio-fertilization	nitrogen acquisition	n-aquisition-regulation
ntr-nitrogen regulatory system	3		Lj+Ri: flhC+ vs flhC-	0.19653429181773724	1.055875872675831	0.18613389784130058	0.8584733257082687	0.5740469640264403	0.8007593231494867	0.9221577946926012	FALSE	flhC- Lj+Ri	direct effects	bio-fertilization	nitrogen acquisition	n-aquisition-regulation
plant derived arabinose metabolism	3		flhC+ vs flhC-	-0.4124236779858904	0.44656078203813404	-0.9235555260888797	0.3913459468582333	0.4127340185469527	1.2767157411890082	0.83199487350374	FALSE	flhC+	indirect effects	colonizing plant system	colonization-plant derived substrate usage	plant derived carbohydrate-pentoses utilization
plant derived arabinose metabolism	3		Lj+Ri vs Lj	-0.4665777539663301	0.36503462535547126	-1.2781739636670795	0.2484056989203907	0.3264695218620794	1.6149797821687923	0.7005212666469891	FALSE	Lj	indirect effects	colonizing plant system	colonization-plant derived substrate usage	plant derived carbohydrate-pentoses utilization
plant derived arabinose metabolism	3		Lj+Ri: flhC+ vs flhC-	0.5050535745031103	0.4873216484649869	1.036386493589967	0.3399733053216892	0.38286245619625675	1.3851018996120215	0.7919097534341188	FALSE	flhC- Lj+Ri	indirect effects	colonizing plant system	colonization-plant derived substrate usage	plant derived carbohydrate-pentoses utilization
oxidative stress-chaperones	3		flhC+ vs flhC-	-0.3375030927313743	1.071001078500197	-0.31512862078907067	0.7633358757265921	0.5421207958773898	0.8833137447913454	0.9221577946926012	FALSE	flhC+	indirect effects	stress control, biocontrol	neutralizing abiotic stress	nitrosative, oxidative stress, ros scavenging
oxidative stress-chaperones	3		Lj+Ri vs Lj	0.4695630995224347	0.5997069909804336	0.7829875365547556	0.4634092522981016	0.44144308722622627	1.1797006435801125	0.8748175807127717	FALSE	Lj+Ri	indirect effects	stress control, biocontrol	neutralizing abiotic stress	nitrosative, oxidative stress, ros scavenging
oxidative stress-chaperones	3		Lj+Ri: flhC+ vs flhC-	-0.2059637786842532	0.893552237041317	-0.23049998662219187	0.8253614405426073	0.5647096738222358	0.8244187491076946	0.9221577946926012	FALSE	flhC+ Lj+Ri	indirect effects	stress control, biocontrol	neutralizing abiotic stress	nitrosative, oxidative stress, ros scavenging
ce-t2ss-general secretion pathway	13		flhC+ vs flhC-	0.025566748450035252	0.23109105851819128	0.11063495322568986	0.9125203271964355	0.5842357870600626	0.7753773624772557	0.9221577946926012	FALSE	flhC-	indirect effects	competitive exclusion, ce	ce-bacterial secretion	ce-type ii secretion systems
ce-t2ss-general secretion pathway	13		Lj+Ri vs Lj	-0.7258483368078449	0.1512126305931929	-4.800183251626602	2.7624188127374795e-5	5.00573745639826e-4	10.964129753781904	0.0021006320234176878	TRUE	Lj	indirect effects	competitive exclusion, ce	ce-bacterial secretion	ce-type ii secretion systems
ce-t2ss-general secretion pathway	13		Lj+Ri: flhC+ vs flhC-	0.4594329654071581	0.2765990067721315	1.6610072854876494	0.10539813672807555	0.20783949151752604	2.266458288559951	0.5016480835965391	FALSE	flhC- Lj+Ri	indirect effects	competitive exclusion, ce	ce-bacterial secretion	ce-type ii secretion systems
ce-biofilm-general secretion pathway	12		flhC+ vs flhC-	0.09470277580194804	0.2646190040392646	0.35788350177561656	0.7227095462097881	0.5318694396956829	0.9108559503268727	0.9221577946926012	FALSE	flhC-	indirect effects	competitive exclusion, ce	ce-quorum sensing response, biofilm formation	ce-biofilm related genes
ce-biofilm-general secretion pathway	12		Lj+Ri vs Lj	-0.32383457353473427	0.18760602822222588	-1.7261416203062565	0.09367489486796429	0.19756103857642995	2.3396296368048413	0.47998126123015344	FALSE	Lj	indirect effects	competitive exclusion, ce	ce-quorum sensing response, biofilm formation	ce-biofilm related genes
ce-biofilm-general secretion pathway	12		Lj+Ri: flhC+ vs flhC-	0.26788920374864006	0.3434341048878278	0.7800308703648925	0.4409318442270983	0.4330206894825844	1.2074921371389724	0.8631059710087952	FALSE	flhC- Lj+Ri	indirect effects	competitive exclusion, ce	ce-quorum sensing response, biofilm formation	ce-biofilm related genes
hemophores-siroheme	3		flhC+ vs flhC-	-1.2309524711172966	0.2543995350221486	-4.838658494443108	0.0028847212042384875	0.016604364868155926	5.912293650257573	0.05986579029435051	TRUE	flhC+	direct effects	bio-fertilization	iron acquisition	iron acquisition-hemophores
hemophores-siroheme	3		Lj+Ri vs Lj	0.15569400120016297	0.27220104111881205	0.5719816520914945	0.5881071239798745	0.4920484264930988	1.023127784966438	0.9149997748107017	FALSE	Lj+Ri	direct effects	bio-fertilization	iron acquisition	iron acquisition-hemophores
hemophores-siroheme	3		Lj+Ri: flhC+ vs flhC-	-0.43561119941993964	0.4444516029247423	-0.9801094124835464	0.3648829911271597	0.3952819890820104	1.3390458742454934	0.812353680640946	FALSE	flhC+ Lj+Ri	direct effects	bio-fertilization	iron acquisition	iron acquisition-hemophores
iron resistance-hemophores-siroheme	3		flhC+ vs flhC-	-1.2309524711172966	0.2543995350221486	-4.838658494443108	0.0028847212042384875	0.016604364868155926	5.912293650257573	0.05986579029435051	TRUE	flhC+	direct effects	bio-remediation	heavy metal detoxification	heavy metal iron resistance
iron resistance-hemophores-siroheme	3		Lj+Ri vs Lj	0.15569400120016297	0.27220104111881205	0.5719816520914945	0.5881071239798745	0.4920484264930988	1.023127784966438	0.9149997748107017	FALSE	Lj+Ri	direct effects	bio-remediation	heavy metal detoxification	heavy metal iron resistance
iron resistance-hemophores-siroheme	3		Lj+Ri: flhC+ vs flhC-	-0.43561119941993964	0.4444516029247423	-0.9801094124835464	0.3648829911271597	0.3952819890820104	1.3390458742454934	0.812353680640946	FALSE	flhC+ Lj+Ri	direct effects	bio-remediation	heavy metal detoxification	heavy metal iron resistance
plant derived ribose metabolism, degradation	3		flhC+ vs flhC-	-1.2861521673712737	0.45987959984017474	-2.796714983265749	0.031299163710218826	0.09311703972270398	3.424810995416628	0.29776543764472374	FALSE	flhC+	indirect effects	colonizing plant system	colonization-plant derived substrate usage	plant derived carbohydrate-pentoses utilization
plant derived ribose metabolism, degradation	3		Lj+Ri vs Lj	-0.3820368677518328	0.21496262075476008	-1.777224646826758	0.1258592201409051	0.23157632630765568	2.1104403185215106	0.5361790589582014	FALSE	Lj	indirect effects	colonizing plant system	colonization-plant derived substrate usage	plant derived carbohydrate-pentoses utilization
plant derived ribose metabolism, degradation	3		Lj+Ri: flhC+ vs flhC-	-0.20140137868784458	0.25966821730035133	-0.7756104338902937	0.467438787830432	0.44368697769156556	1.1723858845182746	0.8767634124497303	FALSE	flhC+ Lj+Ri	indirect effects	colonizing plant system	colonization-plant derived substrate usage	plant derived carbohydrate-pentoses utilization
plant derived pyrimidine degradation	3		flhC+ vs flhC-	-0.08500988072870348	0.7062718033020755	-0.12036425683603907	0.908124010892856	0.583294608620268	0.7777033554738111	0.9221577946926012	FALSE	flhC+	indirect effects	colonizing plant system	colonization-plant derived substrate usage	plant derived nucleoside metabolism
plant derived pyrimidine degradation	3		Lj+Ri vs Lj	-1.1920538745912361	0.15313750541706686	-7.784205909223229	2.367283316322366e-4	0.002722321282409799	8.520946944055705	0.010260978959864166	TRUE	Lj	indirect effects	colonizing plant system	colonization-plant derived substrate usage	plant derived nucleoside metabolism
plant derived pyrimidine degradation	3		Lj+Ri: flhC+ vs flhC-	0.2774685547495602	0.7073240158580062	0.3922792787022538	0.7084075386524648	0.5318694396956829	0.9108559503268727	0.9221577946926012	FALSE	flhC- Lj+Ri	indirect effects	colonizing plant system	colonization-plant derived substrate usage	plant derived nucleoside metabolism
plant derived citrate sensing, utilization	3		flhC+ vs flhC-	0.27788356406550896	0.1173339061145024	2.368314268804205	0.05564861689427933	0.1422102834205891	2.8139023029013814	0.3910615798859126	FALSE	flhC-	indirect effects	colonizing plant system	colonization-plant derived substrate usage	plant derived organic acid utilization
plant derived citrate sensing, utilization	3		Lj+Ri vs Lj	0.1561744995650659	0.1216008456590708	1.2843208344366979	0.24638749217780154	0.32524673066247367	1.6203935396529519	0.6982218830276231	FALSE	Lj+Ri	indirect effects	colonizing plant system	colonization-plant derived substrate usage	plant derived organic acid utilization
plant derived citrate sensing, utilization	3		Lj+Ri: flhC+ vs flhC-	-0.4498806327070809	0.17552489764532003	-2.563058795317725	0.04273233909412674	0.1161519405113337	3.105914837919358	0.34776897337867296	FALSE	flhC+ Lj+Ri	indirect effects	colonizing plant system	colonization-plant derived substrate usage	plant derived organic acid utilization
plant derived threonine degradation	4		flhC+ vs flhC-	0.09150968594283661	0.7865960146857237	0.1163363203402427	0.9099405656578249	0.5838342903599462	0.7763691477000784	0.9221577946926012	FALSE	flhC-	indirect effects	colonizing plant system	colonization-plant derived substrate usage	plant derived amino acid utilization
plant derived threonine degradation	4		Lj+Ri vs Lj	0.40766650860061276	0.38638181707579483	1.055087197647923	0.31888449236804667	0.370588018180716	1.4321118578576	0.7731180598610492	FALSE	Lj+Ri	indirect effects	colonizing plant system	colonization-plant derived substrate usage	plant derived amino acid utilization
plant derived threonine degradation	4		Lj+Ri: flhC+ vs flhC-	-0.9313830090135501	0.5771810730736596	-1.613675590666306	0.14105561429561206	0.24745684775317817	2.0147511291307847	0.5598979409315529	FALSE	flhC+ Lj+Ri	indirect effects	colonizing plant system	colonization-plant derived substrate usage	plant derived amino acid utilization
n-fix-nitrogenase biosynthesis	3		flhC+ vs flhC-	0.6565202320841989	0.2007496892970477	3.270342456733525	0.017026934480647373	0.06111910381715386	4.032232800328202	0.20820787119203027	FALSE	flhC-	direct effects	bio-fertilization	nitrogen acquisition	n-aquisition-atmoshpheric nitrogen fixation
n-fix-nitrogenase biosynthesis	3		Lj+Ri vs Lj	0.6594885348451	0.27529535454331855	2.3955672479076555	0.053617785204956914	0.13788164516626483	2.858497677122256	0.38492785785075273	FALSE	Lj+Ri	direct effects	bio-fertilization	nitrogen acquisition	n-aquisition-atmoshpheric nitrogen fixation
n-fix-nitrogenase biosynthesis	3		Lj+Ri: flhC+ vs flhC-	-0.4953180682214912	0.29594766242031245	-1.6736677835894773	0.145221072418764	0.25026069679481094	1.998496359959896	0.5661737013906428	FALSE	flhC+ Lj+Ri	direct effects	bio-fertilization	nitrogen acquisition	n-aquisition-atmoshpheric nitrogen fixation
plant signal-terpenoid-isopentenyl diphosphate, ipp pathway	6		flhC+ vs flhC-	-0.07728372722025353	0.07309734717744648	-1.057271299225736	0.3071185675922132	0.3608118361998977	1.470681428836174	0.7620441433340311	FALSE	flhC+	direct effects	phytohormone, plant signal production	plant signal-other terpenoid, derivate production	plant signal-terpenoid derivate metabolism
plant signal-terpenoid-isopentenyl diphosphate, ipp pathway	6		Lj+Ri vs Lj	-0.6009374314294788	0.16011295535610107	-3.753209289610306	0.0019183123263321548	0.012468780356531196	6.32553583604566	0.04470920616280282	TRUE	Lj	direct effects	phytohormone, plant signal production	plant signal-other terpenoid, derivate production	plant signal-terpenoid derivate metabolism
plant signal-terpenoid-isopentenyl diphosphate, ipp pathway	6		Lj+Ri: flhC+ vs flhC-	0.05319954860668917	0.4397852098163983	0.12096711626318433	0.9053226270080573	0.5821205232457048	0.7806102127372806	0.9221577946926012	FALSE	flhC- Lj+Ri	direct effects	phytohormone, plant signal production	plant signal-other terpenoid, derivate production	plant signal-terpenoid derivate metabolism
salinity stress-h+ antiporter	3		flhC+ vs flhC-	-0.46929680085235714	0.45784369916330797	-1.025015309176427	0.3448930258675688	0.38562299419617907	1.374737014730983	0.7960979862654712	FALSE	flhC+	indirect effects	stress control, biocontrol	neutralizing abiotic stress	neutralizing salinity stress
salinity stress-h+ antiporter	3		Lj+Ri vs Lj	0.14081736915685045	0.35243992029545035	0.39954999717059086	0.7033224141380827	0.5318694396956829	0.9108559503268727	0.9221577946926012	FALSE	Lj+Ri	indirect effects	stress control, biocontrol	neutralizing abiotic stress	neutralizing salinity stress
salinity stress-h+ antiporter	3		Lj+Ri: flhC+ vs flhC-	-0.8125280589158794	0.5691811493608043	-1.4275385961540643	0.20333529038131778	0.2922886250313621	1.774534409876702	0.6462208562197076	FALSE	flhC+ Lj+Ri	indirect effects	stress control, biocontrol	neutralizing abiotic stress	neutralizing salinity stress
surface attachment-lps-8-amino-3, 8-dideoxy d manno-octulosonic acid modification	3		flhC+ vs flhC-	0.8766315903297413	0.9552212598361882	0.9177262140083394	0.3941558579963874	0.41350961704991207	1.274007212144078	0.8339552910976813	FALSE	flhC-	indirect effects	colonizing plant system	colonization-surface attachment	surface attachment-lps, lipid, iva metabolism
surface attachment-lps-8-amino-3, 8-dideoxy d manno-octulosonic acid modification	3		Lj+Ri vs Lj	-1.7541415516464656	1.070661686950788	-1.6383714604024056	0.15245726089838274	0.2569394083327414	1.960499912916604	0.5768750714885238	FALSE	Lj	indirect effects	colonizing plant system	colonization-surface attachment	surface attachment-lps, lipid, iva metabolism
surface attachment-lps-8-amino-3, 8-dideoxy d manno-octulosonic acid modification	3		Lj+Ri: flhC+ vs flhC-	-0.1316399495459747	1.6218794143901	-0.0811650658970089	0.9379504053584027	0.5910254027848936	0.7587079548666394	0.9221577946926012	FALSE	flhC+ Lj+Ri	indirect effects	colonizing plant system	colonization-surface attachment	surface attachment-lps, lipid, iva metabolism
ce-remodelling lps-8-amino-3, 8-dideoxy d manno-octulosonic acid modification	3		flhC+ vs flhC-	0.8766315903297413	0.9552212598361882	0.9177262140083394	0.3941558579963874	0.41350961704991207	1.274007212144078	0.8339552910976813	FALSE	flhC-	indirect effects	competitive exclusion, ce	ce-cell envelope remodelling	ce-remodellinglps, lipid, iva metabolism
ce-remodelling lps-8-amino-3, 8-dideoxy d manno-octulosonic acid modification	3		Lj+Ri vs Lj	-1.7541415516464656	1.070661686950788	-1.6383714604024056	0.15245726089838274	0.2569394083327414	1.960499912916604	0.5768750714885238	FALSE	Lj	indirect effects	competitive exclusion, ce	ce-cell envelope remodelling	ce-remodellinglps, lipid, iva metabolism
ce-remodelling lps-8-amino-3, 8-dideoxy d manno-octulosonic acid modification	3		Lj+Ri: flhC+ vs flhC-	-0.1316399495459747	1.6218794143901	-0.0811650658970089	0.9379504053584027	0.5910254027848936	0.7587079548666394	0.9221577946926012	FALSE	flhC+ Lj+Ri	indirect effects	competitive exclusion, ce	ce-cell envelope remodelling	ce-remodellinglps, lipid, iva metabolism
osmotic stress-potassium transport	4		flhC+ vs flhC-	-0.028294465114617973	0.11225841197203235	-0.2520476160099891	0.8066657570425677	0.5576606475518047	0.8425406270018406	0.9221577946926012	FALSE	flhC+	indirect effects	stress control, biocontrol	neutralizing abiotic stress	neutralizing osmotic stress
osmotic stress-potassium transport	4		Lj+Ri vs Lj	-1.0046467604229277	0.14533144355443128	-6.912796954684175	6.966874184417041e-5	9.919303119415239e-4	9.977473611909033	0.004212133404217482	TRUE	Lj	indirect effects	stress control, biocontrol	neutralizing abiotic stress	neutralizing osmotic stress
osmotic stress-potassium transport	4		Lj+Ri: flhC+ vs flhC-	0.5009355171455212	0.18160842477982467	2.7583275266708407	0.02217272442503343	0.07128507318291298	3.810256176211967	0.2451594866377994	FALSE	flhC- Lj+Ri	indirect effects	stress control, biocontrol	neutralizing abiotic stress	neutralizing osmotic stress
salinity stress-potassium transport	3		flhC+ vs flhC-	-0.05662649388060298	0.13389422298049	-0.42291961983194853	0.687092415830066	0.5269640912517297	0.924223438789754	0.9221577946926012	FALSE	flhC+	indirect effects	stress control, biocontrol	neutralizing abiotic stress	neutralizing salinity stress
salinity stress-potassium transport	3		Lj+Ri vs Lj	-1.0212323411706246	0.17384152249626775	-5.87450182503176	0.0010773580868223308	0.00815502823892272	6.938094412006567	0.02972284628194004	TRUE	Lj	indirect effects	stress control, biocontrol	neutralizing abiotic stress	neutralizing salinity stress
salinity stress-potassium transport	3		Lj+Ri: flhC+ vs flhC-	0.4497063029587018	0.22329447319254705	2.0139607421940964	0.09065569568984926	0.19552609848531594	2.3545669060639116	0.4741067450700986	FALSE	flhC- Lj+Ri	indirect effects	stress control, biocontrol	neutralizing abiotic stress	neutralizing salinity stress
ce-remodelling lipoprotein metabolsim	3		flhC+ vs flhC-	-0.2443801206462767	0.25278120921212666	-0.9667653755117533	0.3709969916646724	0.39973289560117453	1.3228917921618732	0.8170815220441351	FALSE	flhC+	indirect effects	competitive exclusion, ce	ce-cell envelope remodelling	ce-other cell membrane remodelling proteins
ce-remodelling lipoprotein metabolsim	3		Lj+Ri vs Lj	-0.7191769334989924	0.15234078889018718	-4.720842912382458	0.003255172197177887	0.018238788244237126	5.776846307426795	0.06529916193507257	TRUE	Lj	indirect effects	competitive exclusion, ce	ce-cell envelope remodelling	ce-other cell membrane remodelling proteins
ce-remodelling lipoprotein metabolsim	3		Lj+Ri: flhC+ vs flhC-	0.5685135799853042	0.4299618068775438	1.3222420477622117	0.23425553766944746	0.3164654919384787	1.6598799011529808	0.6841408830797507	FALSE	flhC- Lj+Ri	indirect effects	competitive exclusion, ce	ce-cell envelope remodelling	ce-other cell membrane remodelling proteins
surface attachment-lipid a metabolism	5		flhC+ vs flhC-	0.3598294473890252	0.2670307054853221	1.3475208655687876	0.20270446196993241	0.2920839522394318	1.7755449995090078	0.6454160826329424	FALSE	flhC-	indirect effects	colonizing plant system	colonization-surface attachment	surface attachment-lps, lipid, iva metabolism
surface attachment-lipid a metabolism	5		Lj+Ri vs Lj	0.12663220282705903	0.19938063454450536	0.6351278955268469	0.5372676632741862	0.47215656337946227	1.0826627697110285	0.9033948824411173	FALSE	Lj+Ri	indirect effects	colonizing plant system	colonization-surface attachment	surface attachment-lps, lipid, iva metabolism
surface attachment-lipid a metabolism	5		Lj+Ri: flhC+ vs flhC-	0.38184010186771145	0.25522755156026405	1.496077126209283	0.1604634015614929	0.26423908490990555	1.9200842163601393	0.5884399916113005	FALSE	flhC- Lj+Ri	indirect effects	colonizing plant system	colonization-surface attachment	surface attachment-lps, lipid, iva metabolism
ce-remodelling lipid a metabolism	4		flhC+ vs flhC-	0.5071358041849431	0.3322714595464425	1.526269529369733	0.16128628419155405	0.26423908490990555	1.9200842163601393	0.5896131611840316	FALSE	flhC-	indirect effects	competitive exclusion, ce	ce-cell envelope remodelling	ce-remodellinglps, lipid, iva metabolism
ce-remodelling lipid a metabolism	4		Lj+Ri vs Lj	-0.21602757839149575	0.2577073230950439	-0.8382671310889507	0.4235838111480743	0.42439157822193796	1.2365320677063147	0.8530567928667717	FALSE	Lj	indirect effects	competitive exclusion, ce	ce-cell envelope remodelling	ce-remodellinglps, lipid, iva metabolism
ce-remodelling lipid a metabolism	4		Lj+Ri: flhC+ vs flhC-	0.8845515470160775	0.3404607464188682	2.598101414980203	0.028827854820919912	0.08752515023027335	3.5141585568423466	0.28487165435055434	FALSE	flhC- Lj+Ri	indirect effects	competitive exclusion, ce	ce-cell envelope remodelling	ce-remodellinglps, lipid, iva metabolism
p-solubilisation-nitric acid biosynthesis	4		flhC+ vs flhC-	-0.19934682433690382	0.260060327495927	-0.7665406956008157	0.4629860308381657	0.44144308722622627	1.1797006435801125	0.8746105241319805	FALSE	flhC+	direct effects	bio-fertilization	phosphate solubilization	p-solubilisation-other acid metabolism
p-solubilisation-nitric acid biosynthesis	4		Lj+Ri vs Lj	0.05077733499958707	0.23807224272353916	0.21328540622248068	0.8358574630707838	0.56809957339959	0.8157842752637295	0.9221577946926012	FALSE	Lj+Ri	direct effects	bio-fertilization	phosphate solubilization	p-solubilisation-other acid metabolism
p-solubilisation-nitric acid biosynthesis	4		Lj+Ri: flhC+ vs flhC-	-0.42310822833140066	0.3462538282433284	-1.221959712266526	0.2527611401644818	0.327216577752402	1.6116822535902018	0.7054417856419972	FALSE	flhC+ Lj+Ri	direct effects	bio-fertilization	phosphate solubilization	p-solubilisation-other acid metabolism
k-solubilisation-nitric acid biosynthesis	4		flhC+ vs flhC-	-0.19934682433690382	0.260060327495927	-0.7665406956008157	0.4629860308381657	0.44144308722622627	1.1797006435801125	0.8746105241319805	FALSE	flhC+	direct effects	bio-fertilization	potassium solubilization	k-solubilisation-other acid metabolisms
k-solubilisation-nitric acid biosynthesis	4		Lj+Ri vs Lj	0.05077733499958707	0.23807224272353916	0.21328540622248068	0.8358574630707838	0.56809957339959	0.8157842752637295	0.9221577946926012	FALSE	Lj+Ri	direct effects	bio-fertilization	potassium solubilization	k-solubilisation-other acid metabolisms
k-solubilisation-nitric acid biosynthesis	4		Lj+Ri: flhC+ vs flhC-	-0.42310822833140066	0.3462538282433284	-1.221959712266526	0.2527611401644818	0.327216577752402	1.6116822535902018	0.7054417856419972	FALSE	flhC+ Lj+Ri	direct effects	bio-fertilization	potassium solubilization	k-solubilisation-other acid metabolisms
vitamin-molybdenum cofactor biosynthesis	3		flhC+ vs flhC-	-0.8401207390502778	1.1926239652002368	-0.7044305359981802	0.5075710468171762	0.46481072909465515	1.105284724438801	0.8936671074868724	FALSE	flhC+	direct effects	phytohormone, plant signal production	vitamin production	vitamin-molybdenum cofactor metabolism
vitamin-molybdenum cofactor biosynthesis	3		Lj+Ri vs Lj	-0.9510424868861682	0.22651211211202354	-4.198638554108849	0.00569440060471251	0.027025264696117178	5.209547441420518	0.09769292781212448	TRUE	Lj	direct effects	phytohormone, plant signal production	vitamin production	vitamin-molybdenum cofactor metabolism
vitamin-molybdenum cofactor biosynthesis	3		Lj+Ri: flhC+ vs flhC-	0.8761284357500928	0.45639001524645906	1.9196923825710062	0.10331018381485708	0.20783949151752604	2.266458288559951	0.49790814962933516	FALSE	flhC- Lj+Ri	direct effects	phytohormone, plant signal production	vitamin production	vitamin-molybdenum cofactor metabolism
ce-bacterial fitness-type i r-m system	5		flhC+ vs flhC-	-0.2843756313099183	0.20425289365387544	-1.3922722279363047	0.18910321894894314	0.2841475515564614	1.8152878108638417	0.6277493424668896	FALSE	flhC+	indirect effects	competitive exclusion, ce	ce-bacterial fitness	ce-bacterial fitness-restriction, modification system
ce-bacterial fitness-type i r-m system	5		Lj+Ri vs Lj	-0.22624939867851682	0.30233105590814036	-0.7483498445070756	0.46866316640395633	0.4439062350276366	1.1716731222453562	0.877345508801154	FALSE	Lj	indirect effects	competitive exclusion, ce	ce-bacterial fitness	ce-bacterial fitness-restriction, modification system
ce-bacterial fitness-type i r-m system	5		Lj+Ri: flhC+ vs flhC-	0.6107290254426901	0.8557617487589961	0.7136671232715809	0.4890814244178212	0.45133461941421327	1.1477306508336582	0.8864313587917277	FALSE	flhC- Lj+Ri	indirect effects	competitive exclusion, ce	ce-bacterial fitness	ce-bacterial fitness-restriction, modification system
adaption to pis-regulation by nod factors	3		flhC+ vs flhC-	0.4229756732704725	1.2474164097651352	0.33908137648286246	0.7461011910524271	0.5406567415289502	0.8872151652813711	0.9221577946926012	FALSE	flhC-	indirect effects	colonizing plant system	colonization-adaption to plant immune system	adaption to pis-inhibition of salicylic acid, jasmonic acid
adaption to pis-regulation by nod factors	3		Lj+Ri vs Lj	-0.9979005981460163	0.14495592339733535	-6.8841657157444605	4.635444776834895e-4	0.004698204154669273	7.73367487941552	0.01646898933581276	TRUE	Lj	indirect effects	colonizing plant system	colonization-adaption to plant immune system	adaption to pis-inhibition of salicylic acid, jasmonic acid
adaption to pis-regulation by nod factors	3		Lj+Ri: flhC+ vs flhC-	0.0790836722319927	0.41731195494165896	0.18950732490529476	0.8559435268028432	0.5731735455534835	0.8029560703876902	0.9221577946926012	FALSE	flhC- Lj+Ri	indirect effects	colonizing plant system	colonization-adaption to plant immune system	adaption to pis-inhibition of salicylic acid, jasmonic acid
pti-nod factors	3		flhC+ vs flhC-	0.4229756732704725	1.2474164097651352	0.33908137648286246	0.7461011910524271	0.5406567415289502	0.8872151652813711	0.9221577946926012	FALSE	flhC-	indirect effects	plant immune response stimulation	triggered immunity	pamp, effector triggered immunity, pti
pti-nod factors	3		Lj+Ri vs Lj	-0.9979005981460163	0.14495592339733535	-6.8841657157444605	4.635444776834895e-4	0.004698204154669273	7.73367487941552	0.01646898933581276	TRUE	Lj	indirect effects	plant immune response stimulation	triggered immunity	pamp, effector triggered immunity, pti
pti-nod factors	3		Lj+Ri: flhC+ vs flhC-	0.0790836722319927	0.41731195494165896	0.18950732490529476	0.8559435268028432	0.5731735455534835	0.8029560703876902	0.9221577946926012	FALSE	flhC- Lj+Ri	indirect effects	plant immune response stimulation	triggered immunity	pamp, effector triggered immunity, pti
other integral membrane remodelling proteins	3		flhC+ vs flhC-	-0.40384973620493153	0.21743281553188235	-1.857354122086115	0.11263610882287511	0.2137955349722774	2.2256963715792777	0.5142722066784188	FALSE	flhC+	indirect effects	competitive exclusion, ce	ce-cell envelope remodelling	ce-other cell membrane remodelling proteins
other integral membrane remodelling proteins	3		Lj+Ri vs Lj	-0.20453529860585454	0.1952412372296543	-1.0476029629194985	0.33517640147364464	0.37930330437288073	1.398576154888212	0.7877547374865214	FALSE	Lj	indirect effects	competitive exclusion, ce	ce-cell envelope remodelling	ce-other cell membrane remodelling proteins
other integral membrane remodelling proteins	3		Lj+Ri: flhC+ vs flhC-	0.5847901837890176	0.2994254467040187	1.9530410331727122	0.09864221281787744	0.20063558397106054	2.3173505952889	0.4893684244122846	FALSE	flhC- Lj+Ri	indirect effects	competitive exclusion, ce	ce-cell envelope remodelling	ce-other cell membrane remodelling proteins
p-solubilisation-phospahte homeostasis, regulation	3		flhC+ vs flhC-	-0.54528107879081	0.2741413236506052	-1.9890510176633354	0.09383937073888902	0.19756103857642995	2.3396296368048413	0.48029745833335563	FALSE	flhC+	direct effects	bio-fertilization	phosphate solubilization	p-solubilisation-phosphate metabolism
p-solubilisation-phospahte homeostasis, regulation	3		Lj+Ri vs Lj	0.1648266589132461	0.29689977189141936	0.5551592642298346	0.5988570212792917	0.4959962955202902	1.0115987493850194	0.9166990660356648	FALSE	Lj+Ri	direct effects	bio-fertilization	phosphate solubilization	p-solubilisation-phosphate metabolism
p-solubilisation-phospahte homeostasis, regulation	3		Lj+Ri: flhC+ vs flhC-	0.11741868991571434	0.35788791604179593	0.3280878863258451	0.7539920849655044	0.5421207958773898	0.8833137447913454	0.9221577946926012	FALSE	flhC- Lj+Ri	direct effects	bio-fertilization	phosphate solubilization	p-solubilisation-phosphate metabolism
p-solubilisation-phosphate transport	6		flhC+ vs flhC-	-0.6228984245722131	0.14711299052901447	-4.2341496990326055	7.214221710910853e-4	0.00634414436494968	7.30035868382397	0.022437533570624054	TRUE	flhC+	direct effects	bio-fertilization	phosphate solubilization	p-solubilisation-phosphate metabolism
p-solubilisation-phosphate transport	6		Lj+Ri vs Lj	0.340447529987957	0.19001649971926318	1.7916735151470833	0.09337791843925446	0.19756103857642995	2.3396296368048413	0.47940936138093565	FALSE	Lj+Ri	direct effects	bio-fertilization	phosphate solubilization	p-solubilisation-phosphate metabolism
p-solubilisation-phosphate transport	6		Lj+Ri: flhC+ vs flhC-	-0.359427975956745	0.329855614463182	-1.0896524424533143	0.2930627737237984	0.35333162756130926	1.5009052007858334	0.7482633179875346	FALSE	flhC+ Lj+Ri	direct effects	bio-fertilization	phosphate solubilization	p-solubilisation-phosphate metabolism
arsenic resistance-pst-pho-pit transport system	4		flhC+ vs flhC-	-0.41118611760968216	0.36478351106130374	-1.1272058772979467	0.28880993332334964	0.35297784904138757	1.5023504441978355	0.743975702205912	FALSE	flhC+	direct effects	bio-remediation	heavy metal detoxification	heavy metal arsenic resistance
arsenic resistance-pst-pho-pit transport system	4		Lj+Ri vs Lj	0.44601413567382653	0.27077310155519985	1.647187749123234	0.13392431789875645	0.24049590961584338	2.0559157382189546	0.5489381113666244	FALSE	Lj+Ri	direct effects	bio-remediation	heavy metal detoxification	heavy metal arsenic resistance
arsenic resistance-pst-pho-pit transport system	4		Lj+Ri: flhC+ vs flhC-	-0.37691439566687474	0.4676106642720072	-0.8060431988942519	0.44099478647913026	0.4330206894825844	1.2074921371389724	0.8631408178192743	FALSE	flhC+ Lj+Ri	direct effects	bio-remediation	heavy metal detoxification	heavy metal arsenic resistance
surface adhesion-type iv pili	4		flhC+ vs flhC-	-0.5680008906378349	0.458970674720518	-1.2375537739610682	0.24719458448577988	0.3255933932215486	1.6188566694331172	0.6991428886840755	FALSE	flhC+	indirect effects	colonizing plant system	colonization-surface attachment	surface adhesion
surface adhesion-type iv pili	4		Lj+Ri vs Lj	0.28602209171798165	0.35237308000611756	0.8117024481921719	0.4379025430736708	0.4328272320307627	1.2081368233571312	0.8614151230575336	FALSE	Lj+Ri	indirect effects	colonizing plant system	colonization-surface attachment	surface adhesion
surface adhesion-type iv pili	4		Lj+Ri: flhC+ vs flhC-	-0.13837811190900487	0.6017539521419166	-0.22995796108435032	0.8232659047556666	0.5647096738222358	0.8244187491076946	0.9221577946926012	FALSE	flhC+ Lj+Ri	indirect effects	colonizing plant system	colonization-surface attachment	surface adhesion
surface attachment-lps-paratose, trylose, abequose, ascarylosemodification	3		flhC+ vs flhC-	-0.9546759729162133	0.5146033231332119	-1.8551686901351059	0.11297783001144662	0.2137955349722774	2.2256963715792777	0.5148560996399233	FALSE	flhC+	indirect effects	colonizing plant system	colonization-surface attachment	surface attachment-lps, lipid, iva metabolism
surface attachment-lps-paratose, trylose, abequose, ascarylosemodification	3		Lj+Ri vs Lj	-0.9532766726990201	0.37586110276467066	-2.53624720857554	0.04430462123755188	0.1193406882919363	3.0668420921805573	0.3536541407123243	FALSE	Lj	indirect effects	colonizing plant system	colonization-surface attachment	surface attachment-lps, lipid, iva metabolism
surface attachment-lps-paratose, trylose, abequose, ascarylosemodification	3		Lj+Ri: flhC+ vs flhC-	0.3468617778361238	0.6073282100203243	0.5711273939086676	0.5886502866650579	0.4920484264930988	1.023127784966438	0.9150916382700701	FALSE	flhC- Lj+Ri	indirect effects	colonizing plant system	colonization-surface attachment	surface attachment-lps, lipid, iva metabolism
plant derived succinate utilization	7		flhC+ vs flhC-	-0.25023506284848335	0.21081420516813504	-1.186993365313823	0.250660084300307	0.327216577752402	1.6116822535902018	0.7030752578142742	FALSE	flhC+	indirect effects	colonizing plant system	colonization-plant derived substrate usage	plant derived organic acid utilization
plant derived succinate utilization	7		Lj+Ri vs Lj	-0.4888681716439892	0.16492798812888157	-2.9641310561671763	0.008308124231103806	0.03498703360577593	4.837035839676969	0.12792545030701225	TRUE	Lj	indirect effects	colonizing plant system	colonization-plant derived substrate usage	plant derived organic acid utilization
plant derived succinate utilization	7		Lj+Ri: flhC+ vs flhC-	0.21268468260453557	0.2918109489777418	0.7288440798729534	0.475474021810702	0.44565481131113033	1.166001413502609	0.8805061288617616	FALSE	flhC- Lj+Ri	indirect effects	colonizing plant system	colonization-plant derived substrate usage	plant derived organic acid utilization
plant derived pentose metabolism	3		flhC+ vs flhC-	-0.10482220908785975	0.29705175319028065	-0.3528752413075792	0.7362478836154889	0.5388830052846985	0.8919560056139559	0.9221577946926012	FALSE	flhC+	indirect effects	colonizing plant system	colonization-plant derived substrate usage	plant derived carbohydrate-pentoses utilization
plant derived pentose metabolism	3		Lj+Ri vs Lj	-0.13141970873325423	0.38013279757820523	-0.34572052075095433	0.7413519692792798	0.5405556826217293	0.8874848573075691	0.9221577946926012	FALSE	Lj	indirect effects	colonizing plant system	colonization-plant derived substrate usage	plant derived carbohydrate-pentoses utilization
plant derived pentose metabolism	3		Lj+Ri: flhC+ vs flhC-	-0.2571774692432788	0.4625027100173248	-0.5560561347492325	0.5982810574397242	0.4959962955202902	1.0115987493850194	0.9166143011623904	FALSE	flhC+ Lj+Ri	indirect effects	colonizing plant system	colonization-plant derived substrate usage	plant derived carbohydrate-pentoses utilization
ce-tat-twin-arginine translocation proteins	3		flhC+ vs flhC-	-0.23149119957713596	0.2717074230038518	-0.8519870271407869	0.42691349449091626	0.42548192659589157	1.2328302437381904	0.855054616592336	FALSE	flhC+	indirect effects	competitive exclusion, ce	ce-bacterial secretion	ce-tat-twin-arginine translocation pathway
ce-tat-twin-arginine translocation proteins	3		Lj+Ri vs Lj	-0.7042910688750362	0.13535501631769054	-5.203287532558091	0.0020084249155535453	0.012543210570446467	6.316949520963176	0.046196179976350504	TRUE	Lj	indirect effects	competitive exclusion, ce	ce-bacterial secretion	ce-tat-twin-arginine translocation pathway
ce-tat-twin-arginine translocation proteins	3		Lj+Ri: flhC+ vs flhC-	0.7232321551798608	0.3607486389837278	2.00480910258537	0.09181246804089574	0.1960812718585373	2.3504763476647623	0.476373541854435	FALSE	flhC- Lj+Ri	indirect effects	competitive exclusion, ce	ce-bacterial secretion	ce-tat-twin-arginine translocation pathway
ce-type vi secretion system biosynthesis	3		flhC+ vs flhC-	-0.06587577635374821	0.33672480408946237	-0.19563683920429595	0.8513517044913017	0.5720203611682285	0.805861593978767	0.9221577946926012	FALSE	flhC+	indirect effects	competitive exclusion, ce	ce-bacterial secretion	ce-type vi secretion systems
ce-type vi secretion system biosynthesis	3		Lj+Ri vs Lj	-0.4655981873945465	0.2774180475391679	-1.6783269564638184	0.14429097816922334	0.24937652187176657	2.003602449180846	0.5647800258201339	FALSE	Lj	indirect effects	competitive exclusion, ce	ce-bacterial secretion	ce-type vi secretion systems
ce-type vi secretion system biosynthesis	3		Lj+Ri: flhC+ vs flhC-	0.5668225661625118	0.527886467954953	1.0737584699952594	0.32420487765839223	0.37139968080147345	1.4289555195341395	0.7779869828092184	FALSE	flhC- Lj+Ri	indirect effects	competitive exclusion, ce	ce-bacterial secretion	ce-type vi secretion systems
plant derived glycerol transport	3		flhC+ vs flhC-	1.1517650980609864	0.3477045136758826	3.3124824463297577	0.016154741883684293	0.058987090248514853	4.083456945001736	0.2012856782911231	FALSE	flhC-	indirect effects	colonizing plant system	colonization-plant derived substrate usage	plant derived carbohydrate transport
plant derived glycerol transport	3		Lj+Ri vs Lj	-0.2788467153615173	0.3056359165297642	-0.912349302816189	0.3967613696968735	0.41478766871579337	1.26955509019383	0.8357517565023633	FALSE	Lj	indirect effects	colonizing plant system	colonization-plant derived substrate usage	plant derived carbohydrate transport
plant derived glycerol transport	3		Lj+Ri: flhC+ vs flhC-	-0.14202364078799143	0.4506724932141964	-0.31513714044333785	0.7633297183624903	0.5421207958773898	0.8833137447913454	0.9221577946926012	FALSE	flhC+ Lj+Ri	indirect effects	colonizing plant system	colonization-plant derived substrate usage	plant derived carbohydrate transport
root nodulation glycerol transport	3		flhC+ vs flhC-	1.1517650980609864	0.3477045136758826	3.3124824463297577	0.016154741883684293	0.058987090248514853	4.083456945001736	0.2012856782911231	FALSE	flhC-	indirect effects	colonizing plant system	root colonization	root colonization by nodulation
root nodulation glycerol transport	3		Lj+Ri vs Lj	-0.2788467153615173	0.3056359165297642	-0.912349302816189	0.3967613696968735	0.41478766871579337	1.26955509019383	0.8357517565023633	FALSE	Lj	indirect effects	colonizing plant system	root colonization	root colonization by nodulation
root nodulation glycerol transport	3		Lj+Ri: flhC+ vs flhC-	-0.14202364078799143	0.4506724932141964	-0.31513714044333785	0.7633297183624903	0.5421207958773898	0.8833137447913454	0.9221577946926012	FALSE	flhC+ Lj+Ri	indirect effects	colonizing plant system	root colonization	root colonization by nodulation
plant derived sn-glycerol-3p transport	4		flhC+ vs flhC-	1.1398804012984054	0.30599647705402105	3.725142237821154	0.004732856869781363	0.02439820444822543	5.35708121120616	0.0855151548365656	TRUE	flhC-	indirect effects	colonizing plant system	colonization-plant derived substrate usage	plant derived carbohydrate transport
plant derived sn-glycerol-3p transport	4		Lj+Ri vs Lj	-0.37248792420412447	0.17429491259006785	-2.137113003867163	0.06130839956466956	0.15275703567529986	2.710689265742807	0.4071180030472523	FALSE	Lj	indirect effects	colonizing plant system	colonization-plant derived substrate usage	plant derived carbohydrate transport
plant derived sn-glycerol-3p transport	4		Lj+Ri: flhC+ vs flhC-	0.25408341069818813	0.20120562864998173	1.2628046859473938	0.23839477745026352	0.31963502538813016	1.6455025884203283	0.6889951054419589	FALSE	flhC- Lj+Ri	indirect effects	colonizing plant system	colonization-plant derived substrate usage	plant derived carbohydrate transport
plant derived purine degradation	4		flhC+ vs flhC-	-0.3702294824068214	0.38258216868130346	-0.9677123314004422	0.35847193163214297	0.3933246260359566	1.3462075787114731	0.8072733872819207	FALSE	flhC+	indirect effects	colonizing plant system	colonization-plant derived substrate usage	plant derived nucleoside metabolism
plant derived purine degradation	4		Lj+Ri vs Lj	-0.3053739411211979	0.43178974603582204	-0.7072283302805981	0.4973270419110274	0.4575317136490761	1.1280563481277683	0.8897727831956841	FALSE	Lj	indirect effects	colonizing plant system	colonization-plant derived substrate usage	plant derived nucleoside metabolism
plant derived purine degradation	4		Lj+Ri: flhC+ vs flhC-	0.09891788564736909	0.45984265475996666	0.21511246210729026	0.834475136314454	0.56809957339959	0.8157842752637295	0.9221577946926012	FALSE	flhC- Lj+Ri	indirect effects	colonizing plant system	colonization-plant derived substrate usage	plant derived nucleoside metabolism
